# Supplementary material for: Genetic architecture of main effect QTL for heading date in European winter wheat
Source: Front Plant Sci. 2014 May 20;5:217. doi: 10.3389/fpls.2014.00217 (PMC4033046; doi:10.3389/fpls.2014.00217)
Supplement: Supplementary file 5 [file DataSheet5.XLSX]

## Sheet: Table_S5
Table S5: Number of markers per chromosomes for the SSR and SNP markers
	Number of loci		Number of marker loci		MTAs with LOD ≥3.0		MTAs with LOD ≥ 4.82	MTAs with LOD≥ 5.89
	SSR*	SNP**	SSR (***)	SNP (***)	SSR (BLUEs)	SNP (BLUEs)	SSR (BLUEs)	SNP (BLUEs)
Chr 1A	29 (22)	156 (525)	1 (1)	18 (4)	5 (1)	64 (6)	0	13 (1)
Chr 1B	37 (33)	164 (719)	6 (2)	55 (7)	32 (4)	189 (20)	0	7 (1)
Chr 1D	41 (25)	108 (83)	2 (1)	26 (3)	5 (1)	54 (4)	0	2 (0)
Chr 2A	42 (32)	159 (462)	7 (3)	55 (7)	27 (3)	183 (23)	4 (1)	15 (2)
Chr 2B	48 (35)	174 (732)	4 (1)	55 (7)	11 (1)	240 (24)	0	19 (3)
Chr 2D	57 (36)	111 (98)	3 (0)	8 (2)	4(0)	17 (2)	0 (0)	0
Chr 3A	42 (32)	155 (473)	2 (1)	17 (3)	10 (1)	67 (7)	1 (0)	3 (0)
Chr 3B	51 (39)	225 (778)	1 (1)	45 (2)	6 (1)	128 (13)	2 (0)	1 (0)
Chr 3D	53 (39)	122 (57)	2 (0)	14 (1)	2 (0)	36 (3)	0	15 (2)
Chr 4A	38 (32)	145 (239)	3 (0)	50 (4)	7 (0)	170 (24)	1 (0)	10 (0)
Chr 4B	28 (20)	127 (342)	1 (1)	38 (7)	4 (1)	135 (18)	0	1 (0)
Chr 4D	29 (18)	45 (12)	1 (1)	0	5 (1)	0	0	0
Chr 5A	37 (25)	171 (465)	1 (1)	79 (13)	11 (1)	249 (27)	8 (1)	38 (4)
Chr 5B	44 (33)	301 (781)	8 (4)	167 (16)	43 (5)	1089 (119)	17 (2)	306 (37)
Chr 5D	53 (48)	93 (91)	6 (5)	4 (2)	34 (5)	12 (3)	5 (1)	0
Chr 6A	23 (17)	114 (541)	1 (0)	21 (3)	1 (0)	65 (5)	0	1 (0)
Chr 6B	24 (18)	117 (367)	2 (1)	15 (1)	4 (1)	21 (1)	0	0
Chr 6D	34 (30)	84 (49)	4 (2)	8 (1)	30 (3)	17 (1)	20 (3)	0
Chr 7A	44 (31)	168 (551)	2 (1)	28 (3)	6 (1)	68 (7)	0	0
Chr 7B	31 (24)	147 (500)	2 (1)	44 (4)	11 (2)	146 (16)	0	7 (1)
Chr 7D	58 (46)	120 (69)	6 (3)	11 (2)	24 (3)	33 (3)	0	0
unm.	0 (135)	0	14	0	58 (7)	0	14 (2)	0
SUM	793 (770)	3006 (7934)	79 (30)	758 (92)	340 (42)	2983 (326)	72(10)	438 (51)
SSR*	No. of loci presented on chromosome map (no. of loci used for analysis)
SNP**	No. of loci presented on reduced chromosome map (no. of loci used for analysis used, total map)
(***)	No. combined loci considering BLUEs only. Neighbouring loci with distances < 1.0 cM were combined.
