# Supplementary material for: Genetic architecture of main effect QTL for heading date in European winter wheat
Source: Front Plant Sci. 2014 May 20;5:217. doi: 10.3389/fpls.2014.00217 (PMC4033046; doi:10.3389/fpls.2014.00217)
Supplement: Supplementary file 6 [file DataSheet6.XLSX]

## Sheet: Table_S6B_BLUEs
Table S6B: List of significant (–log10(p) >3.0) marker trait associations of the SSR markers and BLUEs only. Columns F to U describe the additive effect and the R2 for each environment. Colum V indicates the R2 of the BLUEs values. Negativ additive effect leading to earlier heading date and positive additive effect leading to later heading date. Markers with distances < 1.0 cM were combined by co…
Marker_allele (bp)	Chr.	Pos	Year.LOC	log10(p)	Eff_09AND	R2_09AND	Eff_09SEL	R2_09SEL	Eff_09WOH	R2_09WOH	Eff_10AND	R2_10AND	Eff_10JAN	R2_10JAN	Eff_10SAU	R2_10SAU	Eff_10SEL	R2_10SEL	Eff_10WOH	R2_10WOH	Eff_mean	Eff_STAW
GWM3094_253	1A	39.8	BLUES	3.153	-0.992387	0.0249911	-0.797863	0.0246405	-0.872805	0.0252489	-0.663182	0.0173903	-0.528887	0.00835585	-0.677302	0.0181736	-0.572763	0.036585	-0.877045	0.0359884	-0.747779	0.162723
GWM1130_109	1B	0	BLUES	3.685	-1.54357	0.0424755	-0.96984	0.0250267	-1.26785	0.0361349	-1.04621	0.0299618	-1.01298	0.0230447	-1.10906	0.0330656	-0.682061	0.0309528	-1.14272	0.0406235	-1.09679	0.247511
GWM1130_115	1B	0	BLUES	3.822	1.56936	0.041162	1.00892	0.0254612	1.28844	0.0348729	1.04029	0.0277653	0.942184	0.0184806	1.10378	0.0307007	0.699327	0.0305767	1.17624	0.0404522	1.10357	0.256024
BARC0081_184	1B	114.4	BLUES	4.013	-0.614678	0.0245874	-0.587119	0.0346729	-0.54297	0.0253197	-0.576851	0.0352591	-0.697832	0.0420988	-0.624921	0.0395348	-0.292832	0.0201402	-0.444828	0.0231936	-0.547754	0.1259
BARC0081_187	1B	114.4	BLUES	3.017	0.493696	0.0152763	0.46584	0.0211651	0.494927	0.0211299	0.525086	0.0285069	0.607084	0.031416	0.580257	0.0332962	0.320735	0.0244451	0.470323	0.0257825	0.494744	0.0866566
WMC0732c_295	1D	132.4	BLUES	3.048	-1.76124	0.0312329	-1.04029	0.0163414	-1.26095	0.0195961	-1.34669	0.028104	-1.42013	0.0250114	-1.2763	0.0240057	-0.646498	0.0155423	-0.942884	0.0157687	-1.21187	0.33623
BARC0212_233	2A	22.8	BLUES	3.246	-0.809645	0.0342186	-0.651262	0.0317123	-0.665302	0.0212485	-0.552212	0.0240208	-0.630622	0.0195204	-0.536874	0.0218544	-0.403318	0.0290536	-0.560932	0.0273613	-0.601271	0.11847
WMC0177_212	2A	69.1	BLUES	5.057	-0.934171	0.0391316	-0.76347	0.0394298	-0.904883	0.0436736	-0.68918	0.032408	-0.728507	0.0273414	-0.816325	0.0451997	-0.50774	0.0449814	-0.767682	0.0470859	-0.763995	0.133141
WMC0522_200	2A	88.3	BLUES	3.161	-1.97391	0.0541238	-1.50039	0.0480945	-1.57348	0.0422843	-1.12198	0.0267303	-1.26818	0.0290305	-1.58016	0.0524841	-0.691255	0.0252278	-1.39414	0.0478513	-1.38794	0.377561
GWM4167_217	2B	40	BLUES	3.067	0.772367	0.0326726	0.672428	0.0375946	0.636791	0.0326585	0.571516	0.0276257	0.578483	0.0268351	0.710319	0.0426101	0.400678	0.0342785	0.599467	0.0346799	0.617756	0.111459
Ppd_sen	2D	14	BLUES	37.706	3.03363	0.281979	1.92805	0.169642	2.3419	0.212676	2.3152	0.25154	2.30636	0.210778	2.29352	0.240214	1.25414	0.190919	2.02096	0.2225	2.18672	0.499665
Ppd_ins	2D	15	BLUES	37.706	-3.03363	0.281979	-1.92805	0.169642	-2.3419	0.212676	-2.3152	0.25154	-2.30636	0.210778	-2.29352	0.240214	-1.25414	0.190919	-2.02096	0.2225	-2.18672	0.499665
WMC0264_141	3A	131.3	BLUES	4.367	-1.73999	0.0296294	-0.905883	0.011787	-1.37894	0.0226637	-1.28085	0.0243342	-1.17797	0.0176623	-1.33247	0.0258313	-0.815184	0.0263678	-1.47434	0.0380964	-1.2632	0.299064
WMC0808_147	3B	67.5	BLUES	3.823	-1.34822	0.0256976	-1.25393	0.0310301	-1.3039	0.0291847	-0.965612	0.019657	-1.1527	0.0230877	-1.09269	0.0243936	-0.921313	0.0439222	-1.42579	0.0484115	-1.18302	0.181542
GWM4636_233	4B	59.4	BLUES	3.247	-1.55172	0.0256107	-1.12563	0.0194247	-1.35644	0.0245003	-1.1433	0.0209935	-1.26113	0.0222404	-1.22796	0.0232717	-0.887719	0.0316786	-1.14965	0.0238862	-1.21294	0.192785
WMC0285_293	4D	0	BLUES	3.24	-1.69823	0.0402153	-1.11636	0.0254299	-1.49972	0.0390411	-1.30723	0.0363247	-1.20311	0.0255512	-1.46493	0.0443577	-1.10042	0.0653332	-1.5558	0.0595157	-1.36822	0.21937
GWM0291_176	5A	231	BLUES	6.68	-2.35443	0.0842848	-1.55763	0.0537416	-1.656	0.0503821	-1.63237	0.0603484	-1.52236	0.0437449	-1.72759	0.0662617	-1.06174	0.0646374	-1.49719	0.0593874	-1.62616	0.357025
WMC0160b_137	5B	158.4	BLUES	7.038	1.15487	0.0788635	0.803598	0.0576618	0.76861	0.0428464	0.629511	0.036539	0.790169	0.0460101	0.805343	0.0579966	0.581273	0.07474	0.681164	0.0484961	0.776817	0.17476
WMC0160b_190	5B	158.4	BLUES	7.317	-1.37945	0.0722973	-1.07863	0.0673702	-1.10695	0.0578819	-0.779423	0.0360753	-1.00777	0.0485018	-1.04027	0.0623767	-0.770635	0.0843563	-0.92776	0.0579456	-1.01136	0.195935
BARC0232_232	5B	161	BLUES	3.31	-1.36653	0.037658	-0.863574	0.020854	-0.844169	0.016606	-0.72614	0.0160368	-0.803749	0.0150509	-0.795729	0.0188541	-0.713316	0.037091	-0.656815	0.0149213	-0.846253	0.221469
BARC0059_194	5B	192.6	BLUES	3.858	-1.10349	0.033296	-0.75232	0.023308	-0.941663	0.0270868	-0.844543	0.0294698	-1.02123	0.0328764	-0.96008	0.0368357	-0.457777	0.0194847	-0.800033	0.0280032	-0.860143	0.199709
GWM1257_246	5B	213.8	BLUES	3.184	-1.30897	0.0234308	-1.04108	0.0212417	-1.04706	0.0183155	-1.05642	0.0218213	-1.07654	0.0183763	-1.25047	0.0295237	-0.741071	0.0262988	-1.07702	0.0251648	-1.07483	0.168745
GWM1462_183	5D	174.8	BLUES	3.466	-0.811949	0.0143009	-0.893902	0.0260902	-0.91154	0.0220923	-0.622725	0.0129392	-0.910436	0.0238222	-0.8662	0.0241678	-0.408104	0.0142824	-0.570185	0.0124627	-0.74938	0.190977
WMC0215_208	5D	200.5	BLUES	3.066	-1.52642	0.0440333	-1.19198	0.0393173	-1.28558	0.0389711	-1.09862	0.0357264	-1.40275	0.0494038	-1.10163	0.034029	-0.684339	0.034335	-1.08208	0.0396964	-1.17167	0.253091
BARC0322_235	5D	226.4	BLUES	3.02	0.510456	0.0163497	0.459789	0.0188547	0.526093	0.0195382	0.464493	0.0200306	0.53954	0.0222495	0.479633	0.0208073	0.31768	0.0236588	0.479198	0.024674	0.47211	0.0687612
GDM0063_147	5D	265.4	BLUES	3.869	0.790316	0.0350671	0.745303	0.0445954	0.754281	0.0409976	0.644833	0.0351457	0.627508	0.0300549	0.711996	0.0421435	0.47783	0.0507776	0.56002	0.031482	0.664011	0.107032
WMC0161b_184	5D	301.3	BLUES	5.121	0.950627	0.0593171	0.689589	0.0479408	0.758386	0.0521614	0.745422	0.0579062	0.704612	0.0484634	0.78485	0.0613552	0.46671	0.0565	0.573183	0.0409863	0.709172	0.144147
GWM0825b_122	6B	34.3	BLUES	3.155	1.15432	0.0513387	0.751658	0.0312578	0.807098	0.0335289	0.751378	0.0318033	0.802617	0.0314658	0.769195	0.0330551	0.335041	0.0168135	0.637702	0.0267267	0.751126	0.225094
GWM1391_158	6D	0	BLUES	6.013	2.18986	0.071945	1.49012	0.0481542	1.69635	0.0528825	1.358	0.0423749	1.60856	0.0490646	1.60847	0.0573961	1.17178	0.0775518	1.79455	0.0845676	1.61471	0.304138
GWM1391_160	6D	0	BLUES	6.859	-2.30114	0.0790694	-1.56719	0.0533214	-1.77708	0.0580683	-1.38534	0.0440696	-1.63115	0.0503905	-1.67418	0.0620422	-1.24394	0.087155	-1.91653	0.0960891	-1.68707	0.325776
CFD0019c_313	6D	130.9	BLUES	5.361	-2.86998	0.0877802	-1.79051	0.0513743	-2.3125	0.0745744	-1.79564	0.0544271	-1.82028	0.0512257	-2.29165	0.0864683	-1.20584	0.0745072	-2.08639	0.0916065	-2.0216	0.491638
GWM0942_130	7A	241.3	BLUES	3.298	-1.09561	0.0149382	-0.981845	0.0175862	-1.14716	0.0198475	-0.964235	0.0179009	-1.01963	0.0160884	-1.09562	0.0221448	-0.543787	0.0139016	-0.972233	0.0207983	-0.977515	0.187766
GWM0983b_130	7B	54	BLUES	3.358	1.90481	0.0533297	1.33244	0.0371517	1.55884	0.043454	1.44343	0.0455122	1.34214	0.0342973	1.64033	0.058027	0.71035	0.0328588	1.10579	0.0331303	1.37977	0.359865
GWM0983b_133	7B	54	BLUES	3.358	-1.90481	0.0533297	-1.33244	0.0371517	-1.55884	0.043454	-1.44343	0.0455122	-1.34214	0.0342973	-1.64033	0.058027	-0.71035	0.0328588	-1.10579	0.0331303	-1.37977	0.359865
GWM4335_212	7D	97.2	BLUES	3.317	-1.1173	0.028032	-1.12923	0.0440731	-1.19338	0.042296	-1.00587	0.0358397	-1.13505	0.0389645	-0.964165	0.0323029	-0.688396	0.0442978	-1.03169	0.0444712	-1.03314	0.158894
GWM3062_192	7D	99.5	BLUES	3.437	-1.11523	0.0278872	-1.10385	0.041437	-1.19478	0.041632	-1.01337	0.0360813	-1.13624	0.0384063	-0.96563	0.0319773	-0.694979	0.0450108	-1.03866	0.0453894	-1.03284	0.15484
GWM0428_145	7D	228.2	BLUES	3.764	0.748544	0.0376167	0.604685	0.0357321	0.642697	0.0371478	0.4825	0.0237342	0.521923	0.0250558	0.59703	0.0356911	0.421244	0.0436936	0.522378	0.0297298	0.567625	0.10241
BARC0261_170	unm.	20.2	BLUES	5.953	-2.56711	0.0741223	-1.5571	0.0393145	-1.80503	0.0418997	-1.63551	0.0456862	-1.55242	0.032781	-1.75465	0.0508419	-1.21899	0.0603975	-1.48875	0.0421255	-1.69744	0.39428
BARC0275_259	unm.	21.1	BLUES	5.408	-0.780425	0.0262365	-0.807928	0.0415523	-0.808068	0.0316579	-0.564258	0.0209008	-0.694935	0.0240526	-0.706882	0.0315331	-0.61263	0.057129	-0.636288	0.0296457	-0.701427	0.0925596
CFA2263_123	unm.	35	BLUES	3.496	-1.31696	0.0211391	-1.31438	0.0298713	-1.50476	0.0341049	-1.25615	0.0287697	-1.3207	0.0278025	-1.219	0.0262816	-0.840402	0.0322044	-1.12668	0.0269362	-1.23738	0.193182
WMC0084_300	unm.	54	BLUES	3.132	-0.945109	0.0436109	-0.573851	0.0235496	-0.591243	0.0162325	-0.628309	0.0299973	-0.620858	0.0187516	-0.657764	0.03224	-0.291194	0.0147789	-0.493796	0.0200254	-0.600266	0.181688
WMC0349_118	unm.	70.1	BLUES	4.106	-2.1781	0.0421987	-1.54005	0.0304071	-1.65302	0.0298091	-1.43519	0.0273009	-1.65037	0.0311045	-1.5791	0.0324241	-1.12909	0.043307	-1.47123	0.032839	-1.57952	0.294162
WMC0658_217	unm.	92	BLUES	3.077	0.625213	0.022456	0.540142	0.0239211	0.729853	0.03787	0.708428	0.0440576	0.782536	0.0449492	0.682838	0.0400894	0.244107	0.013965	0.463777	0.0221276	0.597112	0.176542
GWM1521_154	unm.	123.1	BLUES	3.297	-0.759217	0.0222954	-0.834496	0.0383187	-0.76612	0.0270722	-0.639109	0.023246	-0.779224	0.0278125	-0.720692	0.0291677	-0.460958	0.0280264	-0.71408	0.0331635	-0.709237	0.115286

## Sheet: Table_S6A
Table S6A: List of significant (–log10(p) >3.0) marker trait associations of the SSR markers. Columns F to U describe the additive effect and the R2 for each environment. Colum V indicates the R2 of the BLUEs values. Negativ additive effect leading to earlier heading date and positive additive effect leading to later heading date.
Marker_allele (bp)	Chr.	Pos	Year.LOC	log10(p)	Eff_09AND	R2_09AND	Eff_09SEL	R2_09SEL	Eff_09WOH	R2_09WOH	Eff_10AND	R2_10AND	Eff_10JAN	R2_10JAN	Eff_10SAU	R2_10SAU	Eff_10SEL	R2_10SEL	Eff_10WOH	R2_10WOH	R2_BLUEs	Eff_mean	Eff_STAW
GWM3094_253	1A	39.8	09AND	3.519	-0.992387	0.0249911	-0.797863	0.0246405	-0.872805	0.0252489	-0.663182	0.0173903	-0.528887	0.00835585	-0.677302	0.0181736	-0.572763	0.036585	-0.877045	0.0359884	0.024587	-0.747779	0.162723
GWM3094_253	1A	39.8	09WOH	3.229	-0.992387	0.0249911	-0.797863	0.0246405	-0.872805	0.0252489	-0.663182	0.0173903	-0.528887	0.00835585	-0.677302	0.0181736	-0.572763	0.036585	-0.877045	0.0359884	0.024587	-0.747779	0.162723
GWM3094_253	1A	39.8	10SEL	3.684	-0.992387	0.0249911	-0.797863	0.0246405	-0.872805	0.0252489	-0.663182	0.0173903	-0.528887	0.00835585	-0.677302	0.0181736	-0.572763	0.036585	-0.877045	0.0359884	0.024587	-0.747779	0.162723
GWM3094_253	1A	39.8	10WOH	3.949	-0.992387	0.0249911	-0.797863	0.0246405	-0.872805	0.0252489	-0.663182	0.0173903	-0.528887	0.00835585	-0.677302	0.0181736	-0.572763	0.036585	-0.877045	0.0359884	0.024587	-0.747779	0.162723
GWM3094_253	1A	39.8	BLUES	3.153	-0.992387	0.0249911	-0.797863	0.0246405	-0.872805	0.0252489	-0.663182	0.0173903	-0.528887	0.00835585	-0.677302	0.0181736	-0.572763	0.036585	-0.877045	0.0359884	0.024587	-0.747779	0.162723
GWM1130_109	1B	0	09AND	4.244	-1.54357	0.0424755	-0.96984	0.0250267	-1.26785	0.0361349	-1.04621	0.0299618	-1.01298	0.0230447	-1.10906	0.0330656	-0.682061	0.0309528	-1.14272	0.0406235	0.0355868	-1.09679	0.247511
GWM1130_109	1B	0	09WOH	4.053	-1.54357	0.0424755	-0.96984	0.0250267	-1.26785	0.0361349	-1.04621	0.0299618	-1.01298	0.0230447	-1.10906	0.0330656	-0.682061	0.0309528	-1.14272	0.0406235	0.0355868	-1.09679	0.247511
GWM1130_109	1B	0	10AND	3.208	-1.54357	0.0424755	-0.96984	0.0250267	-1.26785	0.0361349	-1.04621	0.0299618	-1.01298	0.0230447	-1.10906	0.0330656	-0.682061	0.0309528	-1.14272	0.0406235	0.0355868	-1.09679	0.247511
GWM1130_109	1B	0	10SAU	3.417	-1.54357	0.0424755	-0.96984	0.0250267	-1.26785	0.0361349	-1.04621	0.0299618	-1.01298	0.0230447	-1.10906	0.0330656	-0.682061	0.0309528	-1.14272	0.0406235	0.0355868	-1.09679	0.247511
GWM1130_109	1B	0	10SEL	3.185	-1.54357	0.0424755	-0.96984	0.0250267	-1.26785	0.0361349	-1.04621	0.0299618	-1.01298	0.0230447	-1.10906	0.0330656	-0.682061	0.0309528	-1.14272	0.0406235	0.0355868	-1.09679	0.247511
GWM1130_109	1B	0	10WOH	3.965	-1.54357	0.0424755	-0.96984	0.0250267	-1.26785	0.0361349	-1.04621	0.0299618	-1.01298	0.0230447	-1.10906	0.0330656	-0.682061	0.0309528	-1.14272	0.0406235	0.0355868	-1.09679	0.247511
GWM1130_109	1B	0	BLUES	3.685	-1.54357	0.0424755	-0.96984	0.0250267	-1.26785	0.0361349	-1.04621	0.0299618	-1.01298	0.0230447	-1.10906	0.0330656	-0.682061	0.0309528	-1.14272	0.0406235	0.0355868	-1.09679	0.247511
GWM1130_115	1B	0	09AND	4.4	1.56936	0.041162	1.00892	0.0254612	1.28844	0.0348729	1.04029	0.0277653	0.942184	0.0184806	1.10378	0.0307007	0.699327	0.0305767	1.17624	0.0404522	0.0335762	1.10357	0.256024
GWM1130_115	1B	0	09WOH	4.23	1.56936	0.041162	1.00892	0.0254612	1.28844	0.0348729	1.04029	0.0277653	0.942184	0.0184806	1.10378	0.0307007	0.699327	0.0305767	1.17624	0.0404522	0.0335762	1.10357	0.256024
GWM1130_115	1B	0	10AND	3.284	1.56936	0.041162	1.00892	0.0254612	1.28844	0.0348729	1.04029	0.0277653	0.942184	0.0184806	1.10378	0.0307007	0.699327	0.0305767	1.17624	0.0404522	0.0335762	1.10357	0.256024
GWM1130_115	1B	0	10SAU	3.518	1.56936	0.041162	1.00892	0.0254612	1.28844	0.0348729	1.04029	0.0277653	0.942184	0.0184806	1.10378	0.0307007	0.699327	0.0305767	1.17624	0.0404522	0.0335762	1.10357	0.256024
GWM1130_115	1B	0	10SEL	3.372	1.56936	0.041162	1.00892	0.0254612	1.28844	0.0348729	1.04029	0.0277653	0.942184	0.0184806	1.10378	0.0307007	0.699327	0.0305767	1.17624	0.0404522	0.0335762	1.10357	0.256024
GWM1130_115	1B	0	10WOH	4.257	1.56936	0.041162	1.00892	0.0254612	1.28844	0.0348729	1.04029	0.0277653	0.942184	0.0184806	1.10378	0.0307007	0.699327	0.0305767	1.17624	0.0404522	0.0335762	1.10357	0.256024
GWM1130_115	1B	0	BLUES	3.822	1.56936	0.041162	1.00892	0.0254612	1.28844	0.0348729	1.04029	0.0277653	0.942184	0.0184806	1.10378	0.0307007	0.699327	0.0305767	1.17624	0.0404522	0.0335762	1.10357	0.256024
GWM1078_140	1B	7.7	09WOH	3.082	-1.36528	0.0201209	-1.04721	0.0177322	-1.32333	0.0224647	-0.997529	0.0162677	-1.09522	0.0155874	-0.997966	0.0156787	-0.600544	0.0137002	-1.16654	0.0244541	0.0198591	-1.0742	0.236804
GWM1078_140	1B	7.7	10WOH	3.062	-1.36528	0.0201209	-1.04721	0.0177322	-1.32333	0.0224647	-0.997529	0.0162677	-1.09522	0.0155874	-0.997966	0.0156787	-0.600544	0.0137002	-1.16654	0.0244541	0.0198591	-1.0742	0.236804
BARC0240_231	1B	36.1	09AND	3.525	0.948082	0.0210592	0.43724	0.0067506	0.42647	0.00707527	0.627588	0.0141417	0.672451	0.0162222	0.648965	0.0148814	0.284089	0.00791341	0.325317	0.0046059	0.0128855	0.546275	0.219848
BARC0081_184	1B	114.4	10JAN	4.625	-0.614678	0.0245874	-0.587119	0.0346729	-0.54297	0.0253197	-0.576851	0.0352591	-0.697832	0.0420988	-0.624921	0.0395348	-0.292832	0.0201402	-0.444828	0.0231936	0.034501	-0.547754	0.1259
BARC0081_184	1B	114.4	09SEL	3.646	-0.614678	0.0245874	-0.587119	0.0346729	-0.54297	0.0253197	-0.576851	0.0352591	-0.697832	0.0420988	-0.624921	0.0395348	-0.292832	0.0201402	-0.444828	0.0231936	0.034501	-0.547754	0.1259
BARC0081_184	1B	114.4	09WOH	3.313	-0.614678	0.0245874	-0.587119	0.0346729	-0.54297	0.0253197	-0.576851	0.0352591	-0.697832	0.0420988	-0.624921	0.0395348	-0.292832	0.0201402	-0.444828	0.0231936	0.034501	-0.547754	0.1259
BARC0081_184	1B	114.4	10AND	3.956	-0.614678	0.0245874	-0.587119	0.0346729	-0.54297	0.0253197	-0.576851	0.0352591	-0.697832	0.0420988	-0.624921	0.0395348	-0.292832	0.0201402	-0.444828	0.0231936	0.034501	-0.547754	0.1259
BARC0081_184	1B	114.4	10SAU	4.34	-0.614678	0.0245874	-0.587119	0.0346729	-0.54297	0.0253197	-0.576851	0.0352591	-0.697832	0.0420988	-0.624921	0.0395348	-0.292832	0.0201402	-0.444828	0.0231936	0.034501	-0.547754	0.1259
BARC0081_184	1B	114.4	10SEL	3.112	-0.614678	0.0245874	-0.587119	0.0346729	-0.54297	0.0253197	-0.576851	0.0352591	-0.697832	0.0420988	-0.624921	0.0395348	-0.292832	0.0201402	-0.444828	0.0231936	0.034501	-0.547754	0.1259
BARC0081_184	1B	114.4	10WOH	3.08	-0.614678	0.0245874	-0.587119	0.0346729	-0.54297	0.0253197	-0.576851	0.0352591	-0.697832	0.0420988	-0.624921	0.0395348	-0.292832	0.0201402	-0.444828	0.0231936	0.034501	-0.547754	0.1259
BARC0081_184	1B	114.4	BLUES	4.013	-0.614678	0.0245874	-0.587119	0.0346729	-0.54297	0.0253197	-0.576851	0.0352591	-0.697832	0.0420988	-0.624921	0.0395348	-0.292832	0.0201402	-0.444828	0.0231936	0.034501	-0.547754	0.1259
BARC0081_187	1B	114.4	10JAN	3.267	0.493696	0.0152763	0.46584	0.0211651	0.494927	0.0211299	0.525086	0.0285069	0.607084	0.031416	0.580257	0.0332962	0.320735	0.0244451	0.470323	0.0257825	0.027909	0.494744	0.0866566
BARC0081_187	1B	114.4	10AND	3.065	0.493696	0.0152763	0.46584	0.0211651	0.494927	0.0211299	0.525086	0.0285069	0.607084	0.031416	0.580257	0.0332962	0.320735	0.0244451	0.470323	0.0257825	0.027909	0.494744	0.0866566
BARC0081_187	1B	114.4	10SAU	3.31	0.493696	0.0152763	0.46584	0.0211651	0.494927	0.0211299	0.525086	0.0285069	0.607084	0.031416	0.580257	0.0332962	0.320735	0.0244451	0.470323	0.0257825	0.027909	0.494744	0.0866566
BARC0081_187	1B	114.4	BLUES	3.017	0.493696	0.0152763	0.46584	0.0211651	0.494927	0.0211299	0.525086	0.0285069	0.607084	0.031416	0.580257	0.0332962	0.320735	0.0244451	0.470323	0.0257825	0.027909	0.494744	0.0866566
GWM3166_153	1B	175.7	10SEL	3.068	-1.30896	0.0165642	-1.19149	0.0197318	-1.14582	0.0162439	-1.23222	0.0227081	-1.23721	0.0182217	-1.42281	0.0292047	-0.896665	0.0306892	-1.00949	0.0179886	0.0230467	-1.18058	0.165718
GWM1364_181	1B	176.5	10SAU	3.152	-0.928482	0.0116071	-0.550801	0.00611774	-0.804747	0.0110671	-0.694894	0.0100475	-0.829242	0.0122365	-0.960298	0.0189828	-0.476625	0.0124116	-0.939771	0.0218471	0.0140591	-0.773108	0.18305
GWM1364_181	1B	176.5	10WOH	3.256	-0.928482	0.0116071	-0.550801	0.00611774	-0.804747	0.0110671	-0.694894	0.0100475	-0.829242	0.0122365	-0.960298	0.0189828	-0.476625	0.0124116	-0.939771	0.0218471	0.0140591	-0.773108	0.18305
WMC0732c_295	1D	132.4	09AND	3.625	-1.76124	0.0312329	-1.04029	0.0163414	-1.26095	0.0195961	-1.34669	0.028104	-1.42013	0.0250114	-1.2763	0.0240057	-0.646498	0.0155423	-0.942884	0.0157687	0.024453	-1.21187	0.33623
WMC0732c_295	1D	132.4	10AND	3.439	-1.76124	0.0312329	-1.04029	0.0163414	-1.26095	0.0195961	-1.34669	0.028104	-1.42013	0.0250114	-1.2763	0.0240057	-0.646498	0.0155423	-0.942884	0.0157687	0.024453	-1.21187	0.33623
WMC0732c_295	1D	132.4	10SAU	3.297	-1.76124	0.0312329	-1.04029	0.0163414	-1.26095	0.0195961	-1.34669	0.028104	-1.42013	0.0250114	-1.2763	0.0240057	-0.646498	0.0155423	-0.942884	0.0157687	0.024453	-1.21187	0.33623
WMC0732c_295	1D	132.4	BLUES	3.048	-1.76124	0.0312329	-1.04029	0.0163414	-1.26095	0.0195961	-1.34669	0.028104	-1.42013	0.0250114	-1.2763	0.0240057	-0.646498	0.0155423	-0.942884	0.0157687	0.024453	-1.21187	0.33623
GWM1291_190	1D	64.3	09AND	3.025	0.700857	0.0282328	0.41063	0.014726	0.482421	0.0165372	0.490667	0.0211344	0.55915	0.0239127	0.511153	0.0219897	0.236098	0.0126877	0.295536	0.00911954	0.0198398	0.460814	0.147122
BARC0212_233	2A	22.8	09AND	3.877	-0.809645	0.0342186	-0.651262	0.0317123	-0.665302	0.0212485	-0.552212	0.0240208	-0.630622	0.0195204	-0.536874	0.0218544	-0.403318	0.0290536	-0.560932	0.0273613	0.0284834	-0.601271	0.11847
BARC0212_233	2A	22.8	09SEL	3.163	-0.809645	0.0342186	-0.651262	0.0317123	-0.665302	0.0212485	-0.552212	0.0240208	-0.630622	0.0195204	-0.536874	0.0218544	-0.403318	0.0290536	-0.560932	0.0273613	0.0284834	-0.601271	0.11847
BARC0212_233	2A	22.8	10SEL	3.814	-0.809645	0.0342186	-0.651262	0.0317123	-0.665302	0.0212485	-0.552212	0.0240208	-0.630622	0.0195204	-0.536874	0.0218544	-0.403318	0.0290536	-0.560932	0.0273613	0.0284834	-0.601271	0.11847
BARC0212_233	2A	22.8	10WOH	3.192	-0.809645	0.0342186	-0.651262	0.0317123	-0.665302	0.0212485	-0.552212	0.0240208	-0.630622	0.0195204	-0.536874	0.0218544	-0.403318	0.0290536	-0.560932	0.0273613	0.0284834	-0.601271	0.11847
BARC0212_233	2A	22.8	BLUES	3.246	-0.809645	0.0342186	-0.651262	0.0317123	-0.665302	0.0212485	-0.552212	0.0240208	-0.630622	0.0195204	-0.536874	0.0218544	-0.403318	0.0290536	-0.560932	0.0273613	0.0284834	-0.601271	0.11847
GWM0636_110	2A	37.2	10SAU	3.602	0.322251	0.00650679	0.224162	0.00449731	0.312709	0.00610412	0.390889	0.0138577	0.435373	0.0131509	0.488704	0.0214955	0.231205	0.0117597	0.318264	0.0108858	0.0116802	0.340445	0.0930314
WMC0177_206	2A	69.1	10SAU	3.298	0.606277	0.0186237	0.347712	0.00908571	0.483385	0.0143701	0.438661	0.0146003	0.521614	0.0161441	0.55093	0.0230622	0.24112	0.0111488	0.372155	0.0120634	0.0161404	0.445232	0.120091
WMC0177_212	2A	69.1	10JAN	3.651	-0.934171	0.0391316	-0.76347	0.0394298	-0.904883	0.0436736	-0.68918	0.032408	-0.728507	0.0273414	-0.816325	0.0451997	-0.50774	0.0449814	-0.767682	0.0470859	0.0440948	-0.763995	0.133141
WMC0177_212	2A	69.1	09AND	4.14	-0.934171	0.0391316	-0.76347	0.0394298	-0.904883	0.0436736	-0.68918	0.032408	-0.728507	0.0273414	-0.816325	0.0451997	-0.50774	0.0449814	-0.767682	0.0470859	0.0440948	-0.763995	0.133141
WMC0177_212	2A	69.1	09SEL	4.648	-0.934171	0.0391316	-0.76347	0.0394298	-0.904883	0.0436736	-0.68918	0.032408	-0.728507	0.0273414	-0.816325	0.0451997	-0.50774	0.0449814	-0.767682	0.0470859	0.0440948	-0.763995	0.133141
WMC0177_212	2A	69.1	09WOH	5.091	-0.934171	0.0391316	-0.76347	0.0394298	-0.904883	0.0436736	-0.68918	0.032408	-0.728507	0.0273414	-0.816325	0.0451997	-0.50774	0.0449814	-0.767682	0.0470859	0.0440948	-0.763995	0.133141
WMC0177_212	2A	69.1	10AND	3.744	-0.934171	0.0391316	-0.76347	0.0394298	-0.904883	0.0436736	-0.68918	0.032408	-0.728507	0.0273414	-0.816325	0.0451997	-0.50774	0.0449814	-0.767682	0.0470859	0.0440948	-0.763995	0.133141
WMC0177_212	2A	69.1	10SAU	4.72	-0.934171	0.0391316	-0.76347	0.0394298	-0.904883	0.0436736	-0.68918	0.032408	-0.728507	0.0273414	-0.816325	0.0451997	-0.50774	0.0449814	-0.767682	0.0470859	0.0440948	-0.763995	0.133141
WMC0177_212	2A	69.1	10SEL	5.191	-0.934171	0.0391316	-0.76347	0.0394298	-0.904883	0.0436736	-0.68918	0.032408	-0.728507	0.0273414	-0.816325	0.0451997	-0.50774	0.0449814	-0.767682	0.0470859	0.0440948	-0.763995	0.133141
WMC0177_212	2A	69.1	10WOH	5.795	-0.934171	0.0391316	-0.76347	0.0394298	-0.904883	0.0436736	-0.68918	0.032408	-0.728507	0.0273414	-0.816325	0.0451997	-0.50774	0.0449814	-0.767682	0.0470859	0.0440948	-0.763995	0.133141
WMC0177_212	2A	69.1	BLUES	5.057	-0.934171	0.0391316	-0.76347	0.0394298	-0.904883	0.0436736	-0.68918	0.032408	-0.728507	0.0273414	-0.816325	0.0451997	-0.50774	0.0449814	-0.767682	0.0470859	0.0440948	-0.763995	0.133141
WMC0522_200	2A	88.3	09AND	4.149	-1.97391	0.0541238	-1.50039	0.0480945	-1.57348	0.0422843	-1.12198	0.0267303	-1.26818	0.0290305	-1.58016	0.0524841	-0.691255	0.0252278	-1.39414	0.0478513	0.0448866	-1.38794	0.377561
WMC0522_200	2A	88.3	09SEL	3.353	-1.97391	0.0541238	-1.50039	0.0480945	-1.57348	0.0422843	-1.12198	0.0267303	-1.26818	0.0290305	-1.58016	0.0524841	-0.691255	0.0252278	-1.39414	0.0478513	0.0448866	-1.38794	0.377561
WMC0522_200	2A	88.3	10SAU	3.502	-1.97391	0.0541238	-1.50039	0.0480945	-1.57348	0.0422843	-1.12198	0.0267303	-1.26818	0.0290305	-1.58016	0.0524841	-0.691255	0.0252278	-1.39414	0.0478513	0.0448866	-1.38794	0.377561
WMC0522_200	2A	88.3	10WOH	3.787	-1.97391	0.0541238	-1.50039	0.0480945	-1.57348	0.0422843	-1.12198	0.0267303	-1.26818	0.0290305	-1.58016	0.0524841	-0.691255	0.0252278	-1.39414	0.0478513	0.0448866	-1.38794	0.377561
WMC0522_200	2A	88.3	BLUES	3.161	-1.97391	0.0541238	-1.50039	0.0480945	-1.57348	0.0422843	-1.12198	0.0267303	-1.26818	0.0290305	-1.58016	0.0524841	-0.691255	0.0252278	-1.39414	0.0478513	0.0448866	-1.38794	0.377561
GWM0425b_138	2A	102.7	09AND	3.158	0.568343	0.0221249	0.377192	0.0143353	0.43547	0.0133826	0.405159	0.0171038	0.38165	0.010845	0.442354	0.0199323	0.251228	0.0170436	0.396386	0.0191558	0.018241	0.407223	0.087834
GWM0372_312	2A	122	10SAU	3.005	0.669188	0.0292713	0.463491	0.0201494	0.414442	0.0118142	0.521219	0.0261163	0.438266	0.0150152	0.546061	0.0278793	0.236445	0.0141672	0.507119	0.0288345	0.0241791	0.474529	0.124201
GWM0372_312	2A	122	10WOH	3.003	0.669188	0.0292713	0.463491	0.0201494	0.414442	0.0118142	0.521219	0.0261163	0.438266	0.0150152	0.546061	0.0278793	0.236445	0.0141672	0.507119	0.0288345	0.0241791	0.474529	0.124201
WMC0794c_242	2A	166.6	09AND	3.357	-0.60777	0.0232733	-0.251953	0.00590383	-0.337431	0.0091748	-0.390216	0.0145736	-0.470829	0.018685	-0.53087	0.0264034	-0.278207	0.0197083	-0.351846	0.0138112	0.0168367	-0.40239	0.124411
WMC0794c_242	2A	166.6	10SAU	3.654	-0.60777	0.0232733	-0.251953	0.00590383	-0.337431	0.0091748	-0.390216	0.0145736	-0.470829	0.018685	-0.53087	0.0264034	-0.278207	0.0197083	-0.351846	0.0138112	0.0168367	-0.40239	0.124411
WMC0794c_242	2A	166.6	10SEL	3.299	-0.60777	0.0232733	-0.251953	0.00590383	-0.337431	0.0091748	-0.390216	0.0145736	-0.470829	0.018685	-0.53087	0.0264034	-0.278207	0.0197083	-0.351846	0.0138112	0.0168367	-0.40239	0.124411
BARC0160_111	2B	80.4	09SEL	3.305	0.819361	0.00843398	1.38967	0.0324521	1.08297	0.0182276	0.906107	0.0147273	0.966493	0.0143415	1.14521	0.0231196	0.732113	0.0234875	0.855346	0.0148137	0.0195544	0.987159	0.211711
BARC0160_111	2B	80.4	10SAU	3.124	0.819361	0.00843398	1.38967	0.0324521	1.08297	0.0182276	0.906107	0.0147273	0.966493	0.0143415	1.14521	0.0231196	0.732113	0.0234875	0.855346	0.0148137	0.0195544	0.987159	0.211711
BARC0160_114	2B	80.4	09SEL	3.305	-0.819361	0.00843398	-1.38967	0.0324521	-1.08297	0.0182276	-0.906107	0.0147273	-0.966493	0.0143415	-1.14521	0.0231196	-0.732113	0.0234875	-0.855346	0.0148137	0.0195544	-0.987159	0.211711
BARC0160_114	2B	80.4	10SAU	3.124	-0.819361	0.00843398	-1.38967	0.0324521	-1.08297	0.0182276	-0.906107	0.0147273	-0.966493	0.0143415	-1.14521	0.0231196	-0.732113	0.0234875	-0.855346	0.0148137	0.0195544	-0.987159	0.211711
WMC0257_325	2B	4.8	10JAN	3.017	-0.743608	0.0228744	-0.453786	0.0121999	-0.654248	0.0202916	-0.692461	0.0297507	-0.744065	0.0289666	-0.652661	0.0260157	-0.288019	0.0147266	-0.411215	0.0128711	0.0239425	-0.580008	0.171879
WMC0257_325	2B	4.8	10AND	3.194	-0.743608	0.0228744	-0.453786	0.0121999	-0.654248	0.0202916	-0.692461	0.0297507	-0.744065	0.0289666	-0.652661	0.0260157	-0.288019	0.0147266	-0.411215	0.0128711	0.0239425	-0.580008	0.171879
GWM4167_217	2B	40	09AND	3.033	0.772367	0.0326726	0.672428	0.0375946	0.636791	0.0326585	0.571516	0.0276257	0.578483	0.0268351	0.710319	0.0426101	0.400678	0.0342785	0.599467	0.0346799	0.037501	0.617756	0.111459
GWM4167_217	2B	40	09SEL	3.319	0.772367	0.0326726	0.672428	0.0375946	0.636791	0.0326585	0.571516	0.0276257	0.578483	0.0268351	0.710319	0.0426101	0.400678	0.0342785	0.599467	0.0346799	0.037501	0.617756	0.111459
GWM4167_217	2B	40	10SAU	3.442	0.772367	0.0326726	0.672428	0.0375946	0.636791	0.0326585	0.571516	0.0276257	0.578483	0.0268351	0.710319	0.0426101	0.400678	0.0342785	0.599467	0.0346799	0.037501	0.617756	0.111459
GWM4167_217	2B	40	10SEL	3.163	0.772367	0.0326726	0.672428	0.0375946	0.636791	0.0326585	0.571516	0.0276257	0.578483	0.0268351	0.710319	0.0426101	0.400678	0.0342785	0.599467	0.0346799	0.037501	0.617756	0.111459
GWM4167_217	2B	40	BLUES	3.067	0.772367	0.0326726	0.672428	0.0375946	0.636791	0.0326585	0.571516	0.0276257	0.578483	0.0268351	0.710319	0.0426101	0.400678	0.0342785	0.599467	0.0346799	0.037501	0.617756	0.111459
Ppd_sen	2D	14	10JAN	29.902	3.03363	0.281979	1.92805	0.169642	2.3419	0.212676	2.3152	0.25154	2.30636	0.210778	2.29352	0.240214	1.25414	0.190919	2.02096	0.2225	0.248965	2.18672	0.499665
Ppd_sen	2D	14	09AND	43.934	3.03363	0.281979	1.92805	0.169642	2.3419	0.212676	2.3152	0.25154	2.30636	0.210778	2.29352	0.240214	1.25414	0.190919	2.02096	0.2225	0.248965	2.18672	0.499665
Ppd_sen	2D	14	09SEL	22.923	3.03363	0.281979	1.92805	0.169642	2.3419	0.212676	2.3152	0.25154	2.30636	0.210778	2.29352	0.240214	1.25414	0.190919	2.02096	0.2225	0.248965	2.18672	0.499665
Ppd_sen	2D	14	09WOH	31.961	3.03363	0.281979	1.92805	0.169642	2.3419	0.212676	2.3152	0.25154	2.30636	0.210778	2.29352	0.240214	1.25414	0.190919	2.02096	0.2225	0.248965	2.18672	0.499665
Ppd_sen	2D	14	10AND	37.254	3.03363	0.281979	1.92805	0.169642	2.3419	0.212676	2.3152	0.25154	2.30636	0.210778	2.29352	0.240214	1.25414	0.190919	2.02096	0.2225	0.248965	2.18672	0.499665
Ppd_sen	2D	14	10SAU	35.815	3.03363	0.281979	1.92805	0.169642	2.3419	0.212676	2.3152	0.25154	2.30636	0.210778	2.29352	0.240214	1.25414	0.190919	2.02096	0.2225	0.248965	2.18672	0.499665
Ppd_sen	2D	14	10SEL	25.313	3.03363	0.281979	1.92805	0.169642	2.3419	0.212676	2.3152	0.25154	2.30636	0.210778	2.29352	0.240214	1.25414	0.190919	2.02096	0.2225	0.248965	2.18672	0.499665
Ppd_sen	2D	14	10WOH	32.196	3.03363	0.281979	1.92805	0.169642	2.3419	0.212676	2.3152	0.25154	2.30636	0.210778	2.29352	0.240214	1.25414	0.190919	2.02096	0.2225	0.248965	2.18672	0.499665
Ppd_sen	2D	14	BLUES	37.706	3.03363	0.281979	1.92805	0.169642	2.3419	0.212676	2.3152	0.25154	2.30636	0.210778	2.29352	0.240214	1.25414	0.190919	2.02096	0.2225	0.248965	2.18672	0.499665
Ppd_ins	2D	15	10JAN	29.902	-3.03363	0.281979	-1.92805	0.169642	-2.3419	0.212676	-2.3152	0.25154	-2.30636	0.210778	-2.29352	0.240214	-1.25414	0.190919	-2.02096	0.2225	0.248965	-2.18672	0.499665
Ppd_ins	2D	15	09AND	43.934	-3.03363	0.281979	-1.92805	0.169642	-2.3419	0.212676	-2.3152	0.25154	-2.30636	0.210778	-2.29352	0.240214	-1.25414	0.190919	-2.02096	0.2225	0.248965	-2.18672	0.499665
Ppd_ins	2D	15	09SEL	22.923	-3.03363	0.281979	-1.92805	0.169642	-2.3419	0.212676	-2.3152	0.25154	-2.30636	0.210778	-2.29352	0.240214	-1.25414	0.190919	-2.02096	0.2225	0.248965	-2.18672	0.499665
Ppd_ins	2D	15	09WOH	31.961	-3.03363	0.281979	-1.92805	0.169642	-2.3419	0.212676	-2.3152	0.25154	-2.30636	0.210778	-2.29352	0.240214	-1.25414	0.190919	-2.02096	0.2225	0.248965	-2.18672	0.499665
Ppd_ins	2D	15	10AND	37.254	-3.03363	0.281979	-1.92805	0.169642	-2.3419	0.212676	-2.3152	0.25154	-2.30636	0.210778	-2.29352	0.240214	-1.25414	0.190919	-2.02096	0.2225	0.248965	-2.18672	0.499665
Ppd_ins	2D	15	10SAU	35.815	-3.03363	0.281979	-1.92805	0.169642	-2.3419	0.212676	-2.3152	0.25154	-2.30636	0.210778	-2.29352	0.240214	-1.25414	0.190919	-2.02096	0.2225	0.248965	-2.18672	0.499665
Ppd_ins	2D	15	10SEL	25.313	-3.03363	0.281979	-1.92805	0.169642	-2.3419	0.212676	-2.3152	0.25154	-2.30636	0.210778	-2.29352	0.240214	-1.25414	0.190919	-2.02096	0.2225	0.248965	-2.18672	0.499665
Ppd_ins	2D	15	10WOH	32.196	-3.03363	0.281979	-1.92805	0.169642	-2.3419	0.212676	-2.3152	0.25154	-2.30636	0.210778	-2.29352	0.240214	-1.25414	0.190919	-2.02096	0.2225	0.248965	-2.18672	0.499665
Ppd_ins	2D	15	BLUES	37.706	-3.03363	0.281979	-1.92805	0.169642	-2.3419	0.212676	-2.3152	0.25154	-2.30636	0.210778	-2.29352	0.240214	-1.25414	0.190919	-2.02096	0.2225	0.248965	-2.18672	0.499665
CFD0056c_250	2D	20.2	10JAN	3.041	0.724687	0.0186874	0.757503	0.0314283	0.710537	0.0281958	0.761595	0.031881	0.785127	0.0339181	0.696197	0.0251856	0.356095	0.0174628	0.503108	0.0152052	0.0275135	0.661856	0.151412
CFD0056c_250	2D	20.2	10AND	3.511	0.724687	0.0186874	0.757503	0.0314283	0.710537	0.0281958	0.761595	0.031881	0.785127	0.0339181	0.696197	0.0251856	0.356095	0.0174628	0.503108	0.0152052	0.0275135	0.661856	0.151412
GWM0988_180	2D	84.5	09SEL	3.596	0.749923	0.0140901	0.950877	0.0308721	0.988688	0.0261544	0.665173	0.0154898	0.795993	0.0157588	0.606414	0.0126953	0.320959	0.00841842	0.485406	0.00914467	0.0173849	0.695429	0.225994
CFD0168_256	2D	160.3	09AND	3.348	1.59998	0.0291219	1.09111	0.0195346	1.26373	0.0215998	1.07033	0.0195003	0.863856	0.0105427	1.24567	0.0256759	0.609076	0.0155367	1.16486	0.0262233	0.0238988	1.11358	0.292397
CFA2193_239	3A	155.1	10JAN	3.018	-0.826938	0.0346921	-0.489802	0.0178718	-0.427039	0.0132651	-0.653954	0.0331838	-0.712411	0.0356395	-0.599751	0.0270445	-0.104969	0.0015435	-0.342533	0.00976601	0.023087	-0.519674	0.229545
WMC0264_141	3A	131.3	09AND	4.289	-1.73999	0.0296294	-0.905883	0.011787	-1.37894	0.0226637	-1.28085	0.0243342	-1.17797	0.0176623	-1.33247	0.0258313	-0.815184	0.0263678	-1.47434	0.0380964	0.0258641	-1.2632	0.299064
WMC0264_141	3A	131.3	09WOH	3.631	-1.73999	0.0296294	-0.905883	0.011787	-1.37894	0.0226637	-1.28085	0.0243342	-1.17797	0.0176623	-1.33247	0.0258313	-0.815184	0.0263678	-1.47434	0.0380964	0.0258641	-1.2632	0.299064
WMC0264_141	3A	131.3	10AND	3.864	-1.73999	0.0296294	-0.905883	0.011787	-1.37894	0.0226637	-1.28085	0.0243342	-1.17797	0.0176623	-1.33247	0.0258313	-0.815184	0.0263678	-1.47434	0.0380964	0.0258641	-1.2632	0.299064
WMC0264_141	3A	131.3	10SAU	4.745	-1.73999	0.0296294	-0.905883	0.011787	-1.37894	0.0226637	-1.28085	0.0243342	-1.17797	0.0176623	-1.33247	0.0258313	-0.815184	0.0263678	-1.47434	0.0380964	0.0258641	-1.2632	0.299064
WMC0264_141	3A	131.3	10SEL	4.737	-1.73999	0.0296294	-0.905883	0.011787	-1.37894	0.0226637	-1.28085	0.0243342	-1.17797	0.0176623	-1.33247	0.0258313	-0.815184	0.0263678	-1.47434	0.0380964	0.0258641	-1.2632	0.299064
WMC0264_141	3A	131.3	10WOH	5.678	-1.73999	0.0296294	-0.905883	0.011787	-1.37894	0.0226637	-1.28085	0.0243342	-1.17797	0.0176623	-1.33247	0.0258313	-0.815184	0.0263678	-1.47434	0.0380964	0.0258641	-1.2632	0.299064
WMC0264_141	3A	131.3	BLUES	4.367	-1.73999	0.0296294	-0.905883	0.011787	-1.37894	0.0226637	-1.28085	0.0243342	-1.17797	0.0176623	-1.33247	0.0258313	-0.815184	0.0263678	-1.47434	0.0380964	0.0258641	-1.2632	0.299064
WMC0264_148	3A	131.3	10JAN	3.05	0.625016	0.0232362	0.520699	0.0238712	0.561796	0.022926	0.626953	0.035418	0.702017	0.0386839	0.550932	0.0268242	0.288259	0.0198508	0.388619	0.0159771	0.0294014	0.533036	0.135175
WMC0264_148	3A	131.3	10AND	3.055	0.625016	0.0232362	0.520699	0.0238712	0.561796	0.022926	0.626953	0.035418	0.702017	0.0386839	0.550932	0.0268242	0.288259	0.0198508	0.388619	0.0159771	0.0294014	0.533036	0.135175
WMC0808_147	3B	67.5	09AND	3.778	-1.34822	0.0256976	-1.25393	0.0310301	-1.3039	0.0291847	-0.965612	0.019657	-1.1527	0.0230877	-1.09269	0.0243936	-0.921313	0.0439222	-1.42579	0.0484115	0.0319724	-1.18302	0.181542
WMC0808_147	3B	67.5	09SEL	3.537	-1.34822	0.0256976	-1.25393	0.0310301	-1.3039	0.0291847	-0.965612	0.019657	-1.1527	0.0230877	-1.09269	0.0243936	-0.921313	0.0439222	-1.42579	0.0484115	0.0319724	-1.18302	0.181542
WMC0808_147	3B	67.5	09WOH	3.724	-1.34822	0.0256976	-1.25393	0.0310301	-1.3039	0.0291847	-0.965612	0.019657	-1.1527	0.0230877	-1.09269	0.0243936	-0.921313	0.0439222	-1.42579	0.0484115	0.0319724	-1.18302	0.181542
WMC0808_147	3B	67.5	10SEL	5.425	-1.34822	0.0256976	-1.25393	0.0310301	-1.3039	0.0291847	-0.965612	0.019657	-1.1527	0.0230877	-1.09269	0.0243936	-0.921313	0.0439222	-1.42579	0.0484115	0.0319724	-1.18302	0.181542
WMC0808_147	3B	67.5	10WOH	5.655	-1.34822	0.0256976	-1.25393	0.0310301	-1.3039	0.0291847	-0.965612	0.019657	-1.1527	0.0230877	-1.09269	0.0243936	-0.921313	0.0439222	-1.42579	0.0484115	0.0319724	-1.18302	0.181542
WMC0808_147	3B	67.5	BLUES	3.823	-1.34822	0.0256976	-1.25393	0.0310301	-1.3039	0.0291847	-0.965612	0.019657	-1.1527	0.0230877	-1.09269	0.0243936	-0.921313	0.0439222	-1.42579	0.0484115	0.0319724	-1.18302	0.181542
CFD0223_189	3D	146	09AND	3.041	-1.33428	0.0366536	-0.8253	0.0197175	-0.745135	0.0140457	-0.69828	0.0148242	-0.74162	0.014657	-0.634051	0.012095	-0.362552	0.0107047	-0.714945	0.0179773	0.0197917	-0.75702	0.271034
GWM1243_140	3D	32.4	10SEL	3.02	-1.00919	0.0158301	-0.904845	0.0181621	-1.04199	0.0213191	-0.765321	0.0135877	-0.902342	0.0164586	-0.985575	0.0218374	-0.62939	0.0238332	-0.96355	0.0249849	0.0209866	-0.900275	0.138791
BARC0343_148	4A	151	10SEL	3.897	-0.458596	0.0157341	-0.486992	0.0233559	-0.403708	0.0182845	-0.417061	0.0191241	-0.296696	0.0108324	-0.450908	0.0216113	-0.461038	0.0557599	-0.519836	0.0338362	0.0250683	-0.436854	0.0673898
GWM0160a_181	4A	186.4	09SEL	4.081	-1.11766	0.01951	-1.42531	0.0463447	-1.41505	0.04008	-0.846809	0.0169611	-1.01882	0.0208311	-1.04162	0.02524	-0.947563	0.0535734	-1.31538	0.0474157	0.0351606	-1.14103	0.218978
GWM0160a_181	4A	186.4	09WOH	3.168	-1.11766	0.01951	-1.42531	0.0463447	-1.41505	0.04008	-0.846809	0.0169611	-1.01882	0.0208311	-1.04162	0.02524	-0.947563	0.0535734	-1.31538	0.0474157	0.0351606	-1.14103	0.218978
GWM0160a_181	4A	186.4	10SEL	5.021	-1.11766	0.01951	-1.42531	0.0463447	-1.41505	0.04008	-0.846809	0.0169611	-1.01882	0.0208311	-1.04162	0.02524	-0.947563	0.0535734	-1.31538	0.0474157	0.0351606	-1.14103	0.218978
GWM0160a_181	4A	186.4	10WOH	4.071	-1.11766	0.01951	-1.42531	0.0463447	-1.41505	0.04008	-0.846809	0.0169611	-1.01882	0.0208311	-1.04162	0.02524	-0.947563	0.0535734	-1.31538	0.0474157	0.0351606	-1.14103	0.218978
GWM1251_224	4A	168.9	10SEL	4.24	-0.49569	0.0168697	-0.549205	0.0278334	-0.457612	0.0208054	-0.445181	0.0200549	-0.35127	0.0135365	-0.506684	0.025118	-0.473712	0.0551355	-0.554682	0.0350991	0.0275649	-0.479255	0.0650771
GWM1251_230	4A	168.9	10SEL	3.07	0.336825	0.00778458	0.478345	0.0202319	0.339859	0.0125075	0.314918	0.00990948	0.252341	0.0076298	0.376645	0.0136471	0.409739	0.0400881	0.449909	0.0225854	0.0163988	0.369823	0.0742907
GWM4636_233	4B	59.4	09WOH	3.497	-1.55172	0.0256107	-1.12563	0.0194247	-1.35644	0.0245003	-1.1433	0.0209935	-1.26113	0.0222404	-1.22796	0.0232717	-0.887719	0.0316786	-1.14965	0.0238862	0.0254587	-1.21294	0.192785
GWM4636_233	4B	59.4	10SEL	4.479	-1.55172	0.0256107	-1.12563	0.0194247	-1.35644	0.0245003	-1.1433	0.0209935	-1.26113	0.0222404	-1.22796	0.0232717	-0.887719	0.0316786	-1.14965	0.0238862	0.0254587	-1.21294	0.192785
GWM4636_233	4B	59.4	10WOH	3.257	-1.55172	0.0256107	-1.12563	0.0194247	-1.35644	0.0245003	-1.1433	0.0209935	-1.26113	0.0222404	-1.22796	0.0232717	-0.887719	0.0316786	-1.14965	0.0238862	0.0254587	-1.21294	0.192785
GWM4636_233	4B	59.4	BLUES	3.247	-1.55172	0.0256107	-1.12563	0.0194247	-1.35644	0.0245003	-1.1433	0.0209935	-1.26113	0.0222404	-1.22796	0.0232717	-0.887719	0.0316786	-1.14965	0.0238862	0.0254587	-1.21294	0.192785
WMC0285_293	4D	0	09AND	3.258	-1.69823	0.0402153	-1.11636	0.0254299	-1.49972	0.0390411	-1.30723	0.0363247	-1.20311	0.0255512	-1.46493	0.0443577	-1.10042	0.0653332	-1.5558	0.0595157	0.0445135	-1.36822	0.21937
WMC0285_293	4D	0	10SAU	3.226	-1.69823	0.0402153	-1.11636	0.0254299	-1.49972	0.0390411	-1.30723	0.0363247	-1.20311	0.0255512	-1.46493	0.0443577	-1.10042	0.0653332	-1.5558	0.0595157	0.0445135	-1.36822	0.21937
WMC0285_293	4D	0	10SEL	4.751	-1.69823	0.0402153	-1.11636	0.0254299	-1.49972	0.0390411	-1.30723	0.0363247	-1.20311	0.0255512	-1.46493	0.0443577	-1.10042	0.0653332	-1.5558	0.0595157	0.0445135	-1.36822	0.21937
WMC0285_293	4D	0	10WOH	4.457	-1.69823	0.0402153	-1.11636	0.0254299	-1.49972	0.0390411	-1.30723	0.0363247	-1.20311	0.0255512	-1.46493	0.0443577	-1.10042	0.0653332	-1.5558	0.0595157	0.0445135	-1.36822	0.21937
WMC0285_293	4D	0	BLUES	3.24	-1.69823	0.0402153	-1.11636	0.0254299	-1.49972	0.0390411	-1.30723	0.0363247	-1.20311	0.0255512	-1.46493	0.0443577	-1.10042	0.0653332	-1.5558	0.0595157	0.0445135	-1.36822	0.21937
BARC0100b_162	5A	87.9	10SEL	4.019	-1.02776	0.0153498	-1.14591	0.0275328	-1.01848	0.0190092	-0.728308	0.011522	-0.964292	0.0166749	-0.810804	0.0136618	-0.853414	0.0415349	-1.09126	0.0303185	0.0216956	-0.955028	0.144875
GWM0186_134	5A	101.7	10SEL	3.656	-0.576231	0.0129695	-0.325338	0.00621558	-0.466351	0.011839	-0.432988	0.0116416	-0.227385	0.00274985	-0.440555	0.0116727	-0.435088	0.0288406	-0.478865	0.0164983	0.0118191	-0.42285	0.10477
GWM0291_176	5A	231	10JAN	4.73	-2.35443	0.0842848	-1.55763	0.0537416	-1.656	0.0503821	-1.63237	0.0603484	-1.52236	0.0437449	-1.72759	0.0662617	-1.06174	0.0646374	-1.49719	0.0593874	0.0668625	-1.62616	0.357025
GWM0291_176	5A	231	09AND	8.037	-2.35443	0.0842848	-1.55763	0.0537416	-1.656	0.0503821	-1.63237	0.0603484	-1.52236	0.0437449	-1.72759	0.0662617	-1.06174	0.0646374	-1.49719	0.0593874	0.0668625	-1.62616	0.357025
GWM0291_176	5A	231	09SEL	5.393	-2.35443	0.0842848	-1.55763	0.0537416	-1.656	0.0503821	-1.63237	0.0603484	-1.52236	0.0437449	-1.72759	0.0662617	-1.06174	0.0646374	-1.49719	0.0593874	0.0668625	-1.62616	0.357025
GWM0291_176	5A	231	09WOH	5.426	-2.35443	0.0842848	-1.55763	0.0537416	-1.656	0.0503821	-1.63237	0.0603484	-1.52236	0.0437449	-1.72759	0.0662617	-1.06174	0.0646374	-1.49719	0.0593874	0.0668625	-1.62616	0.357025
GWM0291_176	5A	231	10AND	5.662	-2.35443	0.0842848	-1.55763	0.0537416	-1.656	0.0503821	-1.63237	0.0603484	-1.52236	0.0437449	-1.72759	0.0662617	-1.06174	0.0646374	-1.49719	0.0593874	0.0668625	-1.62616	0.357025
GWM0291_176	5A	231	10SAU	6.619	-2.35443	0.0842848	-1.55763	0.0537416	-1.656	0.0503821	-1.63237	0.0603484	-1.52236	0.0437449	-1.72759	0.0662617	-1.06174	0.0646374	-1.49719	0.0593874	0.0668625	-1.62616	0.357025
GWM0291_176	5A	231	10SEL	7.114	-2.35443	0.0842848	-1.55763	0.0537416	-1.656	0.0503821	-1.63237	0.0603484	-1.52236	0.0437449	-1.72759	0.0662617	-1.06174	0.0646374	-1.49719	0.0593874	0.0668625	-1.62616	0.357025
GWM0291_176	5A	231	10WOH	6.51	-2.35443	0.0842848	-1.55763	0.0537416	-1.656	0.0503821	-1.63237	0.0603484	-1.52236	0.0437449	-1.72759	0.0662617	-1.06174	0.0646374	-1.49719	0.0593874	0.0668625	-1.62616	0.357025
GWM0291_176	5A	231	BLUES	6.68	-2.35443	0.0842848	-1.55763	0.0537416	-1.656	0.0503821	-1.63237	0.0603484	-1.52236	0.0437449	-1.72759	0.0662617	-1.06174	0.0646374	-1.49719	0.0593874	0.0668625	-1.62616	0.357025
WMC0376_231	5B	27.7	10SAU	3.117	-0.575696	0.01977	-0.29698	0.00784344	-0.385013	0.0112149	-0.444488	0.0179583	-0.439163	0.0145898	-0.496214	0.0220914	-0.228721	0.0129313	-0.43227	0.0206762	0.0169835	-0.412318	0.10931
WMC0376_231	5B	27.7	10WOH	3.051	-0.575696	0.01977	-0.29698	0.00784344	-0.385013	0.0112149	-0.444488	0.0179583	-0.439163	0.0145898	-0.496214	0.0220914	-0.228721	0.0129313	-0.43227	0.0206762	0.0169835	-0.412318	0.10931
GWM0831_118	5B	81.4	10SAU	3.023	-0.830132	0.01252	-0.810892	0.0175478	-0.806208	0.0151087	-0.870114	0.0213032	-1.0133	0.0242466	-1.09563	0.0330921	-0.522273	0.0199506	-0.761858	0.0192623	0.0224257	-0.8388	0.171304
WMC0160b_137	5B	158.4	10JAN	6.067	1.15487	0.0788635	0.803598	0.0576618	0.76861	0.0428464	0.629511	0.036539	0.790169	0.0460101	0.805343	0.0579966	0.581273	0.07474	0.681164	0.0484961	0.0595413	0.776817	0.17476
WMC0160b_137	5B	158.4	09AND	8.852	1.15487	0.0788635	0.803598	0.0576618	0.76861	0.0428464	0.629511	0.036539	0.790169	0.0460101	0.805343	0.0579966	0.581273	0.07474	0.681164	0.0484961	0.0595413	0.776817	0.17476
WMC0160b_137	5B	158.4	09SEL	5.462	1.15487	0.0788635	0.803598	0.0576618	0.76861	0.0428464	0.629511	0.036539	0.790169	0.0460101	0.805343	0.0579966	0.581273	0.07474	0.681164	0.0484961	0.0595413	0.776817	0.17476
WMC0160b_137	5B	158.4	09WOH	5.154	1.15487	0.0788635	0.803598	0.0576618	0.76861	0.0428464	0.629511	0.036539	0.790169	0.0460101	0.805343	0.0579966	0.581273	0.07474	0.681164	0.0484961	0.0595413	0.776817	0.17476
WMC0160b_137	5B	158.4	10AND	5.054	1.15487	0.0788635	0.803598	0.0576618	0.76861	0.0428464	0.629511	0.036539	0.790169	0.0460101	0.805343	0.0579966	0.581273	0.07474	0.681164	0.0484961	0.0595413	0.776817	0.17476
WMC0160b_137	5B	158.4	10SAU	6.937	1.15487	0.0788635	0.803598	0.0576618	0.76861	0.0428464	0.629511	0.036539	0.790169	0.0460101	0.805343	0.0579966	0.581273	0.07474	0.681164	0.0484961	0.0595413	0.776817	0.17476
WMC0160b_137	5B	158.4	10SEL	8.307	1.15487	0.0788635	0.803598	0.0576618	0.76861	0.0428464	0.629511	0.036539	0.790169	0.0460101	0.805343	0.0579966	0.581273	0.07474	0.681164	0.0484961	0.0595413	0.776817	0.17476
WMC0160b_137	5B	158.4	10WOH	6.438	1.15487	0.0788635	0.803598	0.0576618	0.76861	0.0428464	0.629511	0.036539	0.790169	0.0460101	0.805343	0.0579966	0.581273	0.07474	0.681164	0.0484961	0.0595413	0.776817	0.17476
WMC0160b_137	5B	158.4	BLUES	7.038	1.15487	0.0788635	0.803598	0.0576618	0.76861	0.0428464	0.629511	0.036539	0.790169	0.0460101	0.805343	0.0579966	0.581273	0.07474	0.681164	0.0484961	0.0595413	0.776817	0.17476
WMC0160b_190	5B	158.4	10JAN	5.534	-1.37945	0.0722973	-1.07863	0.0673702	-1.10695	0.0578819	-0.779423	0.0360753	-1.00777	0.0485018	-1.04027	0.0623767	-0.770635	0.0843563	-0.92776	0.0579456	0.0659589	-1.01136	0.195935
WMC0160b_190	5B	158.4	09AND	8.086	-1.37945	0.0722973	-1.07863	0.0673702	-1.10695	0.0578819	-0.779423	0.0360753	-1.00777	0.0485018	-1.04027	0.0623767	-0.770635	0.0843563	-0.92776	0.0579456	0.0659589	-1.01136	0.195935
WMC0160b_190	5B	158.4	09SEL	6.221	-1.37945	0.0722973	-1.07863	0.0673702	-1.10695	0.0578819	-0.779423	0.0360753	-1.00777	0.0485018	-1.04027	0.0623767	-0.770635	0.0843563	-0.92776	0.0579456	0.0659589	-1.01136	0.195935
WMC0160b_190	5B	158.4	09WOH	6.652	-1.37945	0.0722973	-1.07863	0.0673702	-1.10695	0.0578819	-0.779423	0.0360753	-1.00777	0.0485018	-1.04027	0.0623767	-0.770635	0.0843563	-0.92776	0.0579456	0.0659589	-1.01136	0.195935
WMC0160b_190	5B	158.4	10AND	4.776	-1.37945	0.0722973	-1.07863	0.0673702	-1.10695	0.0578819	-0.779423	0.0360753	-1.00777	0.0485018	-1.04027	0.0623767	-0.770635	0.0843563	-0.92776	0.0579456	0.0659589	-1.01136	0.195935
WMC0160b_190	5B	158.4	10SAU	7.095	-1.37945	0.0722973	-1.07863	0.0673702	-1.10695	0.0578819	-0.779423	0.0360753	-1.00777	0.0485018	-1.04027	0.0623767	-0.770635	0.0843563	-0.92776	0.0579456	0.0659589	-1.01136	0.195935
WMC0160b_190	5B	158.4	10SEL	9.278	-1.37945	0.0722973	-1.07863	0.0673702	-1.10695	0.0578819	-0.779423	0.0360753	-1.00777	0.0485018	-1.04027	0.0623767	-0.770635	0.0843563	-0.92776	0.0579456	0.0659589	-1.01136	0.195935
WMC0160b_190	5B	158.4	10WOH	6.907	-1.37945	0.0722973	-1.07863	0.0673702	-1.10695	0.0578819	-0.779423	0.0360753	-1.00777	0.0485018	-1.04027	0.0623767	-0.770635	0.0843563	-0.92776	0.0579456	0.0659589	-1.01136	0.195935
WMC0160b_190	5B	158.4	BLUES	7.317	-1.37945	0.0722973	-1.07863	0.0673702	-1.10695	0.0578819	-0.779423	0.0360753	-1.00777	0.0485018	-1.04027	0.0623767	-0.770635	0.0843563	-0.92776	0.0579456	0.0659589	-1.01136	0.195935
BARC0232_197	5B	161	09AND	4.19	0.836272	0.0373376	0.536782	0.0218925	0.439608	0.0120717	0.338675	0.00899738	0.488933	0.0148373	0.421079	0.0136628	0.410441	0.0321998	0.446646	0.0179572	0.0206387	0.489805	0.151418
BARC0232_197	5B	161	10SEL	3.947	0.836272	0.0373376	0.536782	0.0218925	0.439608	0.0120717	0.338675	0.00899738	0.488933	0.0148373	0.421079	0.0136628	0.410441	0.0321998	0.446646	0.0179572	0.0206387	0.489805	0.151418
BARC0232_232	5B	161	09AND	4.398	-1.36653	0.037658	-0.863574	0.020854	-0.844169	0.016606	-0.72614	0.0160368	-0.803749	0.0150509	-0.795729	0.0188541	-0.713316	0.037091	-0.656815	0.0149213	0.0224967	-0.846253	0.221469
BARC0232_232	5B	161	10SEL	4.722	-1.36653	0.037658	-0.863574	0.020854	-0.844169	0.016606	-0.72614	0.0160368	-0.803749	0.0150509	-0.795729	0.0188541	-0.713316	0.037091	-0.656815	0.0149213	0.0224967	-0.846253	0.221469
BARC0232_232	5B	161	BLUES	3.31	-1.36653	0.037658	-0.863574	0.020854	-0.844169	0.016606	-0.72614	0.0160368	-0.803749	0.0150509	-0.795729	0.0188541	-0.713316	0.037091	-0.656815	0.0149213	0.0224967	-0.846253	0.221469
BARC0059_194	5B	192.6	10JAN	3.621	-1.10349	0.033296	-0.75232	0.023308	-0.941663	0.0270868	-0.844543	0.0294698	-1.02123	0.0328764	-0.96008	0.0368357	-0.457777	0.0194847	-0.800033	0.0280032	0.032134	-0.860143	0.199709
BARC0059_194	5B	192.6	09AND	3.879	-1.10349	0.033296	-0.75232	0.023308	-0.941663	0.0270868	-0.844543	0.0294698	-1.02123	0.0328764	-0.96008	0.0368357	-0.457777	0.0194847	-0.800033	0.0280032	0.032134	-0.860143	0.199709
BARC0059_194	5B	192.6	09SEL	3.027	-1.10349	0.033296	-0.75232	0.023308	-0.941663	0.0270868	-0.844543	0.0294698	-1.02123	0.0328764	-0.96008	0.0368357	-0.457777	0.0194847	-0.800033	0.0280032	0.032134	-0.860143	0.199709
BARC0059_194	5B	192.6	09WOH	3.606	-1.10349	0.033296	-0.75232	0.023308	-0.941663	0.0270868	-0.844543	0.0294698	-1.02123	0.0328764	-0.96008	0.0368357	-0.457777	0.0194847	-0.800033	0.0280032	0.032134	-0.860143	0.199709
BARC0059_194	5B	192.6	10AND	3.029	-1.10349	0.033296	-0.75232	0.023308	-0.941663	0.0270868	-0.844543	0.0294698	-1.02123	0.0328764	-0.96008	0.0368357	-0.457777	0.0194847	-0.800033	0.0280032	0.032134	-0.860143	0.199709
BARC0059_194	5B	192.6	10SAU	4.044	-1.10349	0.033296	-0.75232	0.023308	-0.941663	0.0270868	-0.844543	0.0294698	-1.02123	0.0328764	-0.96008	0.0368357	-0.457777	0.0194847	-0.800033	0.0280032	0.032134	-0.860143	0.199709
BARC0059_194	5B	192.6	10SEL	3.441	-1.10349	0.033296	-0.75232	0.023308	-0.941663	0.0270868	-0.844543	0.0294698	-1.02123	0.0328764	-0.96008	0.0368357	-0.457777	0.0194847	-0.800033	0.0280032	0.032134	-0.860143	0.199709
BARC0059_194	5B	192.6	10WOH	3.896	-1.10349	0.033296	-0.75232	0.023308	-0.941663	0.0270868	-0.844543	0.0294698	-1.02123	0.0328764	-0.96008	0.0368357	-0.457777	0.0194847	-0.800033	0.0280032	0.032134	-0.860143	0.199709
BARC0059_194	5B	192.6	BLUES	3.858	-1.10349	0.033296	-0.75232	0.023308	-0.941663	0.0270868	-0.844543	0.0294698	-1.02123	0.0328764	-0.96008	0.0368357	-0.457777	0.0194847	-0.800033	0.0280032	0.032134	-0.860143	0.199709
GWM4209_176	5B	200.7	10SEL	3.007	0.588133	0.0182143	0.410332	0.0132912	0.522331	0.0173453	0.344601	0.00954759	0.465308	0.0137743	0.525254	0.0222062	0.340719	0.0239758	0.402213	0.0146101	0.017786	0.449861	0.0903315
GWM4209_180	5B	200.7	10SEL	3.077	-0.551184	0.01646	-0.326563	0.00847847	-0.462724	0.0140506	-0.359027	0.0106555	-0.460551	0.0140421	-0.465642	0.0178383	-0.291199	0.0179141	-0.397382	0.0146243	0.0151609	-0.414284	0.0862306
GWM1257_246	5B	213.8	09AND	3.249	-1.30897	0.0234308	-1.04108	0.0212417	-1.04706	0.0183155	-1.05642	0.0218213	-1.07654	0.0183763	-1.25047	0.0295237	-0.741071	0.0262988	-1.07702	0.0251648	0.0245008	-1.07483	0.168745
GWM1257_246	5B	213.8	10AND	3.245	-1.30897	0.0234308	-1.04108	0.0212417	-1.04706	0.0183155	-1.05642	0.0218213	-1.07654	0.0183763	-1.25047	0.0295237	-0.741071	0.0262988	-1.07702	0.0251648	0.0245008	-1.07483	0.168745
GWM1257_246	5B	213.8	10SAU	3.802	-1.30897	0.0234308	-1.04108	0.0212417	-1.04706	0.0183155	-1.05642	0.0218213	-1.07654	0.0183763	-1.25047	0.0295237	-0.741071	0.0262988	-1.07702	0.0251648	0.0245008	-1.07483	0.168745
GWM1257_246	5B	213.8	10SEL	3.337	-1.30897	0.0234308	-1.04108	0.0212417	-1.04706	0.0183155	-1.05642	0.0218213	-1.07654	0.0183763	-1.25047	0.0295237	-0.741071	0.0262988	-1.07702	0.0251648	0.0245008	-1.07483	0.168745
GWM1257_246	5B	213.8	BLUES	3.184	-1.30897	0.0234308	-1.04108	0.0212417	-1.04706	0.0183155	-1.05642	0.0218213	-1.07654	0.0183763	-1.25047	0.0295237	-0.741071	0.0262988	-1.07702	0.0251648	0.0245008	-1.07483	0.168745
WMC0783_179	5B	219.8	10WOH	3.125	0.576042	0.0187082	0.56844	0.025865	0.560318	0.0236736	0.608456	0.030806	0.662129	0.0314927	0.648309	0.0341891	0.343959	0.0248053	0.663351	0.0413783	0.0322978	0.578876	0.103792
GWM0182_164	5D	167.2	10SEL	4.389	0.623814	0.00848563	0.473226	0.00683018	0.428541	0.00543507	0.299373	0.00287173	0.346444	0.00359355	0.386689	0.00473639	0.551043	0.0260578	0.390033	0.00582284	0.00685065	0.437395	0.107681
GWM0182_166	5D	167.2	10SEL	3.444	-1.19931	0.0187664	-0.736313	0.00989288	-0.958931	0.0151428	-0.620943	0.0075326	-0.571964	0.00557126	-0.695551	0.00925992	-0.673397	0.0231277	-0.615366	0.00872122	0.0123045	-0.758972	0.213939
GWM1462_183	5D	174.8	10JAN	3.371	-0.811949	0.0143009	-0.893902	0.0260902	-0.91154	0.0220923	-0.622725	0.0129392	-0.910436	0.0238222	-0.8662	0.0241678	-0.408104	0.0142824	-0.570185	0.0124627	0.0207028	-0.74938	0.190977
GWM1462_183	5D	174.8	09AND	3.042	-0.811949	0.0143009	-0.893902	0.0260902	-0.91154	0.0220923	-0.622725	0.0129392	-0.910436	0.0238222	-0.8662	0.0241678	-0.408104	0.0142824	-0.570185	0.0124627	0.0207028	-0.74938	0.190977
GWM1462_183	5D	174.8	09SEL	3.448	-0.811949	0.0143009	-0.893902	0.0260902	-0.91154	0.0220923	-0.622725	0.0129392	-0.910436	0.0238222	-0.8662	0.0241678	-0.408104	0.0142824	-0.570185	0.0124627	0.0207028	-0.74938	0.190977
GWM1462_183	5D	174.8	09WOH	3.681	-0.811949	0.0143009	-0.893902	0.0260902	-0.91154	0.0220923	-0.622725	0.0129392	-0.910436	0.0238222	-0.8662	0.0241678	-0.408104	0.0142824	-0.570185	0.0124627	0.0207028	-0.74938	0.190977
GWM1462_183	5D	174.8	10SAU	3.892	-0.811949	0.0143009	-0.893902	0.0260902	-0.91154	0.0220923	-0.622725	0.0129392	-0.910436	0.0238222	-0.8662	0.0241678	-0.408104	0.0142824	-0.570185	0.0124627	0.0207028	-0.74938	0.190977
GWM1462_183	5D	174.8	BLUES	3.466	-0.811949	0.0143009	-0.893902	0.0260902	-0.91154	0.0220923	-0.622725	0.0129392	-0.910436	0.0238222	-0.8662	0.0241678	-0.408104	0.0142824	-0.570185	0.0124627	0.0207028	-0.74938	0.190977
WMC0215_208	5D	200.5	10JAN	3.555	-1.52642	0.0440333	-1.19198	0.0393173	-1.28558	0.0389711	-1.09862	0.0357264	-1.40275	0.0494038	-1.10163	0.034029	-0.684339	0.034335	-1.08208	0.0396964	0.0439989	-1.17167	0.253091
WMC0215_208	5D	200.5	09AND	3.057	-1.52642	0.0440333	-1.19198	0.0393173	-1.28558	0.0389711	-1.09862	0.0357264	-1.40275	0.0494038	-1.10163	0.034029	-0.684339	0.034335	-1.08208	0.0396964	0.0439989	-1.17167	0.253091
WMC0215_208	5D	200.5	09SEL	3.196	-1.52642	0.0440333	-1.19198	0.0393173	-1.28558	0.0389711	-1.09862	0.0357264	-1.40275	0.0494038	-1.10163	0.034029	-0.684339	0.034335	-1.08208	0.0396964	0.0439989	-1.17167	0.253091
WMC0215_208	5D	200.5	10SEL	3.004	-1.52642	0.0440333	-1.19198	0.0393173	-1.28558	0.0389711	-1.09862	0.0357264	-1.40275	0.0494038	-1.10163	0.034029	-0.684339	0.034335	-1.08208	0.0396964	0.0439989	-1.17167	0.253091
WMC0215_208	5D	200.5	BLUES	3.066	-1.52642	0.0440333	-1.19198	0.0393173	-1.28558	0.0389711	-1.09862	0.0357264	-1.40275	0.0494038	-1.10163	0.034029	-0.684339	0.034335	-1.08208	0.0396964	0.0439989	-1.17167	0.253091
BARC0322_235	5D	226.4	10SEL	3.367	0.510456	0.0163497	0.459789	0.0188547	0.526093	0.0195382	0.464493	0.0200306	0.53954	0.0222495	0.479633	0.0208073	0.31768	0.0236588	0.479198	0.024674	0.022818	0.47211	0.0687612
BARC0322_235	5D	226.4	10WOH	3.652	0.510456	0.0163497	0.459789	0.0188547	0.526093	0.0195382	0.464493	0.0200306	0.53954	0.0222495	0.479633	0.0208073	0.31768	0.0236588	0.479198	0.024674	0.022818	0.47211	0.0687612
BARC0322_235	5D	226.4	BLUES	3.02	0.510456	0.0163497	0.459789	0.0188547	0.526093	0.0195382	0.464493	0.0200306	0.53954	0.0222495	0.479633	0.0208073	0.31768	0.0236588	0.479198	0.024674	0.022818	0.47211	0.0687612
GDM0063_147	5D	265.4	10JAN	3.044	0.790316	0.0350671	0.745303	0.0445954	0.754281	0.0409976	0.644833	0.0351457	0.627508	0.0300549	0.711996	0.0421435	0.47783	0.0507776	0.56002	0.031482	0.0429679	0.664011	0.107032
GDM0063_147	5D	265.4	09AND	3.469	0.790316	0.0350671	0.745303	0.0445954	0.754281	0.0409976	0.644833	0.0351457	0.627508	0.0300549	0.711996	0.0421435	0.47783	0.0507776	0.56002	0.031482	0.0429679	0.664011	0.107032
GDM0063_147	5D	265.4	09SEL	3.872	0.790316	0.0350671	0.745303	0.0445954	0.754281	0.0409976	0.644833	0.0351457	0.627508	0.0300549	0.711996	0.0421435	0.47783	0.0507776	0.56002	0.031482	0.0429679	0.664011	0.107032
GDM0063_147	5D	265.4	09WOH	3.727	0.790316	0.0350671	0.745303	0.0445954	0.754281	0.0409976	0.644833	0.0351457	0.627508	0.0300549	0.711996	0.0421435	0.47783	0.0507776	0.56002	0.031482	0.0429679	0.664011	0.107032
GDM0063_147	5D	265.4	10AND	3.592	0.790316	0.0350671	0.745303	0.0445954	0.754281	0.0409976	0.644833	0.0351457	0.627508	0.0300549	0.711996	0.0421435	0.47783	0.0507776	0.56002	0.031482	0.0429679	0.664011	0.107032
GDM0063_147	5D	265.4	10SAU	3.949	0.790316	0.0350671	0.745303	0.0445954	0.754281	0.0409976	0.644833	0.0351457	0.627508	0.0300549	0.711996	0.0421435	0.47783	0.0507776	0.56002	0.031482	0.0429679	0.664011	0.107032
GDM0063_147	5D	265.4	10SEL	4.384	0.790316	0.0350671	0.745303	0.0445954	0.754281	0.0409976	0.644833	0.0351457	0.627508	0.0300549	0.711996	0.0421435	0.47783	0.0507776	0.56002	0.031482	0.0429679	0.664011	0.107032
GDM0063_147	5D	265.4	10WOH	3.061	0.790316	0.0350671	0.745303	0.0445954	0.754281	0.0409976	0.644833	0.0351457	0.627508	0.0300549	0.711996	0.0421435	0.47783	0.0507776	0.56002	0.031482	0.0429679	0.664011	0.107032
GDM0063_147	5D	265.4	BLUES	3.869	0.790316	0.0350671	0.745303	0.0445954	0.754281	0.0409976	0.644833	0.0351457	0.627508	0.0300549	0.711996	0.0421435	0.47783	0.0507776	0.56002	0.031482	0.0429679	0.664011	0.107032
WMC0161b_184	5D	301.3	10JAN	4.279	0.950627	0.0593171	0.689589	0.0479408	0.758386	0.0521614	0.745422	0.0579062	0.704612	0.0484634	0.78485	0.0613552	0.46671	0.0565	0.573183	0.0409863	0.058817	0.709172	0.144147
WMC0161b_184	5D	301.3	09AND	5.618	0.950627	0.0593171	0.689589	0.0479408	0.758386	0.0521614	0.745422	0.0579062	0.704612	0.0484634	0.78485	0.0613552	0.46671	0.0565	0.573183	0.0409863	0.058817	0.709172	0.144147
WMC0161b_184	5D	301.3	09SEL	3.923	0.950627	0.0593171	0.689589	0.0479408	0.758386	0.0521614	0.745422	0.0579062	0.704612	0.0484634	0.78485	0.0613552	0.46671	0.0565	0.573183	0.0409863	0.058817	0.709172	0.144147
WMC0161b_184	5D	301.3	09WOH	4.204	0.950627	0.0593171	0.689589	0.0479408	0.758386	0.0521614	0.745422	0.0579062	0.704612	0.0484634	0.78485	0.0613552	0.46671	0.0565	0.573183	0.0409863	0.058817	0.709172	0.144147
WMC0161b_184	5D	301.3	10AND	4.895	0.950627	0.0593171	0.689589	0.0479408	0.758386	0.0521614	0.745422	0.0579062	0.704612	0.0484634	0.78485	0.0613552	0.46671	0.0565	0.573183	0.0409863	0.058817	0.709172	0.144147
WMC0161b_184	5D	301.3	10SAU	5.398	0.950627	0.0593171	0.689589	0.0479408	0.758386	0.0521614	0.745422	0.0579062	0.704612	0.0484634	0.78485	0.0613552	0.46671	0.0565	0.573183	0.0409863	0.058817	0.709172	0.144147
WMC0161b_184	5D	301.3	10SEL	5.533	0.950627	0.0593171	0.689589	0.0479408	0.758386	0.0521614	0.745422	0.0579062	0.704612	0.0484634	0.78485	0.0613552	0.46671	0.0565	0.573183	0.0409863	0.058817	0.709172	0.144147
WMC0161b_184	5D	301.3	10WOH	3.832	0.950627	0.0593171	0.689589	0.0479408	0.758386	0.0521614	0.745422	0.0579062	0.704612	0.0484634	0.78485	0.0613552	0.46671	0.0565	0.573183	0.0409863	0.058817	0.709172	0.144147
WMC0161b_184	5D	301.3	BLUES	5.121	0.950627	0.0593171	0.689589	0.0479408	0.758386	0.0521614	0.745422	0.0579062	0.704612	0.0484634	0.78485	0.0613552	0.46671	0.0565	0.573183	0.0409863	0.058817	0.709172	0.144147
GWM0427_211	6A	150.8	10WOH	4.123	-0.648764	0.00342407	-0.811644	0.0114334	-0.726361	0.00631969	-0.631736	0.00619124	-0.860985	0.00879039	-0.738072	0.00797789	-0.582703	0.0115984	-1.13961	0.0238137	0.00987555	-0.767484	0.176632
GWM0825b_122	6B	34.3	09AND	4.757	1.15432	0.0513387	0.751658	0.0312578	0.807098	0.0335289	0.751378	0.0318033	0.802617	0.0314658	0.769195	0.0330551	0.335041	0.0168135	0.637702	0.0267267	0.038084	0.751126	0.225094
GWM0825b_122	6B	34.3	BLUES	3.155	1.15432	0.0513387	0.751658	0.0312578	0.807098	0.0335289	0.751378	0.0318033	0.802617	0.0314658	0.769195	0.0330551	0.335041	0.0168135	0.637702	0.0267267	0.038084	0.751126	0.225094
GWM4047_164	6B	0	10SEL	4.104	-1.12986	0.0117062	-0.690888	0.00642439	-1.19193	0.0167315	-0.976717	0.0134315	-0.835133	0.00798907	-1.12333	0.0174223	-0.906907	0.030323	-0.819702	0.0111949	0.0142028	-0.959308	0.177326
GWM4047_194	6B	0	10SEL	4.104	1.12986	0.0117062	0.690888	0.00642439	1.19193	0.0167315	0.976717	0.0134315	0.835133	0.00798907	1.12333	0.0174223	0.906907	0.030323	0.819702	0.0111949	0.0142028	0.959308	0.177326
GWM1391_158	6D	0	10JAN	4.695	2.18986	0.071945	1.49012	0.0481542	1.69635	0.0528825	1.358	0.0423749	1.60856	0.0490646	1.60847	0.0573961	1.17178	0.0775518	1.79455	0.0845676	0.0665056	1.61471	0.304138
GWM1391_158	6D	0	09AND	7.276	2.18986	0.071945	1.49012	0.0481542	1.69635	0.0528825	1.358	0.0423749	1.60856	0.0490646	1.60847	0.0573961	1.17178	0.0775518	1.79455	0.0845676	0.0665056	1.61471	0.304138
GWM1391_158	6D	0	09SEL	4.288	2.18986	0.071945	1.49012	0.0481542	1.69635	0.0528825	1.358	0.0423749	1.60856	0.0490646	1.60847	0.0573961	1.17178	0.0775518	1.79455	0.0845676	0.0665056	1.61471	0.304138
GWM1391_158	6D	0	09WOH	5.06	2.18986	0.071945	1.49012	0.0481542	1.69635	0.0528825	1.358	0.0423749	1.60856	0.0490646	1.60847	0.0573961	1.17178	0.0775518	1.79455	0.0845676	0.0665056	1.61471	0.304138
GWM1391_158	6D	0	10AND	4.244	2.18986	0.071945	1.49012	0.0481542	1.69635	0.0528825	1.358	0.0423749	1.60856	0.0490646	1.60847	0.0573961	1.17178	0.0775518	1.79455	0.0845676	0.0665056	1.61471	0.304138
GWM1391_158	6D	0	10SAU	4.966	2.18986	0.071945	1.49012	0.0481542	1.69635	0.0528825	1.358	0.0423749	1.60856	0.0490646	1.60847	0.0573961	1.17178	0.0775518	1.79455	0.0845676	0.0665056	1.61471	0.304138
GWM1391_158	6D	0	10SEL	7.562	2.18986	0.071945	1.49012	0.0481542	1.69635	0.0528825	1.358	0.0423749	1.60856	0.0490646	1.60847	0.0573961	1.17178	0.0775518	1.79455	0.0845676	0.0665056	1.61471	0.304138
GWM1391_158	6D	0	10WOH	7.541	2.18986	0.071945	1.49012	0.0481542	1.69635	0.0528825	1.358	0.0423749	1.60856	0.0490646	1.60847	0.0573961	1.17178	0.0775518	1.79455	0.0845676	0.0665056	1.61471	0.304138
GWM1391_158	6D	0	BLUES	6.013	2.18986	0.071945	1.49012	0.0481542	1.69635	0.0528825	1.358	0.0423749	1.60856	0.0490646	1.60847	0.0573961	1.17178	0.0775518	1.79455	0.0845676	0.0665056	1.61471	0.304138
GWM1391_160	6D	0	10JAN	5.134	-2.30114	0.0790694	-1.56719	0.0533214	-1.77708	0.0580683	-1.38534	0.0440696	-1.63115	0.0503905	-1.67418	0.0620422	-1.24394	0.087155	-1.91653	0.0960891	0.0722568	-1.68707	0.325776
GWM1391_160	6D	0	09AND	8.302	-2.30114	0.0790694	-1.56719	0.0533214	-1.77708	0.0580683	-1.38534	0.0440696	-1.63115	0.0503905	-1.67418	0.0620422	-1.24394	0.087155	-1.91653	0.0960891	0.0722568	-1.68707	0.325776
GWM1391_160	6D	0	09SEL	4.907	-2.30114	0.0790694	-1.56719	0.0533214	-1.77708	0.0580683	-1.38534	0.0440696	-1.63115	0.0503905	-1.67418	0.0620422	-1.24394	0.087155	-1.91653	0.0960891	0.0722568	-1.68707	0.325776
GWM1391_160	6D	0	09WOH	5.844	-2.30114	0.0790694	-1.56719	0.0533214	-1.77708	0.0580683	-1.38534	0.0440696	-1.63115	0.0503905	-1.67418	0.0620422	-1.24394	0.087155	-1.91653	0.0960891	0.0722568	-1.68707	0.325776
GWM1391_160	6D	0	10AND	4.714	-2.30114	0.0790694	-1.56719	0.0533214	-1.77708	0.0580683	-1.38534	0.0440696	-1.63115	0.0503905	-1.67418	0.0620422	-1.24394	0.087155	-1.91653	0.0960891	0.0722568	-1.68707	0.325776
GWM1391_160	6D	0	10SAU	5.708	-2.30114	0.0790694	-1.56719	0.0533214	-1.77708	0.0580683	-1.38534	0.0440696	-1.63115	0.0503905	-1.67418	0.0620422	-1.24394	0.087155	-1.91653	0.0960891	0.0722568	-1.68707	0.325776
GWM1391_160	6D	0	10SEL	8.427	-2.30114	0.0790694	-1.56719	0.0533214	-1.77708	0.0580683	-1.38534	0.0440696	-1.63115	0.0503905	-1.67418	0.0620422	-1.24394	0.087155	-1.91653	0.0960891	0.0722568	-1.68707	0.325776
GWM1391_160	6D	0	10WOH	8.885	-2.30114	0.0790694	-1.56719	0.0533214	-1.77708	0.0580683	-1.38534	0.0440696	-1.63115	0.0503905	-1.67418	0.0620422	-1.24394	0.087155	-1.91653	0.0960891	0.0722568	-1.68707	0.325776
GWM1391_160	6D	0	BLUES	6.859	-2.30114	0.0790694	-1.56719	0.0533214	-1.77708	0.0580683	-1.38534	0.0440696	-1.63115	0.0503905	-1.67418	0.0620422	-1.24394	0.087155	-1.91653	0.0960891	0.0722568	-1.68707	0.325776
CFD0019c_313	6D	130.9	10JAN	3.572	-2.86998	0.0877802	-1.79051	0.0513743	-2.3125	0.0745744	-1.79564	0.0544271	-1.82028	0.0512257	-2.29165	0.0864683	-1.20584	0.0745072	-2.08639	0.0916065	0.0781856	-2.0216	0.491638
CFD0019c_313	6D	130.9	09AND	6.877	-2.86998	0.0877802	-1.79051	0.0513743	-2.3125	0.0745744	-1.79564	0.0544271	-1.82028	0.0512257	-2.29165	0.0864683	-1.20584	0.0745072	-2.08639	0.0916065	0.0781856	-2.0216	0.491638
CFD0019c_313	6D	130.9	09SEL	4.017	-2.86998	0.0877802	-1.79051	0.0513743	-2.3125	0.0745744	-1.79564	0.0544271	-1.82028	0.0512257	-2.29165	0.0864683	-1.20584	0.0745072	-2.08639	0.0916065	0.0781856	-2.0216	0.491638
CFD0019c_313	6D	130.9	09WOH	5.5	-2.86998	0.0877802	-1.79051	0.0513743	-2.3125	0.0745744	-1.79564	0.0544271	-1.82028	0.0512257	-2.29165	0.0864683	-1.20584	0.0745072	-2.08639	0.0916065	0.0781856	-2.0216	0.491638
CFD0019c_313	6D	130.9	10AND	4.105	-2.86998	0.0877802	-1.79051	0.0513743	-2.3125	0.0745744	-1.79564	0.0544271	-1.82028	0.0512257	-2.29165	0.0864683	-1.20584	0.0745072	-2.08639	0.0916065	0.0781856	-2.0216	0.491638
CFD0019c_313	6D	130.9	10SAU	5.861	-2.86998	0.0877802	-1.79051	0.0513743	-2.3125	0.0745744	-1.79564	0.0544271	-1.82028	0.0512257	-2.29165	0.0864683	-1.20584	0.0745072	-2.08639	0.0916065	0.0781856	-2.0216	0.491638
CFD0019c_313	6D	130.9	10SEL	4.959	-2.86998	0.0877802	-1.79051	0.0513743	-2.3125	0.0745744	-1.79564	0.0544271	-1.82028	0.0512257	-2.29165	0.0864683	-1.20584	0.0745072	-2.08639	0.0916065	0.0781856	-2.0216	0.491638
CFD0019c_313	6D	130.9	10WOH	5.326	-2.86998	0.0877802	-1.79051	0.0513743	-2.3125	0.0745744	-1.79564	0.0544271	-1.82028	0.0512257	-2.29165	0.0864683	-1.20584	0.0745072	-2.08639	0.0916065	0.0781856	-2.0216	0.491638
CFD0019c_313	6D	130.9	BLUES	5.361	-2.86998	0.0877802	-1.79051	0.0513743	-2.3125	0.0745744	-1.79564	0.0544271	-1.82028	0.0512257	-2.29165	0.0864683	-1.20584	0.0745072	-2.08639	0.0916065	0.0781856	-2.0216	0.491638
GWM0325_148	6D	141.4	09AND	3.001	0.84748	0.0272039	0.386747	0.00776687	0.394054	0.00649753	0.648418	0.0232214	0.71067	0.0217519	0.444581	0.011269	0.21157	0.00689286	0.418579	0.0130037	0.0160312	0.507762	0.208263
BARC0204b_159	6D	194	10WOH	3.581	-0.890527	0.0319328	-0.458398	0.0123234	-0.508527	0.014661	-0.619883	0.0225722	-0.527769	0.0157572	-0.598304	0.0206272	-0.295533	0.0123382	-0.716889	0.0327789	0.0234078	-0.576979	0.177508
BARC0204b_500	6D	194	10AND	3.124	-1.41186	0.0277568	-0.984916	0.0193613	-1.14292	0.0231111	-1.16271	0.0277904	-1.11365	0.0223907	-1.06925	0.0229543	-0.657413	0.022632	-1.06679	0.0262818	0.0274636	-1.07619	0.210393
GWM0681_202	7A	13.4	10AND	3.002	0.488521	0.0167057	0.396586	0.0140574	0.35451	0.00965904	0.489088	0.0228758	0.522092	0.021537	0.432888	0.017818	0.249528	0.0156429	0.45976	0.0255494	0.0198856	0.424122	0.0889622
GWM0681_202	7A	13.4	10WOH	3.062	0.488521	0.0167057	0.396586	0.0140574	0.35451	0.00965904	0.489088	0.0228758	0.522092	0.021537	0.432888	0.017818	0.249528	0.0156429	0.45976	0.0255494	0.0198856	0.424122	0.0889622
GWM0942_130	7A	241.3	09AND	3.267	-1.09561	0.0149382	-0.981845	0.0175862	-1.14716	0.0198475	-0.964235	0.0179009	-1.01963	0.0160884	-1.09562	0.0221448	-0.543787	0.0139016	-0.972233	0.0207983	0.0203917	-0.977515	0.187766
GWM0942_130	7A	241.3	10SAU	3.26	-1.09561	0.0149382	-0.981845	0.0175862	-1.14716	0.0198475	-0.964235	0.0179009	-1.01963	0.0160884	-1.09562	0.0221448	-0.543787	0.0139016	-0.972233	0.0207983	0.0203917	-0.977515	0.187766
GWM0942_130	7A	241.3	10WOH	3.517	-1.09561	0.0149382	-0.981845	0.0175862	-1.14716	0.0198475	-0.964235	0.0179009	-1.01963	0.0160884	-1.09562	0.0221448	-0.543787	0.0139016	-0.972233	0.0207983	0.0203917	-0.977515	0.187766
GWM0942_130	7A	241.3	BLUES	3.298	-1.09561	0.0149382	-0.981845	0.0175862	-1.14716	0.0198475	-0.964235	0.0179009	-1.01963	0.0160884	-1.09562	0.0221448	-0.543787	0.0139016	-0.972233	0.0207983	0.0203917	-0.977515	0.187766
BARC0182_118	7B	176	10SAU	3.125	0.677202	0.0108953	0.701279	0.0171682	0.773819	0.0192575	0.776671	0.0217317	0.95832	0.0282559	0.964068	0.0323907	0.391783	0.0130496	0.68388	0.0188073	0.0220503	0.740878	0.181344
GWM0983b_130	7B	54	09AND	4.416	1.90481	0.0533297	1.33244	0.0371517	1.55884	0.043454	1.44343	0.0455122	1.34214	0.0342973	1.64033	0.058027	0.71035	0.0328588	1.10579	0.0331303	0.048434	1.37977	0.359865
GWM0983b_130	7B	54	09WOH	3.044	1.90481	0.0533297	1.33244	0.0371517	1.55884	0.043454	1.44343	0.0455122	1.34214	0.0342973	1.64033	0.058027	0.71035	0.0328588	1.10579	0.0331303	0.048434	1.37977	0.359865
GWM0983b_130	7B	54	10AND	3.499	1.90481	0.0533297	1.33244	0.0371517	1.55884	0.043454	1.44343	0.0455122	1.34214	0.0342973	1.64033	0.058027	0.71035	0.0328588	1.10579	0.0331303	0.048434	1.37977	0.359865
GWM0983b_130	7B	54	10SAU	4.261	1.90481	0.0533297	1.33244	0.0371517	1.55884	0.043454	1.44343	0.0455122	1.34214	0.0342973	1.64033	0.058027	0.71035	0.0328588	1.10579	0.0331303	0.048434	1.37977	0.359865
GWM0983b_130	7B	54	BLUES	3.358	1.90481	0.0533297	1.33244	0.0371517	1.55884	0.043454	1.44343	0.0455122	1.34214	0.0342973	1.64033	0.058027	0.71035	0.0328588	1.10579	0.0331303	0.048434	1.37977	0.359865
GWM0983b_133	7B	54	09AND	4.416	-1.90481	0.0533297	-1.33244	0.0371517	-1.55884	0.043454	-1.44343	0.0455122	-1.34214	0.0342973	-1.64033	0.058027	-0.71035	0.0328588	-1.10579	0.0331303	0.048434	-1.37977	0.359865
GWM0983b_133	7B	54	09WOH	3.044	-1.90481	0.0533297	-1.33244	0.0371517	-1.55884	0.043454	-1.44343	0.0455122	-1.34214	0.0342973	-1.64033	0.058027	-0.71035	0.0328588	-1.10579	0.0331303	0.048434	-1.37977	0.359865
GWM0983b_133	7B	54	10AND	3.499	-1.90481	0.0533297	-1.33244	0.0371517	-1.55884	0.043454	-1.44343	0.0455122	-1.34214	0.0342973	-1.64033	0.058027	-0.71035	0.0328588	-1.10579	0.0331303	0.048434	-1.37977	0.359865
GWM0983b_133	7B	54	10SAU	4.261	-1.90481	0.0533297	-1.33244	0.0371517	-1.55884	0.043454	-1.44343	0.0455122	-1.34214	0.0342973	-1.64033	0.058027	-0.71035	0.0328588	-1.10579	0.0331303	0.048434	-1.37977	0.359865
GWM0983b_133	7B	54	BLUES	3.358	-1.90481	0.0533297	-1.33244	0.0371517	-1.55884	0.043454	-1.44343	0.0455122	-1.34214	0.0342973	-1.64033	0.058027	-0.71035	0.0328588	-1.10579	0.0331303	0.048434	-1.37977	0.359865
GWM1650a_187	7D	28.9	09WOH	3.513	0.433474	0.0121145	0.433831	0.0178581	0.455424	0.0196266	0.299567	0.00853792	0.332199	0.0104556	0.365513	0.0121661	0.294294	0.0192572	0.366779	0.0138669	0.0144695	0.372635	0.0626744
GWM1650a_187	7D	28.9	10SEL	3.396	0.433474	0.0121145	0.433831	0.0178581	0.455424	0.0196266	0.299567	0.00853792	0.332199	0.0104556	0.365513	0.0121661	0.294294	0.0192572	0.366779	0.0138669	0.0144695	0.372635	0.0626744
GWM4335_212	7D	97.2	09SEL	3.235	-1.1173	0.028032	-1.12923	0.0440731	-1.19338	0.042296	-1.00587	0.0358397	-1.13505	0.0389645	-0.964165	0.0323029	-0.688396	0.0442978	-1.03169	0.0444712	0.0428236	-1.03314	0.158894
GWM4335_212	7D	97.2	10AND	3.347	-1.1173	0.028032	-1.12923	0.0440731	-1.19338	0.042296	-1.00587	0.0358397	-1.13505	0.0389645	-0.964165	0.0323029	-0.688396	0.0442978	-1.03169	0.0444712	0.0428236	-1.03314	0.158894
GWM4335_212	7D	97.2	10SEL	3.731	-1.1173	0.028032	-1.12923	0.0440731	-1.19338	0.042296	-1.00587	0.0358397	-1.13505	0.0389645	-0.964165	0.0323029	-0.688396	0.0442978	-1.03169	0.0444712	0.0428236	-1.03314	0.158894
GWM4335_212	7D	97.2	10WOH	3.545	-1.1173	0.028032	-1.12923	0.0440731	-1.19338	0.042296	-1.00587	0.0358397	-1.13505	0.0389645	-0.964165	0.0323029	-0.688396	0.0442978	-1.03169	0.0444712	0.0428236	-1.03314	0.158894
GWM4335_212	7D	97.2	BLUES	3.317	-1.1173	0.028032	-1.12923	0.0440731	-1.19338	0.042296	-1.00587	0.0358397	-1.13505	0.0389645	-0.964165	0.0323029	-0.688396	0.0442978	-1.03169	0.0444712	0.0428236	-1.03314	0.158894
GWM3062_192	7D	99.5	09SEL	3.163	-1.11523	0.0278872	-1.10385	0.041437	-1.19478	0.041632	-1.01337	0.0360813	-1.13624	0.0384063	-0.96563	0.0319773	-0.694979	0.0450108	-1.03866	0.0453894	0.0423004	-1.03284	0.15484
GWM3062_192	7D	99.5	10AND	3.489	-1.11523	0.0278872	-1.10385	0.041437	-1.19478	0.041632	-1.01337	0.0360813	-1.13624	0.0384063	-0.96563	0.0319773	-0.694979	0.0450108	-1.03866	0.0453894	0.0423004	-1.03284	0.15484
GWM3062_192	7D	99.5	10SEL	3.808	-1.11523	0.0278872	-1.10385	0.041437	-1.19478	0.041632	-1.01337	0.0360813	-1.13624	0.0384063	-0.96563	0.0319773	-0.694979	0.0450108	-1.03866	0.0453894	0.0423004	-1.03284	0.15484
GWM3062_192	7D	99.5	10WOH	3.723	-1.11523	0.0278872	-1.10385	0.041437	-1.19478	0.041632	-1.01337	0.0360813	-1.13624	0.0384063	-0.96563	0.0319773	-0.694979	0.0450108	-1.03866	0.0453894	0.0423004	-1.03284	0.15484
GWM3062_192	7D	99.5	BLUES	3.437	-1.11523	0.0278872	-1.10385	0.041437	-1.19478	0.041632	-1.01337	0.0360813	-1.13624	0.0384063	-0.96563	0.0319773	-0.694979	0.0450108	-1.03866	0.0453894	0.0423004	-1.03284	0.15484
BARC0126_119	7D	107.6	10AND	3.401	0.782169	0.0182662	0.732177	0.0232719	0.708631	0.0189012	0.787451	0.0286669	0.771718	0.023203	0.770017	0.0264498	0.319687	0.0116171	0.481164	0.0124393	0.0227337	0.669127	0.173393
BARC0126_119	7D	107.6	10SAU	3.477	0.782169	0.0182662	0.732177	0.0232719	0.708631	0.0189012	0.787451	0.0286669	0.771718	0.023203	0.770017	0.0264498	0.319687	0.0116171	0.481164	0.0124393	0.0227337	0.669127	0.173393
BARC0126_121	7D	107.6	10AND	3.401	-0.782169	0.0182662	-0.732177	0.0232719	-0.708631	0.0189012	-0.787451	0.0286669	-0.771718	0.023203	-0.770017	0.0264498	-0.319687	0.0116171	-0.481164	0.0124393	0.0227337	-0.669127	0.173393
BARC0126_121	7D	107.6	10SAU	3.477	-0.782169	0.0182662	-0.732177	0.0232719	-0.708631	0.0189012	-0.787451	0.0286669	-0.771718	0.023203	-0.770017	0.0264498	-0.319687	0.0116171	-0.481164	0.0124393	0.0227337	-0.669127	0.173393
GWM0428_145	7D	228.2	09AND	3.492	0.748544	0.0376167	0.604685	0.0357321	0.642697	0.0371478	0.4825	0.0237342	0.521923	0.0250558	0.59703	0.0356911	0.421244	0.0436936	0.522378	0.0297298	0.0369083	0.567625	0.10241
GWM0428_145	7D	228.2	09SEL	3.51	0.748544	0.0376167	0.604685	0.0357321	0.642697	0.0371478	0.4825	0.0237342	0.521923	0.0250558	0.59703	0.0356911	0.421244	0.0436936	0.522378	0.0297298	0.0369083	0.567625	0.10241
GWM0428_145	7D	228.2	09WOH	3.668	0.748544	0.0376167	0.604685	0.0357321	0.642697	0.0371478	0.4825	0.0237342	0.521923	0.0250558	0.59703	0.0356911	0.421244	0.0436936	0.522378	0.0297298	0.0369083	0.567625	0.10241
GWM0428_145	7D	228.2	10SAU	4.028	0.748544	0.0376167	0.604685	0.0357321	0.642697	0.0371478	0.4825	0.0237342	0.521923	0.0250558	0.59703	0.0356911	0.421244	0.0436936	0.522378	0.0297298	0.0369083	0.567625	0.10241
GWM0428_145	7D	228.2	10SEL	4.153	0.748544	0.0376167	0.604685	0.0357321	0.642697	0.0371478	0.4825	0.0237342	0.521923	0.0250558	0.59703	0.0356911	0.421244	0.0436936	0.522378	0.0297298	0.0369083	0.567625	0.10241
GWM0428_145	7D	228.2	10WOH	3.274	0.748544	0.0376167	0.604685	0.0357321	0.642697	0.0371478	0.4825	0.0237342	0.521923	0.0250558	0.59703	0.0356911	0.421244	0.0436936	0.522378	0.0297298	0.0369083	0.567625	0.10241
GWM0428_145	7D	228.2	BLUES	3.764	0.748544	0.0376167	0.604685	0.0357321	0.642697	0.0371478	0.4825	0.0237342	0.521923	0.0250558	0.59703	0.0356911	0.421244	0.0436936	0.522378	0.0297298	0.0369083	0.567625	0.10241
WMC0014_267	7D	274.2	09AND	3.215	0.824835	0.0144683	0.606642	0.00743871	0.496472	0.00693118	0.646768	0.0104619	0.630336	0.00693422	0.598365	0.00974704	0.255989	0.00499341	0.441793	0.00712734	0.0104686	0.56265	0.167603
BARC0275_259	unm.	21.1	10SEL	9.702	-0.780425	0.0262365	-0.807928	0.0415523	-0.808068	0.0316579	-0.564258	0.0209008	-0.694935	0.0240526	-0.706882	0.0315331	-0.61263	0.057129	-0.636288	0.0296457	0.03403	-0.701427	0.0925596
BARC0261_170	unm.	20.2	09AND	7.482	-2.56711	0.0741223	-1.5571	0.0393145	-1.80503	0.0418997	-1.63551	0.0456862	-1.55242	0.032781	-1.75465	0.0508419	-1.21899	0.0603975	-1.48875	0.0421255	0.052554	-1.69744	0.39428
BARC0261_170	unm.	20.2	10SEL	6.552	-2.56711	0.0741223	-1.5571	0.0393145	-1.80503	0.0418997	-1.63551	0.0456862	-1.55242	0.032781	-1.75465	0.0508419	-1.21899	0.0603975	-1.48875	0.0421255	0.052554	-1.69744	0.39428
BARC0261_170	unm.	20.2	10SAU	5.988	-2.56711	0.0741223	-1.5571	0.0393145	-1.80503	0.0418997	-1.63551	0.0456862	-1.55242	0.032781	-1.75465	0.0508419	-1.21899	0.0603975	-1.48875	0.0421255	0.052554	-1.69744	0.39428
BARC0261_170	unm.	20.2	BLUES	5.953	-2.56711	0.0741223	-1.5571	0.0393145	-1.80503	0.0418997	-1.63551	0.0456862	-1.55242	0.032781	-1.75465	0.0508419	-1.21899	0.0603975	-1.48875	0.0421255	0.052554	-1.69744	0.39428
BARC0275_259	unm.	21.1	09SEL	5.432	-0.780425	0.0262365	-0.807928	0.0415523	-0.808068	0.0316579	-0.564258	0.0209008	-0.694935	0.0240526	-0.706882	0.0315331	-0.61263	0.057129	-0.636288	0.0296457	0.03403	-0.701427	0.0925596
BARC0275_259	unm.	21.1	BLUES	5.408	-0.780425	0.0262365	-0.807928	0.0415523	-0.808068	0.0316579	-0.564258	0.0209008	-0.694935	0.0240526	-0.706882	0.0315331	-0.61263	0.057129	-0.636288	0.0296457	0.03403	-0.701427	0.0925596
BARC0275_259	unm.	21.1	09WOH	5.325	-0.780425	0.0262365	-0.807928	0.0415523	-0.808068	0.0316579	-0.564258	0.0209008	-0.694935	0.0240526	-0.706882	0.0315331	-0.61263	0.057129	-0.636288	0.0296457	0.03403	-0.701427	0.0925596
BARC0261_170	unm.	20.2	10AND	5.295	-2.56711	0.0741223	-1.5571	0.0393145	-1.80503	0.0418997	-1.63551	0.0456862	-1.55242	0.032781	-1.75465	0.0508419	-1.21899	0.0603975	-1.48875	0.0421255	0.052554	-1.69744	0.39428
WMC0349_118	unm.	70.1	10SEL	5.237	-2.1781	0.0421987	-1.54005	0.0304071	-1.65302	0.0298091	-1.43519	0.0273009	-1.65037	0.0311045	-1.5791	0.0324241	-1.12909	0.043307	-1.47123	0.032839	0.0361959	-1.57952	0.294162
BARC0261_170	unm.	20.2	10WOH	5.224	-2.56711	0.0741223	-1.5571	0.0393145	-1.80503	0.0418997	-1.63551	0.0456862	-1.55242	0.032781	-1.75465	0.0508419	-1.21899	0.0603975	-1.48875	0.0421255	0.052554	-1.69744	0.39428
BARC0275_259	unm.	21.1	10WOH	5.085	-0.780425	0.0262365	-0.807928	0.0415523	-0.808068	0.0316579	-0.564258	0.0209008	-0.694935	0.0240526	-0.706882	0.0315331	-0.61263	0.057129	-0.636288	0.0296457	0.03403	-0.701427	0.0925596
BARC0261_170	unm.	20.2	09WOH	5.082	-2.56711	0.0741223	-1.5571	0.0393145	-1.80503	0.0418997	-1.63551	0.0456862	-1.55242	0.032781	-1.75465	0.0508419	-1.21899	0.0603975	-1.48875	0.0421255	0.052554	-1.69744	0.39428
BARC0275_259	unm.	21.1	09AND	4.936	-0.780425	0.0262365	-0.807928	0.0415523	-0.808068	0.0316579	-0.564258	0.0209008	-0.694935	0.0240526	-0.706882	0.0315331	-0.61263	0.057129	-0.636288	0.0296457	0.03403	-0.701427	0.0925596
BARC0275_259	unm.	21.1	10SAU	4.738	-0.780425	0.0262365	-0.807928	0.0415523	-0.808068	0.0316579	-0.564258	0.0209008	-0.694935	0.0240526	-0.706882	0.0315331	-0.61263	0.057129	-0.636288	0.0296457	0.03403	-0.701427	0.0925596
BARC0261_170	unm.	20.2	09SEL	4.527	-2.56711	0.0741223	-1.5571	0.0393145	-1.80503	0.0418997	-1.63551	0.0456862	-1.55242	0.032781	-1.75465	0.0508419	-1.21899	0.0603975	-1.48875	0.0421255	0.052554	-1.69744	0.39428
WMC0084_300	unm.	54	09AND	4.381	-0.945109	0.0436109	-0.573851	0.0235496	-0.591243	0.0162325	-0.628309	0.0299973	-0.620858	0.0187516	-0.657764	0.03224	-0.291194	0.0147789	-0.493796	0.0200254	0.0286139	-0.600266	0.181688
WMC0349_118	unm.	70.1	BLUES	4.106	-2.1781	0.0421987	-1.54005	0.0304071	-1.65302	0.0298091	-1.43519	0.0273009	-1.65037	0.0311045	-1.5791	0.0324241	-1.12909	0.043307	-1.47123	0.032839	0.0361959	-1.57952	0.294162
WMC0349_118	unm.	70.1	09AND	4.094	-2.1781	0.0421987	-1.54005	0.0304071	-1.65302	0.0298091	-1.43519	0.0273009	-1.65037	0.0311045	-1.5791	0.0324241	-1.12909	0.043307	-1.47123	0.032839	0.0361959	-1.57952	0.294162
BARC0261_170	unm.	20.2	10JAN	3.956	-2.56711	0.0741223	-1.5571	0.0393145	-1.80503	0.0418997	-1.63551	0.0456862	-1.55242	0.032781	-1.75465	0.0508419	-1.21899	0.0603975	-1.48875	0.0421255	0.052554	-1.69744	0.39428
BARC0275_259	unm.	21.1	10JAN	3.884	-0.780425	0.0262365	-0.807928	0.0415523	-0.808068	0.0316579	-0.564258	0.0209008	-0.694935	0.0240526	-0.706882	0.0315331	-0.61263	0.057129	-0.636288	0.0296457	0.03403	-0.701427	0.0925596
WMC0349_118	unm.	70.1	10WOH	3.806	-2.1781	0.0421987	-1.54005	0.0304071	-1.65302	0.0298091	-1.43519	0.0273009	-1.65037	0.0311045	-1.5791	0.0324241	-1.12909	0.043307	-1.47123	0.032839	0.0361959	-1.57952	0.294162
WMC0349_118	unm.	70.1	09SEL	3.8	-2.1781	0.0421987	-1.54005	0.0304071	-1.65302	0.0298091	-1.43519	0.0273009	-1.65037	0.0311045	-1.5791	0.0324241	-1.12909	0.043307	-1.47123	0.032839	0.0361959	-1.57952	0.294162
BARC0275_259	unm.	21.1	10AND	3.7	-0.780425	0.0262365	-0.807928	0.0415523	-0.808068	0.0316579	-0.564258	0.0209008	-0.694935	0.0240526	-0.706882	0.0315331	-0.61263	0.057129	-0.636288	0.0296457	0.03403	-0.701427	0.0925596
WMC0658_217	unm.	92	10AND	3.657	0.625213	0.022456	0.540142	0.0239211	0.729853	0.03787	0.708428	0.0440576	0.782536	0.0449492	0.682838	0.0400894	0.244107	0.013965	0.463777	0.0221276	0.0349963	0.597112	0.176542
WMC0658_217	unm.	92	10JAN	3.657	0.625213	0.022456	0.540142	0.0239211	0.729853	0.03787	0.708428	0.0440576	0.782536	0.0449492	0.682838	0.0400894	0.244107	0.013965	0.463777	0.0221276	0.0349963	0.597112	0.176542
WMC0327_209	unm.	66.4	10JAN	3.588	-1.55563	0.0361666	-1.28078	0.0358219	-1.17717	0.0259142	-1.25338	0.0348069	-1.45196	0.0446334	-1.08593	0.0247644	-0.640834	0.023648	-0.956831	0.0237887	0.0364878	-1.17532	0.287797
WMC0349_118	unm.	70.1	09WOH	3.586	-2.1781	0.0421987	-1.54005	0.0304071	-1.65302	0.0298091	-1.43519	0.0273009	-1.65037	0.0311045	-1.5791	0.0324241	-1.12909	0.043307	-1.47123	0.032839	0.0361959	-1.57952	0.294162
WMC0349_118	unm.	70.1	10SAU	3.57	-2.1781	0.0421987	-1.54005	0.0304071	-1.65302	0.0298091	-1.43519	0.0273009	-1.65037	0.0311045	-1.5791	0.0324241	-1.12909	0.043307	-1.47123	0.032839	0.0361959	-1.57952	0.294162
GWM1521_154	unm.	123.1	10WOH	3.554	-0.759217	0.0222954	-0.834496	0.0383187	-0.76612	0.0270722	-0.639109	0.023246	-0.779224	0.0278125	-0.720692	0.0291677	-0.460958	0.0280264	-0.71408	0.0331635	0.0311728	-0.709237	0.115286
WMC0524c_223	unm.	84.1	09AND	3.544	-1.56323	0.0383434	-1.21649	0.0330109	-1.11143	0.0242145	-1.12934	0.0298004	-1.10866	0.0246517	-1.18108	0.0318178	-0.446615	0.0108108	-0.844848	0.0186505	0.030796	-1.07521	0.321356
WMC0349_118	unm.	70.1	10JAN	3.514	-2.1781	0.0421987	-1.54005	0.0304071	-1.65302	0.0298091	-1.43519	0.0273009	-1.65037	0.0311045	-1.5791	0.0324241	-1.12909	0.043307	-1.47123	0.032839	0.0361959	-1.57952	0.294162
WMC0658_209	unm.	92	09AND	3.509	-0.813765	0.0290075	-0.430113	0.0115174	-0.603469	0.0198969	-0.562539	0.0204762	-0.542126	0.01606	-0.569952	0.0211187	-0.320935	0.0198621	-0.617675	0.0283999	0.0222292	-0.557572	0.143434
CFA2263_123	unm.	35	BLUES	3.496	-1.31696	0.0211391	-1.31438	0.0298713	-1.50476	0.0341049	-1.25615	0.0287697	-1.3207	0.0278025	-1.219	0.0262816	-0.840402	0.0322044	-1.12668	0.0269362	0.0321696	-1.23738	0.193182
CFA2263_123	unm.	35	10AND	3.484	-1.31696	0.0211391	-1.31438	0.0298713	-1.50476	0.0341049	-1.25615	0.0287697	-1.3207	0.0278025	-1.219	0.0262816	-0.840402	0.0322044	-1.12668	0.0269362	0.0321696	-1.23738	0.193182
WMC0658_217	unm.	92	09WOH	3.452	0.625213	0.022456	0.540142	0.0239211	0.729853	0.03787	0.708428	0.0440576	0.782536	0.0449492	0.682838	0.0400894	0.244107	0.013965	0.463777	0.0221276	0.0349963	0.597112	0.176542
GWM1521_154	unm.	123.1	09SEL	3.403	-0.759217	0.0222954	-0.834496	0.0383187	-0.76612	0.0270722	-0.639109	0.023246	-0.779224	0.0278125	-0.720692	0.0291677	-0.460958	0.0280264	-0.71408	0.0331635	0.0311728	-0.709237	0.115286
WMC0084_300	unm.	54	10SAU	3.319	-0.945109	0.0436109	-0.573851	0.0235496	-0.591243	0.0162325	-0.628309	0.0299973	-0.620858	0.0187516	-0.657764	0.03224	-0.291194	0.0147789	-0.493796	0.0200254	0.0286139	-0.600266	0.181688
WMC0658_217	unm.	92	10SAU	3.316	0.625213	0.022456	0.540142	0.0239211	0.729853	0.03787	0.708428	0.0440576	0.782536	0.0449492	0.682838	0.0400894	0.244107	0.013965	0.463777	0.0221276	0.0349963	0.597112	0.176542
BARC0129c_222	unm.	9.4	10WOH	3.305	0.555001	0.0192517	0.516416	0.0247089	0.401837	0.0153765	0.341689	0.0112064	0.289021	0.00921184	0.344335	0.0111591	0.225457	0.0120759	0.437071	0.0217165	0.0168001	0.388853	0.111639
CFA2263_123	unm.	35	10SAU	3.304	-1.31696	0.0211391	-1.31438	0.0298713	-1.50476	0.0341049	-1.25615	0.0287697	-1.3207	0.0278025	-1.219	0.0262816	-0.840402	0.0322044	-1.12668	0.0269362	0.0321696	-1.23738	0.193182
GWM1521_154	unm.	123.1	BLUES	3.297	-0.759217	0.0222954	-0.834496	0.0383187	-0.76612	0.0270722	-0.639109	0.023246	-0.779224	0.0278125	-0.720692	0.0291677	-0.460958	0.0280264	-0.71408	0.0331635	0.0311728	-0.709237	0.115286
BARC0135_248	unm.	11.3	09AND	3.251	-1.10499	0.025084	-0.574516	0.00994038	-0.81203	0.0171349	-0.756556	0.0179543	-0.709787	0.0134367	-0.639127	0.0125809	-0.462324	0.0173857	-0.439366	0.00731137	0.0158105	-0.687337	0.214626
GWM4881_100	unm.	126	10SEL	3.211	0.658004	0.0210906	0.50607	0.0178678	0.521443	0.015193	0.491956	0.0171916	0.523005	0.0163703	0.4867	0.0161709	0.378241	0.0234848	0.406161	0.0129272	0.0191019	0.496447	0.0843146
GWM4881_null	unm.	126	10SEL	3.211	-0.658004	0.0210906	-0.50607	0.0178678	-0.521443	0.015193	-0.491956	0.0171916	-0.523005	0.0163703	-0.4867	0.0161709	-0.378241	0.0234848	-0.406161	0.0129272	0.0191019	-0.496447	0.0843146
GWM1521_154	unm.	123.1	10SAU	3.193	-0.759217	0.0222954	-0.834496	0.0383187	-0.76612	0.0270722	-0.639109	0.023246	-0.779224	0.0278125	-0.720692	0.0291677	-0.460958	0.0280264	-0.71408	0.0331635	0.0311728	-0.709237	0.115286
WMC0809_189	unm.	103.2	10AND	3.176	-0.979405	0.0255798	-0.957763	0.0352409	-0.810354	0.0239244	-0.96626	0.0370209	-0.873078	0.0286709	-0.8259	0.0266176	-0.246764	0.00521925	-0.655606	0.0190525	0.0293491	-0.789391	0.24403
WMC0084_300	unm.	54	10AND	3.169	-0.945109	0.0436109	-0.573851	0.0235496	-0.591243	0.0162325	-0.628309	0.0299973	-0.620858	0.0187516	-0.657764	0.03224	-0.291194	0.0147789	-0.493796	0.0200254	0.0286139	-0.600266	0.181688
CFA2263_123	unm.	35	09WOH	3.157	-1.31696	0.0211391	-1.31438	0.0298713	-1.50476	0.0341049	-1.25615	0.0287697	-1.3207	0.0278025	-1.219	0.0262816	-0.840402	0.0322044	-1.12668	0.0269362	0.0321696	-1.23738	0.193182
WMC0084_300	unm.	54	BLUES	3.132	-0.945109	0.0436109	-0.573851	0.0235496	-0.591243	0.0162325	-0.628309	0.0299973	-0.620858	0.0187516	-0.657764	0.03224	-0.291194	0.0147789	-0.493796	0.0200254	0.0286139	-0.600266	0.181688
WMC0658_217	unm.	92	BLUES	3.077	0.625213	0.022456	0.540142	0.0239211	0.729853	0.03787	0.708428	0.0440576	0.782536	0.0449492	0.682838	0.0400894	0.244107	0.013965	0.463777	0.0221276	0.0349963	0.597112	0.176542
GWM1521_154	unm.	123.1	10SEL	3.069	-0.759217	0.0222954	-0.834496	0.0383187	-0.76612	0.0270722	-0.639109	0.023246	-0.779224	0.0278125	-0.720692	0.0291677	-0.460958	0.0280264	-0.71408	0.0331635	0.0311728	-0.709237	0.115286
CFA2155_214	unm.	33	10SEL	3.042	0.620675	0.0228425	0.435225	0.0170882	0.51312	0.0212683	0.489524	0.0224176	0.519134	0.0226491	0.446332	0.0173818	0.364967	0.0307283	0.504293	0.0267946	0.0245629	0.486659	0.0747517
GWM1521_154	unm.	123.1	09WOH	3.025	-0.759217	0.0222954	-0.834496	0.0383187	-0.76612	0.0270722	-0.639109	0.023246	-0.779224	0.0278125	-0.720692	0.0291677	-0.460958	0.0280264	-0.71408	0.0331635	0.0311728	-0.709237	0.115286
CFA2263_123	unm.	35	10SEL	3.015	-1.31696	0.0211391	-1.31438	0.0298713	-1.50476	0.0341049	-1.25615	0.0287697	-1.3207	0.0278025	-1.219	0.0262816	-0.840402	0.0322044	-1.12668	0.0269362	0.0321696	-1.23738	0.193182
WMC0084_300	unm.	54	10WOH	3.014	-0.945109	0.0436109	-0.573851	0.0235496	-0.591243	0.0162325	-0.628309	0.0299973	-0.620858	0.0187516	-0.657764	0.03224	-0.291194	0.0147789	-0.493796	0.0200254	0.0286139	-0.600266	0.181688
WMC0524c_223	unm.	84.1	09SEL	3.002	-1.56323	0.0383434	-1.21649	0.0330109	-1.11143	0.0242145	-1.12934	0.0298004	-1.10866	0.0246517	-1.18108	0.0318178	-0.446615	0.0108108	-0.844848	0.0186505	0.030796	-1.07521	0.321356
WMC0658_209	unm.	92	10WOH	3.001	-0.813765	0.0290075	-0.430113	0.0115174	-0.603469	0.0198969	-0.562539	0.0204762	-0.542126	0.01606	-0.569952	0.0211187	-0.320935	0.0198621	-0.617675	0.0283999	0.0222292	-0.557572	0.143434
