# Supplementary material for: Genetic architecture of main effect QTL for heading date in European winter wheat
Source: Front Plant Sci. 2014 May 20;5:217. doi: 10.3389/fpls.2014.00217 (PMC4033046; doi:10.3389/fpls.2014.00217)
Supplement: Supplementary file 7 [file DataSheet7.XLSX]

## Sheet: Table_S7B_BLUEs
Table S7B: List of significant (–log10(p) >3.0) marker trait associations of the S markers and BLUEs only. Columns F to U describe the additive effect and the R2 for each environment. Colum V indicates the R2 of the BLUEs values. Negativ additive effect leading to earlier heading date and positive additive effect leading to later heading date. Markers with distances < 1.0 cM were combined by colo…
Marker	Chr	Pos	Year.LOC	log10(p)	Allele	Eff_09AND	R2_09AND	Eff_09SEL	R2_09SEL	Eff_09WOH	R2_09WOH	Eff_10AND	R2_10AND	Eff_10JAN	R2_10JAN	Eff_10SAU	R2_10SAU	Eff_10SEL	R2_10SEL	Eff_10WOH	R2_10WOH	Eff_mean	Eff_STAW
CAP12_c3074_192	1A	4.1	BLUES	3.22	A	2.52299	0.0327823	2.42041	0.0278128	2.59661	0.0234231	1.52536	0.0143616	2.78075	0.0292606	2.1742	0.018083	1.30193	0.0225665	2.32986	0.0296504	2.20651	0.524586
BS00056550_51	1A	14.9	BLUES	3.263	A	2.05145	0.0411035	2.24189	0.0355639	2.30373	0.0307496	1.42083	0.0244532	3.02755	0.041231	2.16174	0.0228912	0.78907	0.0299385	1.69684	0.0408336	1.96164	0.667335
RAC875_c46269_387	1A	59.5	BLUES	5.346	C	7.54595	0.0388433	5.22862	0.0213979	5.70414	0.0255542	5.10715	0.0293625	4.72854	0.0236712	4.69646	0.0241734	4.99357	0.0555891	5.8823	0.037966	5.48584	0.933306
RAC875_c21411_162	1A	96.3	BLUES	9.308	T	4.62897	0.0806514	3.19168	0.0555916	3.86189	0.0708734	2.9432	0.0491528	3.40627	0.0564569	3.70906	0.0762105	2.45047	0.0871686	3.29281	0.0711628	3.43554	0.651843
wsnp_BE444305A_Td_2_1	1A	96.3	BLUES	5.348	T	4.63874	0.05119	3.33715	0.038205	3.76188	0.0424482	2.88751	0.0298045	3.38507	0.0350185	3.03748	0.0322452	2.06423	0.0390948	3.09651	0.0397748	3.27607	0.738451
wsnp_RFL_Contig3542_3718200	1A	96.3	BLUES	5.348	A	4.63874	0.05119	3.33715	0.038205	3.76188	0.0424482	2.88751	0.0298045	3.38507	0.0350185	3.03748	0.0322452	2.06423	0.0390948	3.09651	0.0397748	3.27607	0.738451
Kukri_c38553_173	1B	0.8	BLUES	4.139	C	2.90333	0.0326361	1.92995	0.0205618	2.39992	0.0282295	2.03038	0.0239859	1.80535	0.0160462	1.8174	0.0188602	1.25366	0.0235006	2.28604	0.0353287	2.05325	0.488315
RFL_Contig529_963	1B	38.9	BLUES	3.587	A	-6.34531	0.0324809	-2.99371	0.0242819	-5.9829	0.0273504	-5.31973	0.026916	-3.75543	0.0215816	-4.66019	0.0209836	-3.12503	0.022016	-6.06679	0.0199219	-4.78114	1.35426
TA004123-0331	1B	38.9	BLUES	3.277	G	-0.942857	0.0106816	-0.985707	0.0169668	-0.792982	0.00953175	-0.743177	0.0100168	-0.932314	0.0135209	-0.554222	0.00543595	-0.341736	0.00541178	-0.365442	0.00279806	-0.707305	0.258068
BobWhite_rep_c66146_237	1B	40.5	BLUES	3.849	G	1.96139	0.0149208	2.10357	0.0246207	1.81075	0.0161304	1.72379	0.0172918	1.82277	0.0164627	1.73297	0.0171034	1.17539	0.0206654	1.8499	0.0231438	1.77257	0.271436
Tdurum_contig19102_84	1B	41.3	BLUES	3.17	C	7.61754	0.0325067	4.54867	0.0451214	5.05225	0.034647	5.92079	0.031254	5.03073	0.0334712	6.34596	0.0354047	3.62639	0.0641221	7.5481	0.0524312	5.7113	1.41675
Tdurum_contig31624_230	1B	41.3	BLUES	3.849	A	1.96139	0.0149208	2.10357	0.0246207	1.81075	0.0161304	1.72379	0.0172918	1.82277	0.0164627	1.73297	0.0171034	1.17539	0.0206654	1.8499	0.0231438	1.77257	0.271436
BobWhite_c9881_1312	1B	69.2	BLUES	3.682	C	0.00440293	0.0268592	-0.0393767	0.0356113	-0.310792	0.027552	-1.48051	0.0391977	-0.828794	0.046232	-0.751758	0.042989	0.542654	0.0379242	0.0561064	0.0410528	-0.351008	0.638534
Excalibur_c11680_81	1B	69.2	BLUES	3.484	G	-0.0588319	0.024769	-0.0576761	0.0357305	-0.316765	0.0268991	-1.50757	0.0375207	-0.856307	0.0459332	-0.791505	0.04209	0.501083	0.0386892	0.0153016	0.0380666	-0.384034	0.633708
IAAV7352	1B	69.2	BLUES	3.949	C	0.660749	0.0280455	1.0195	0.0389635	0.78561	0.0302337	-0.420641	0.0382367	0.407629	0.0472131	0.290557	0.0438988	0.738956	0.040792	0.78606	0.0440082	0.533553	0.448362
IACX11634	1B	69.2	BLUES	3.742	C	-0.244001	0.0271632	1.38969	0.036994	0.794455	0.0280935	-0.367151	0.0370351	1.4292	0.0479142	0.143317	0.0427062	0.15643	0.0364028	0.452363	0.0400057	0.469287	0.685266
RAC875_c66649_186	1B	69.2	BLUES	3.949	C	0.660749	0.0280455	1.0195	0.0389635	0.78561	0.0302337	-0.420641	0.0382367	0.407629	0.0472131	0.290557	0.0438988	0.738956	0.040792	0.78606	0.0440082	0.533553	0.448362
wsnp_Ku_c18227_27490539	1B	69.2	BLUES	3.81	C	0.651382	0.0289059	1.01143	0.0395976	0.789179	0.029406	-0.426573	0.0389438	0.392769	0.0484986	0.293388	0.0435393	0.73459	0.0417797	0.783011	0.0441592	0.528647	0.44871
Kukri_c5407_192	1B	84.9	BLUES	3.087	G	3.18037	0.00930996	2.53	0.017294	1.03056	0.0232951	1.61613	0.0110638	2.5445	0.0137169	2.88131	0.0169994	2.51413	0.0229157	2.75822	0.0165364	2.3819	0.707809
RFL_Contig2971_282	1B	85.6	BLUES	3.088	C	4.99427	0.0234779	3.67898	0.031155	3.96969	0.0270905	3.26329	0.015667	4.23365	0.0238277	4.2223	0.0276513	3.38294	0.0521863	3.77597	0.0300444	3.94014	0.553118
Kukri_rep_c102102_273	1B	90.4	BLUES	4.077	T	-0.789618	0.00960094	-1.02146	0.0233148	-1.06792	0.0220354	-0.919606	0.0196057	-1.16821	0.0269952	-0.822692	0.0153425	-0.633083	0.0240152	-0.636758	0.0109523	-0.882419	0.196941
RAC875_c64377_732	1B	90.4	BLUES	3.685	C	2.33522	0.0128481	2.53126	0.0279535	2.01466	0.0248478	1.21716	0.0192582	1.69199	0.0280512	2.06609	0.0182711	2.10353	0.0346753	2.62495	0.018973	2.07311	0.457544
RAC875_c49225_66	1B	91.2	BLUES	3.467	C	-0.226211	0.00961547	1.55249	0.024291	0.828832	0.0222808	-0.419545	0.0196805	-0.190045	0.0270082	0.774546	0.0155926	0.46804	0.0242572	0.436011	0.011047	0.403015	0.662272
wsnp_Ex_c649_1279852	1B	110.1	BLUES	6.772	A	2.90675	0.0794757	3.22588	0.058675	3.35994	0.0742578	2.24047	0.0590105	2.2522	0.0651551	2.20931	0.0779809	1.93593	0.0756919	1.14173	0.084513	2.40903	0.731142
Excalibur_c55186_351	1B	111.7	BLUES	4.921	C	-0.158286	0.0182154	1.53579	0.0185864	0.829009	0.0163751	-0.420182	0.0144594	-0.21708	0.0171857	0.801308	0.0134913	0.481435	0.0141718	0.495366	0.0208024	0.41842	0.656102
wsnp_Ex_c750_1474351	1B	111.7	BLUES	4.193	T	3.60065	0.0437331	2.92038	0.0420661	3.24246	0.0448069	3.03056	0.0469208	3.30029	0.0478971	3.49645	0.0608491	2.14844	0.0600496	3.0719	0.0555059	3.10139	0.449055
RAC875_c33279_526	1D	59	BLUES	3.109	G	1.81519	0.0192815	0.818565	0.00574336	1.19171	0.0102715	1.29316	0.0148271	0.840927	0.00530037	1.53036	0.0202263	0.545783	0.00672285	0.859239	0.0075336	1.11187	0.423041
wsnp_Ku_c53270_57959459	1D	59	BLUES	3.1	C	1.81466	0.0192698	0.818338	0.00573989	1.18814	0.0102198	1.2921	0.0148039	0.837335	0.0052624	1.52594	0.0201455	0.546097	0.00673028	0.856892	0.00749638	1.10994	0.422625
Ra_c3045_1739	1D	73.4	BLUES	3.139	T	1.47366	0.016801	1.11338	0.0141027	1.03597	0.0105091	1.13409	0.0151361	0.9818	0.00977437	0.98979	0.0112436	0.301484	0.00271302	0.882953	0.0105047	0.989141	0.328981
BS00003816_51	1D	82.6	BLUES	5.47	T	1.31623	0.0193022	1.02032	0.0167602	1.0525	0.0154177	0.997852	0.0166856	1.05627	0.0159068	0.974664	0.0155392	0.764634	0.0251054	0.81903	0.0130353	1.00019	0.166959
wsnp_Ex_c61879_61748626	2A	18.9	BLUES	3.03	A	5.69535	0.0286515	3.9987	0.0234979	3.57195	0.0202772	4.11573	0.0222806	4.26674	0.0161093	3.95928	0.021793	3.51512	0.0383002	5.17025	0.0308848	4.28664	0.764473
IACX8060	2A	21.2	BLUES	3.13	A	-3.0975	0.0247659	-1.39437	0.027436	-1.39651	0.0278699	-1.98421	0.0198575	-1.48161	0.0143189	-0.83415	0.0195891	-0.428697	0.0292785	-0.713535	0.0232472	-1.41632	0.841957
RAC875_rep_c78518_198	2A	21.2	BLUES	3.13	T	-3.0975	0.0247659	-1.39437	0.027436	-1.39651	0.0278699	-1.98421	0.0198575	-1.48161	0.0143189	-0.83415	0.0195891	-0.428697	0.0292785	-0.713535	0.0232472	-1.41632	0.841957
wsnp_Ex_c15740_24096817	2A	21.2	BLUES	3.012	G	5.3569	0.0238371	3.56464	0.0289053	4.7308	0.0318126	3.4325	0.0191938	2.97246	0.0144596	3.92555	0.0233119	1.61968	0.0306037	1.75031	0.0232407	3.4191	1.30798
IACX2067	2A	64.3	BLUES	3.066	A	1.27357	0.0163668	1.07493	0.0171074	1.24828	0.019504	1.05751	0.0171135	0.880838	0.0100406	1.06732	0.0169662	0.680285	0.0179978	0.947055	0.0157681	1.02872	0.19367
BobWhite_c28819_733	2A	65.8	BLUES	4.386	T	1.19567	0.0212894	1.03232	0.0232934	1.01653	0.0193007	1.19612	0.0322899	1.39115	0.0376244	1.27492	0.0357546	0.71644	0.029597	0.968434	0.0243637	1.09895	0.21035
BS00041707_51	2A	65.8	BLUES	3.784	G	0.695982	0.0187769	1.01884	0.019375	0.338544	0.0149796	1.11255	0.0227821	2.30975	0.0237286	1.35474	0.0253124	0.960688	0.0266368	1.07465	0.0228618	1.10822	0.572922
BS00067806_51	2A	65.8	BLUES	3.46	C	0.297921	0.0178892	0.444001	0.0173176	0.266672	0.0137926	0.752733	0.0220168	1.46772	0.021188	0.643943	0.0234647	0.894869	0.0275646	0.415941	0.020512	0.647975	0.397727
BS00085765_51	2A	65.8	BLUES	3.787	T	0.611936	0.021139	0.916054	0.0250255	0.207914	0.0197141	1.00193	0.032633	2.1426	0.0403983	1.25195	0.0363775	0.899281	0.0311159	1.00592	0.0251895	1.0047	0.556014
RAC875_c53350_180	2A	65.8	BLUES	3.787	C	0.611936	0.021139	0.916054	0.0250255	0.207914	0.0197141	1.00193	0.032633	2.1426	0.0403983	1.25195	0.0363775	0.899281	0.0311159	1.00592	0.0251895	1.0047	0.556014
RAC875_c7137_1922	2A	65.8	BLUES	3.839	T	1.02944	0.0165086	0.823085	0.0153878	0.808534	0.0128187	0.895528	0.0189068	0.876958	0.0155233	0.940997	0.0203499	0.595501	0.0213302	0.818128	0.0181839	0.848522	0.126204
Tdurum_contig10579_790	2A	65.8	BLUES	3.787	T	-0.512427	0.0204492	-0.267349	0.0222456	-0.3519	0.0187511	-0.347384	0.030413	0.122737	0.0354552	-0.214016	0.0340726	0.0552215	0.0280573	-0.216962	0.023125	-0.21651	0.211978
wsnp_BE403597A_Ta_2_1	2A	65.8	BLUES	3.508	G	0.327465	0.0182449	-0.0663442	0.0172353	0.859607	0.0169908	0.731963	0.0238364	1.19113	0.0225184	0.91597	0.0260677	0.865475	0.0288974	0.510148	0.0205284	0.666927	0.395527
wsnp_BE403597A_Ta_2_2	2A	65.8	BLUES	3.663	C	0.663325	0.0181308	0.984328	0.0180282	0.274906	0.0136575	1.08276	0.0222358	2.27652	0.0226927	1.33838	0.0246759	0.931629	0.0264278	1.04817	0.0216225	1.075	0.579679
BobWhite_c28819_517	2A	67.4	BLUES	3.726	T	0.15718	0.0215057	0.309881	0.0235797	0.123205	0.0195854	0.576572	0.0332276	1.2179	0.0398616	0.452927	0.0361603	0.807602	0.0332404	0.303191	0.0245283	0.493557	0.368806
Excalibur_c1793_97	2A	67.4	BLUES	3.635	A	0.163397	0.0212126	0.290276	0.0250422	0.118554	0.0203072	0.576175	0.033083	1.22356	0.0394493	0.456332	0.0356962	0.808837	0.0329029	0.295076	0.0247108	0.491526	0.372412
GENE-1386_36	2A	67.4	BLUES	3.582	G	0.185704	0.020809	0.319492	0.0241457	0.138086	0.0198372	0.602554	0.0322735	1.24698	0.0385439	0.483201	0.0348698	0.825002	0.0322178	0.325134	0.0238713	0.51577	0.371358
RAC875_c2154_1488	2A	67.4	BLUES	3.991	T	0.396652	0.0294026	0.961073	0.0271159	0.27876	0.0223149	1.01077	0.0345519	2.16829	0.0429245	1.28014	0.0371717	0.928884	0.0321297	1.05282	0.0265954	1.00967	0.577719
RAC875_c63975_307	2A	67.4	BLUES	3.582	C	0.185704	0.020809	0.319492	0.0241457	0.138086	0.0198372	0.602554	0.0322735	1.24698	0.0385439	0.483201	0.0348698	0.825002	0.0322178	0.325134	0.0238713	0.51577	0.371358
BobWhite_c16923_64	2A	88.1	BLUES	5.007	C	2.19256	0.0265648	2.27704	0.0414309	2.29704	0.0367758	1.57944	0.0205505	2.05488	0.0299153	1.91018	0.0294699	1.03316	0.0228374	1.73732	0.0290094	1.8852	0.429012
Excalibur_c26462_452	2A	95.8	BLUES	3.972	A	3.07224	0.0395726	1.89594	0.0257215	2.99708	0.0405955	2.01314	0.0316449	1.96105	0.0213501	2.49266	0.0421472	1.31013	0.0302079	1.59642	0.0268967	2.16733	0.634022
wsnp_Ex_c14953_23104041	2A	95.8	BLUES	7.228	A	4.44702	0.066007	3.83626	0.0709892	3.8524	0.0627162	3.15668	0.0500857	3.36059	0.0486389	3.58624	0.0631542	2.23726	0.0644316	2.88923	0.0485838	3.42071	0.675713
wsnp_RFL_Contig2763_2509104	2A	95.8	BLUES	7.228	T	4.44702	0.066007	3.83626	0.0709892	3.8524	0.0627162	3.15668	0.0500857	3.36059	0.0486389	3.58624	0.0631542	2.23726	0.0644316	2.88923	0.0485838	3.42071	0.675713
BobWhite_c11059_169	2B	41.9	BLUES	3.203	A	5.46815	0.0280091	2.49497	0.0249377	4.12851	0.0198908	5.88397	0.0284596	5.45391	0.0206351	3.92643	0.0198377	1.27207	0.0118179	3.19189	0.00874815	3.97749	1.61229
Kukri_c11318_591	2B	41.9	BLUES	4.193	A	7.2418	0.0427648	3.65812	0.0307869	5.0088	0.0285976	5.29142	0.0344833	5.86074	0.0317387	4.37249	0.0260432	2.44346	0.0194221	4.97603	0.02459	4.85661	1.43517
wsnp_Ra_c407_862316	2B	42.7	BLUES	3.384	T	6.68305	0.0392701	3.144	0.0194333	4.54344	0.0219274	4.85995	0.0259805	5.4623	0.0250454	3.96493	0.0196087	2.23458	0.0146178	4.83514	0.0283524	4.46592	1.37235
BobWhite_c41535_52	2B	45.8	BLUES	7.273	C	5.90956	0.0657766	4.04077	0.0628385	4.87251	0.054884	4.59802	0.0479642	5.55935	0.0601899	4.2439	0.0465758	2.21055	0.0500593	4.62672	0.0575077	4.50767	1.12066
wsnp_Ex_c21092_30220342	2B	45.8	BLUES	6.02	G	6.219	0.0584975	5.00042	0.062044	5.36033	0.0495312	3.97156	0.0354927	5.64468	0.0500444	4.47821	0.0408948	2.7725	0.0500913	5.3808	0.0538145	4.85344	1.08866
wsnp_Ex_c21092_30220702	2B	45.8	BLUES	6.02	C	6.219	0.0584975	5.00042	0.062044	5.36033	0.0495312	3.97156	0.0354927	5.64468	0.0500444	4.47821	0.0408948	2.7725	0.0500913	5.3808	0.0538145	4.85344	1.08866
RAC875_c26469_480	2B	48.1	BLUES	5.85	C	6.45368	0.0487977	4.20069	0.0272169	3.89862	0.0211978	3.6253	0.0290668	4.51033	0.0275	3.74719	0.0237352	2.85083	0.0300056	5.58966	0.0417203	4.35954	1.15569
BobWhite_c31129_60	2B	48.8	BLUES	5.23	T	7.12869	0.0430835	3.52534	0.0297496	4.92318	0.0291574	5.18812	0.0340202	5.86679	0.0385844	4.26515	0.0249193	2.50761	0.0315306	5.11879	0.0341485	4.81546	1.41382
Ku_c5725_892	2B	50.4	BLUES	5.109	G	5.8878	0.0358895	3.93796	0.0454559	4.18198	0.0356946	3.30563	0.0302381	3.45108	0.0312367	3.67676	0.0314381	2.93233	0.0451946	4.75125	0.0342086	4.0156	0.940444
Excalibur_rep_c68899_1400	2B	57.5	BLUES	4.393	A	3.8554	0.0217788	2.26234	0.0171993	2.99844	0.0271269	3.66678	0.0225266	2.77081	0.0142135	3.01558	0.0287278	1.55044	0.0380673	2.79515	0.0248872	2.86437	0.733799
Jagger_c4412_103	2B	64.3	BLUES	4.178	A	2.732	0.0223876	0.945888	0.00387406	1.51684	0.00870232	1.69153	0.0129249	1.21719	0.0057151	1.6893	0.0125965	1.40977	0.0229912	1.59516	0.0133086	1.59971	0.523081
Jagger_c4412_265	2B	64.3	BLUES	4.178	A	2.732	0.0223876	0.945888	0.00387406	1.51684	0.00870232	1.69153	0.0129249	1.21719	0.0057151	1.6893	0.0125965	1.40977	0.0229912	1.59516	0.0133086	1.59971	0.523081
RAC875_rep_c72435_90	2B	64.3	BLUES	4.178	G	2.732	0.0223876	0.945888	0.00387406	1.51684	0.00870232	1.69153	0.0129249	1.21719	0.0057151	1.6893	0.0125965	1.40977	0.0229912	1.59516	0.0133086	1.59971	0.523081
Tdurum_contig98206_211	2B	64.3	BLUES	4.178	G	2.732	0.0223876	0.945888	0.00387406	1.51684	0.00870232	1.69153	0.0129249	1.21719	0.0057151	1.6893	0.0125965	1.40977	0.0229912	1.59516	0.0133086	1.59971	0.523081
Excalibur_c16646_1254	2B	66	BLUES	4.676	T	3.27012	0.0344606	2.7517	0.0355265	2.20631	0.0196258	2.32478	0.026338	2.25973	0.0211722	2.24237	0.023896	1.79283	0.0399476	1.91101	0.020521	2.34486	0.470855
IAAV1296	2B	66	BLUES	4.676	G	3.27012	0.0344606	2.7517	0.0355265	2.20631	0.0196258	2.32478	0.026338	2.25973	0.0211722	2.24237	0.023896	1.79283	0.0399476	1.91101	0.020521	2.34486	0.470855
Kukri_c12900_270	2B	66	BLUES	4.676	A	3.27012	0.0344606	2.7517	0.0355265	2.20631	0.0196258	2.32478	0.026338	2.25973	0.0211722	2.24237	0.023896	1.79283	0.0399476	1.91101	0.020521	2.34486	0.470855
Kukri_rep_c74573_613	2B	66	BLUES	4.121	C	7.06881	0.0383919	4.48545	0.0367023	4.64497	0.0216738	4.2535	0.0278636	4.64371	0.023157	4.18214	0.025405	3.81974	0.0442643	7.78775	0.0369276	5.11076	1.46825
wsnp_BF291736B_Ta_1_1	2B	66	BLUES	4.676	A	3.27012	0.0344606	2.7517	0.0355265	2.20631	0.0196258	2.32478	0.026338	2.25973	0.0211722	2.24237	0.023896	1.79283	0.0399476	1.91101	0.020521	2.34486	0.470855
wsnp_CAP7_c2233_1085003	2B	66	BLUES	4.676	C	3.27012	0.0344606	2.7517	0.0355265	2.20631	0.0196258	2.32478	0.026338	2.25973	0.0211722	2.24237	0.023896	1.79283	0.0399476	1.91101	0.020521	2.34486	0.470855
wsnp_Ex_c14771_22883575	2B	66	BLUES	4.215	C	3.26964	0.0344559	2.75183	0.0355316	2.20605	0.0196241	2.32476	0.0263383	2.25964	0.0211713	2.24334	0.0239347	1.79282	0.0399481	1.91182	0.0205498	2.34499	0.470617
wsnp_Ex_c38739_46195930	2B	66	BLUES	4.676	T	3.27012	0.0344606	2.7517	0.0355265	2.20631	0.0196258	2.32478	0.026338	2.25973	0.0211722	2.24237	0.023896	1.79283	0.0399476	1.91101	0.020521	2.34486	0.470855
wsnp_Ex_c38739_46196393	2B	66	BLUES	4.676	G	3.27012	0.0344606	2.7517	0.0355265	2.20631	0.0196258	2.32478	0.026338	2.25973	0.0211722	2.24237	0.023896	1.79283	0.0399476	1.91101	0.020521	2.34486	0.470855
wsnp_Ku_c12900_20727771	2B	66	BLUES	4.676	T	3.27012	0.0344606	2.7517	0.0355265	2.20631	0.0196258	2.32478	0.026338	2.25973	0.0211722	2.24237	0.023896	1.79283	0.0399476	1.91101	0.020521	2.34486	0.470855
D_contig31797_313	2D	56.1	BLUES	3.019	G	5.44419	0.0244277	3.75165	0.0187888	3.42767	0.0226735	3.45734	0.0246701	3.40489	0.0178118	3.25297	0.0242602	2.50778	0.030366	3.68661	0.0292868	3.61664	0.830733
Ku_c674_915	2D	128.7	BLUES	3.102	A	2.04389	0.0231772	1.90231	0.0211407	2.12593	0.0296619	1.68686	0.0243146	1.5987	0.0152829	1.82108	0.0241576	1.59779	0.0428788	1.6502	0.0324083	1.80334	0.204653
wsnp_Ex_c8884_14841846	3A	73	BLUES	4.382	A	6.59673	0.0345058	4.23157	0.0344836	4.47634	0.0310407	3.9345	0.0414	3.78417	0.038276	4.64222	0.0338714	1.41188	0.0213427	3.69985	0.0221051	4.09716	1.42427
BS00076772_51	3A	124.9	BLUES	3.539	C	-1.26923	0.0286676	-0.800884	0.0181285	-0.787086	0.0137997	-0.804381	0.018115	-0.822374	0.0154506	-0.901723	0.0222529	-0.578352	0.0231498	-0.550495	0.00940397	-0.814316	0.220699
CAP11_c1022_117	3A	126.5	BLUES	3.658	T	2.70919	0.0216109	1.70984	0.0125963	2.29446	0.019604	1.81656	0.0147197	1.82095	0.0127459	2.19568	0.0209485	1.22515	0.0170447	1.98627	0.0202558	1.96976	0.442577
CAP11_c1022_66	3A	126.5	BLUES	3.658	A	2.70919	0.0216109	1.70984	0.0125963	2.29446	0.019604	1.81656	0.0147197	1.82095	0.0127459	2.19568	0.0209485	1.22515	0.0170447	1.98627	0.0202558	1.96976	0.442577
Kukri_rep_c106620_208	3A	126.5	BLUES	5.774	C	2.28687	0.0294476	1.76976	0.0256558	1.72106	0.0211745	2.31324	0.0455306	2.00655	0.0295435	2.00981	0.0335545	1.27242	0.035168	1.93628	0.0368144	1.9145	0.335158
wsnp_Ex_c1903_3592518	3A	126.5	BLUES	4.979	C	0.255376	0.0294635	1.34349	0.0262621	0.744499	0.0213529	1.21999	0.0460556	-2.24796	0.0312172	1.83844	0.034769	-0.457696	0.0353756	0.487224	0.036914	0.39792	1.2832
wsnp_Ku_c7811_13387117	3A	126.5	BLUES	3.865	A	0.214868	0.0286697	1.30917	0.0204432	0.713069	0.0196925	1.17886	0.0422413	-2.28641	0.0286777	1.80304	0.0327478	-0.479335	0.0304201	0.45281	0.0362911	0.363259	1.28263
CAP8_c490_173	3B	46.6	BLUES	3.368	T	1.44261	0.0123731	3.4817	0.0125907	3.28017	0.0191409	2.49281	0.0115798	2.24608	0.00849702	2.81044	0.012844	2.51682	0.0277972	3.65668	0.0191505	2.74091	0.729504
Excalibur_c10474_246	3B	46.6	BLUES	3.368	C	1.44261	0.0123731	3.4817	0.0125907	3.28017	0.0191409	2.49281	0.0115798	2.24608	0.00849702	2.81044	0.012844	2.51682	0.0277972	3.65668	0.0191505	2.74091	0.729504
Kukri_c11120_462	3B	46.6	BLUES	3.381	A	1.39591	0.0123016	3.46673	0.0125423	3.2081	0.018813	2.4176	0.0114051	2.20215	0.00838459	2.7247	0.0126274	2.51147	0.0277502	3.60544	0.0189413	2.69151	0.729939
Tdurum_contig97351_247	3B	46.6	BLUES	3.381	A	1.49603	0.0119478	3.49964	0.0124797	3.26577	0.0194015	2.53202	0.0112666	2.27498	0.00829124	2.82772	0.012733	2.54713	0.0272319	3.66246	0.0191462	2.76322	0.712336
Excalibur_c9001_569	3B	47.4	BLUES	4.094	G	3.4571	0.0177896	2.50368	0.0191597	2.94062	0.0210789	2.82156	0.0175525	2.48257	0.0118223	2.67298	0.0146413	2.4316	0.0352655	3.51602	0.0334383	2.85327	0.428022
IAAV958	3B	47.4	BLUES	3.226	G	1.54228	0.00784951	1.24997	0.0112333	2.06484	0.0134496	1.54855	0.00979898	1.72345	0.00778647	0.948629	0.00522375	1.59628	0.0226679	2.02128	0.0171978	1.58691	0.370369
JD_c119_119	3B	47.4	BLUES	3.439	T	1.88961	0.00865888	1.13516	0.0103879	1.62873	0.0101403	1.84786	0.0106428	1.406	0.00584217	1.21378	0.00579578	2.03644	0.0267699	2.49711	0.0192139	1.70684	0.455598
TA001218-0519	3B	47.4	BLUES	3.28	A	3.9247	0.0125149	2.9395	0.0138292	3.47993	0.0154654	3.85345	0.0193781	3.40831	0.0125093	2.83517	0.0112827	2.96395	0.036063	4.42983	0.0323535	3.47936	0.563
TA001646-1356	3B	47.4	BLUES	3.179	T	1.1163	0.00692527	1.0023	0.010706	1.70809	0.0122743	1.31022	0.00913191	1.48149	0.00720903	0.891832	0.00522054	1.46665	0.0223326	1.7078	0.0158276	1.33559	0.309952
wsnp_CAP11_c272_234769	3B	47.4	BLUES	4.259	A	2.7039	0.011254	2.1224	0.0134828	2.56446	0.014051	2.91236	0.016949	2.62105	0.011116	2.27005	0.0102991	2.40387	0.0316889	3.3241	0.0263987	2.61527	0.379466
wsnp_Ex_rep_c67067_65534806	3B	47.4	BLUES	4.759	T	3.95131	0.0159957	2.93142	0.016501	3.44899	0.0174544	3.8404	0.0213896	3.4067	0.013817	2.80439	0.011877	2.91083	0.0352298	4.37676	0.0330419	3.45885	0.565723
wsnp_Ex_rep_c69783_68742690	3B	47.4	BLUES	4.259	A	2.7039	0.011254	2.1224	0.0134828	2.56446	0.014051	2.91236	0.016949	2.62105	0.011116	2.27005	0.0102991	2.40387	0.0316889	3.3241	0.0263987	2.61527	0.379466
wsnp_Ex_c13154_20785032	3B	66	BLUES	3.029	A	-1.94873	0.0418089	-1.5616	0.030199	-0.863484	0.0309048	-1.02621	0.0228665	-0.188275	0.0241533	-0.33049	0.0275174	-0.864449	0.036153	-0.302719	0.0303927	-0.885745	0.625881
Excalibur_c19658_127	3D	0	BLUES	7.694	A	3.91151	0.0655612	2.69144	0.0448973	2.91462	0.0459457	2.37805	0.0364837	2.39658	0.0317251	2.61758	0.0431848	1.76281	0.0513551	2.58717	0.0500133	2.65747	0.608627
Kukri_c24488_431	3D	0	BLUES	7.665	G	3.91021	0.0651982	2.7171	0.0455982	2.89051	0.0450415	2.34279	0.0353463	2.39339	0.0315322	2.59514	0.0423006	1.75004	0.0504236	2.53641	0.0480974	2.64195	0.613656
Kukri_rep_c94244_223	3D	0	BLUES	4.142	G	4.47891	0.0611097	3.15676	0.0349222	3.99098	0.0456927	3.49595	0.038784	3.20458	0.0282778	3.71016	0.0441221	2.21312	0.0436775	2.8059	0.0413688	3.38205	0.704589
Excalibur_c5624_1026	4A	111.1	BLUES	3.352	T	2.05521	0.0358435	1.8416	0.0205525	0.567701	0.0225066	1.10176	0.0248193	0.121333	0.0116212	0.510044	0.0212052	0.174401	0.0147606	0.984874	0.0252344	0.919615	0.723213
Kukri_c29142_1046	4A	111.1	BLUES	3.374	A	-0.658866	0.0358427	-0.48776	0.0196078	-1.71082	0.0266361	-0.705664	0.0258728	-1.2932	0.0139961	-1.00507	0.0235299	-0.157847	0.0154886	-0.705878	0.0267441	-0.840639	0.485389
Kukri_c29142_450	4A	111.1	BLUES	3.354	G	2.03848	0.0351851	1.81498	0.0200752	0.551136	0.0214653	1.0956	0.0243649	0.140236	0.0109749	0.508318	0.0209376	0.163836	0.0149886	0.989269	0.0250479	0.912731	0.714397
Kukri_c29142_473	4A	111.1	BLUES	3.354	C	2.03848	0.0351851	1.81498	0.0200752	0.551136	0.0214653	1.0956	0.0243649	0.140236	0.0109749	0.508318	0.0209376	0.163836	0.0149886	0.989269	0.0250479	0.912731	0.714397
Kukri_c29142_747	4A	111.1	BLUES	3.045	G	0.5406	0.0292575	0.475893	0.0159845	-0.724737	0.019639	0.186872	0.0207201	-0.510915	0.0100078	-0.242193	0.0180101	0.0128491	0.0107987	0.0827016	0.0208833	-0.0223663	0.447466
Kukri_c34435_265	4A	111.1	BLUES	3.409	T	2.05359	0.0361268	1.81639	0.0207642	0.555827	0.0231019	1.10461	0.025132	0.15596	0.0118709	0.517581	0.0217808	0.167804	0.0152138	0.996603	0.0258706	0.921046	0.714403
Kukri_rep_c106490_583	4A	111.1	BLUES	3.696	G	4.42631	0.0388052	3.56711	0.022767	2.5176	0.0239466	3.08063	0.0274196	2.02465	0.0128647	2.33753	0.0229964	0.648986	0.0153766	2.73468	0.0277918	2.66719	1.11464
RAC875_c278_2934	4A	111.1	BLUES	3.372	C	0.009955	0.0334185	-0.705411	0.0182105	-1.51912	0.024465	-0.442303	0.0225261	-1.16238	0.0121232	-0.598405	0.0206394	-0.636134	0.017876	-0.458319	0.024781	-0.689014	0.467069
RAC875_c56535_256	4A	111.1	BLUES	3.841	C	2.07066	0.0136747	2.11274	0.0205271	2.06956	0.0172336	1.89544	0.0172061	1.48725	0.00908245	1.9535	0.0178398	1.73809	0.0371056	2.05718	0.0235149	1.92305	0.214825
Tdurum_contig30576_247	4A	111.1	BLUES	3.746	T	1.77303	0.0422468	1.14802	0.0214415	0.174804	0.0247939	0.964686	0.0269093	0.529641	0.0127293	0.521757	0.0243138	0.247815	0.0177116	0.789232	0.027959	0.768622	0.525568
tplb0033c09_1345	4A	111.1	BLUES	3.345	C	1.68744	0.0350049	1.11565	0.0190957	0.12991	0.0215588	0.931876	0.0243076	0.498865	0.0109928	0.47817	0.0209351	0.222924	0.0149816	0.754847	0.0248994	0.72746	0.512808
wsnp_Ex_c2288_4293430	4A	111.1	BLUES	3.875	T	0.540232	0.0427613	0.813813	0.0224946	-0.601614	0.0277486	0.137176	0.0280503	-0.99281	0.0152544	-0.311367	0.0272849	-0.0167095	0.0197907	0.123033	0.0285965	-0.0385309	0.588103
BS00101512_51	4A	120.4	BLUES	3.183	G	1.20949	0.0218338	1.10177	0.0360528	2.33519	0.0374255	1.90415	0.0223835	-0.0728964	0.0215023	1.78784	0.0393361	1.17203	0.0519449	1.21567	0.030015	1.33165	0.719366
Excalibur_c53103_113	4A	120.4	BLUES	3.267	A	1.19325	0.0212119	1.08562	0.0384864	2.31604	0.0375381	1.89058	0.0233327	-0.0860117	0.0233657	1.76987	0.038661	1.1586	0.0526061	1.20159	0.0287417	1.31619	0.717918
Excalibur_c7034_692	4A	120.4	BLUES	3.267	T	1.19325	0.0212119	1.08562	0.0384864	2.31604	0.0375381	1.89058	0.0233327	-0.0860117	0.0233657	1.76987	0.038661	1.1586	0.0526061	1.20159	0.0287417	1.31619	0.717918
GENE-4618_519	4A	120.4	BLUES	3.267	G	1.19325	0.0212119	1.08562	0.0384864	2.31604	0.0375381	1.89058	0.0233327	-0.0860117	0.0233657	1.76987	0.038661	1.1586	0.0526061	1.20159	0.0287417	1.31619	0.717918
Kukri_c56014_275	4A	120.4	BLUES	3.171	G	-1.16327	0.00282512	-0.108287	3.6306e-05	-0.495214	0.000651538	-1.18019	0.00441596	-1.00919	0.00280755	-0.957093	0.00284301	-0.632648	0.00323789	-0.862054	0.00274244	-0.800994	0.368038
RAC875_c29282_187	4A	120.4	BLUES	3.288	T	1.18282	0.0210402	1.07351	0.0380847	2.29427	0.0369342	1.87671	0.0230031	-0.0992702	0.0230595	1.7565	0.0382748	1.14544	0.0518255	1.1948	0.0285776	1.3031	0.715883
RAC875_c29282_373	4A	120.4	BLUES	3.409	T	1.18506	0.0216749	1.07469	0.0385904	2.29607	0.0377897	1.87808	0.0234715	-0.0978204	0.0236302	1.75869	0.0393049	1.14645	0.0526462	1.19946	0.0310534	1.30509	0.71595
RAC875_c29282_566	4A	120.4	BLUES	3.288	T	1.18282	0.0210402	1.07351	0.0380847	2.29427	0.0369342	1.87671	0.0230031	-0.0992702	0.0230595	1.7565	0.0382748	1.14544	0.0518255	1.1948	0.0285776	1.3031	0.715883
RAC875_rep_c109924_289	4A	120.4	BLUES	3.288	G	1.18282	0.0210402	1.07351	0.0380847	2.29427	0.0369342	1.87671	0.0230031	-0.0992702	0.0230595	1.7565	0.0382748	1.14544	0.0518255	1.1948	0.0285776	1.3031	0.715883
wsnp_JD_c27162_22206547	4A	120.4	BLUES	4.269	C	1.4178	0.0534255	2.00736	0.0327864	2.59129	0.0355769	1.95106	0.0360488	2.18915	0.0288668	1.74375	0.0485628	1.60713	0.05718	0.869157	0.0428887	1.79709	0.520472
RAC875_c54248_499	4A	136.7	BLUES	3.06	A	-6.24169	0.0241858	-7.26335	0.0329414	-7.66828	0.0414913	-5.38667	0.0192049	-7.2241	0.0261624	-4.91966	0.0188477	-3.85784	0.0228198	-4.96652	0.0212249	-5.94101	1.36844
Tdurum_contig47476_441	4A	153.9	BLUES	3.471	A	8.82623	0.0308482	4.05804	0.0190744	5.32188	0.0247401	5.70688	0.0222321	5.00809	0.0191035	5.20428	0.0236942	4.92136	0.0490224	7.76199	0.0570225	5.85109	1.60412
RAC875_c94519_419	4B	12.2	BLUES	3.238	A	5.36159	0.0335725	3.17466	0.0190074	3.94695	0.0242274	3.14607	0.0169349	3.3421	0.0198543	3.35314	0.0248391	3.10034	0.0452774	4.82927	0.0489838	3.78177	0.864739
IAAV971	4B	53.1	BLUES	3.172	C	1.82007	0.0114089	1.39145	0.0097204	1.57175	0.0107271	1.51923	0.0120252	1.35444	0.0082033	1.46045	0.0108347	0.286632	0.00109126	0.734212	0.00323732	1.26728	0.502554
Jagger_c1432_289	4B	61	BLUES	3.004	G	1.57007	0.013794	1.44921	0.0263071	2.73053	0.0231153	2.17345	0.0151366	0.190541	0.0137564	2.06517	0.0136816	1.44415	0.0319359	1.50462	0.0152654	1.64097	0.741957
RAC875_c6865_349	4B	61	BLUES	3.659	C	2.08751	0.0235919	1.28246	0.0128067	1.02439	0.00716868	1.54359	0.0193967	1.3512	0.0126594	1.37903	0.0151375	0.897599	0.0168256	1.40799	0.0187141	1.37172	0.357988
TA003248-0911	4B	61	BLUES	4.436	C	-4.0429	0.0379762	-3.49014	0.0272858	-3.83782	0.0201693	-4.07391	0.0369914	-4.87811	0.0321919	-2.87244	0.0257919	-1.99927	0.030631	-3.21118	0.0332006	-3.55072	0.873937
Tdurum_contig37811_134	4B	61	BLUES	3.004	T	1.57007	0.013794	1.44921	0.0263071	2.73053	0.0231153	2.17345	0.0151366	0.190541	0.0137564	2.06517	0.0136816	1.44415	0.0319359	1.50462	0.0152654	1.64097	0.741957
Tdurum_contig51818_145	4B	61	BLUES	3.816	G	0.741041	0.00945353	1.79004	0.0338813	2.33858	0.0281064	0.831637	0.0170986	0.0427723	0.0199225	1.41335	0.016887	1.26109	0.0451364	0.900628	0.024158	1.16489	0.702956
Tdurum_contig54559_211	4B	61.8	BLUES	3.954	T	2.27106	0.0184172	1.50225	0.0116342	1.3589	0.0083255	1.73668	0.0162338	1.59839	0.0117427	1.52365	0.0122082	1.34114	0.0247704	1.78678	0.0198787	1.63986	0.300404
tplb0034b12_591	4B	62.6	BLUES	3.597	G	-0.384363	0.0194113	1.71419	0.0156002	1.44134	0.0252527	-0.906365	0.0299592	-0.50323	0.0210913	0.399629	0.0128597	0.628148	0.0182853	-0.240855	0.0110497	0.268561	0.946697
wsnp_Ex_c40815_47789152	4B	62.6	BLUES	3.389	C	1.89589	0.0198114	2.38175	0.0195797	1.83319	0.02516	0.186294	0.0303123	0.74302	0.0185237	1.20195	0.0135352	1.89593	0.023832	1.80544	0.013355	1.49293	0.725313
wsnp_Ex_c5769_10136243	4B	62.6	BLUES	3.389	C	1.89589	0.0198114	2.38175	0.0195797	1.83319	0.02516	0.186294	0.0303123	0.74302	0.0185237	1.20195	0.0135352	1.89593	0.023832	1.80544	0.013355	1.49293	0.725313
wsnp_Ex_c5769_10136788	4B	62.6	BLUES	4.331	A	1.3498	0.0202751	1.02971	0.017467	1.32098	0.0245143	1.34941	0.0308207	1.14374	0.0191675	0.908671	0.0135774	0.689968	0.0204353	0.811842	0.0127888	1.07552	0.257257
wsnp_Ex_c26285_35531535	4B	76	BLUES	3.581	C	2.64291	0.0201608	1.76582	0.0130815	2.58419	0.0243096	2.15521	0.0202703	2.24425	0.0188192	1.87118	0.0149032	1.9038	0.0403465	2.34209	0.0276076	2.18868	0.327603
BS00022466_51	4B	79.9	BLUES	3.769	C	8.82298	0.0212451	3.90151	0.00567459	5.24662	0.0100321	5.66357	0.0130165	4.828	0.00764807	5.1015	0.0102686	4.95091	0.0291636	7.64862	0.027622	5.77046	1.63146
RAC875_c107130_384	4B	83.8	BLUES	3.047	T	4.768	0.0312309	2.8562	0.024231	3.15949	0.0193349	3.62367	0.027083	1.50644	0.0136287	3.70312	0.0316553	2.2907	0.0250903	4.10432	0.0205728	3.25149	1.03528
BS00100738_51	4B	101.6	BLUES	3.62	A	1.78869	0.0170327	1.33159	0.0138833	1.82188	0.0222997	1.38451	0.0154892	1.69091	0.0199386	1.67161	0.021972	1.43109	0.0420496	1.94866	0.0352503	1.63362	0.226072
Tdurum_contig81113_395	4B	101.6	BLUES	3.62	T	1.78869	0.0170327	1.33159	0.0138833	1.82188	0.0222997	1.38451	0.0154892	1.69091	0.0199386	1.67161	0.021972	1.43109	0.0420496	1.94866	0.0352503	1.63362	0.226072
Tdurum_contig81113_401	4B	101.6	BLUES	3.62	A	1.78869	0.0170327	1.33159	0.0138833	1.82188	0.0222997	1.38451	0.0154892	1.69091	0.0199386	1.67161	0.021972	1.43109	0.0420496	1.94866	0.0352503	1.63362	0.226072
Ex_c6161_335	5A	15.9	BLUES	3.972	T	6.00959	0.0331623	3.86639	0.0226586	5.3004	0.0398089	3.93383	0.0279336	3.51237	0.0310713	4.42674	0.0291738	1.86581	0.025269	2.22846	0.0308931	3.89295	1.4027
Kukri_c2781_719	5A	15.9	BLUES	3.094	T	2.40732	0.0223412	1.37849	0.0106618	2.50341	0.0306621	1.85221	0.0200141	1.97426	0.0196078	1.97832	0.0222666	1.43121	0.0304634	1.52495	0.015644	1.88127	0.425105
wsnp_BE497820A_Ta_2_2	5A	15.9	BLUES	3.562	T	2.34025	0.0289701	1.48162	0.0191351	2.27857	0.034509	1.81365	0.0271365	2.03117	0.0339821	1.84783	0.0266957	1.06115	0.0230395	1.7772	0.0294114	1.82893	0.417117
wsnp_Ex_c7830_13323473	5A	15.9	BLUES	3.62	G	3.16889	0.0318373	1.05388	0.0179823	2.3781	0.0357119	1.83564	0.0271081	0.189727	0.0290239	2.60607	0.0295258	1.09009	0.0250119	1.21877	0.0297672	1.69265	0.982587
Ra_c9938_1299	5A	18.2	BLUES	4.042	G	2.54317	0.019644	1.91049	0.0163064	2.69984	0.0280569	2.69033	0.0333467	2.45691	0.0240831	2.51047	0.0282576	1.19929	0.0168594	2.34878	0.0292189	2.29491	0.507901
Ra_c9938_1734	5A	18.2	BLUES	4	C	2.34418	0.0176613	1.7974	0.0152798	2.52973	0.0260411	2.49476	0.0303545	2.30927	0.0225069	2.32955	0.0257545	1.07114	0.0142217	2.16876	0.0263598	2.1306	0.484615
Tdurum_contig17712_115	5A	27	BLUES	4.925	A	-1.22817	0.0547946	-1.09984	0.0462625	-0.326938	0.0398804	-0.515579	0.0486086	-1.62489	0.055651	-1.36543	0.057701	-0.563038	0.0348084	-0.179143	0.0375772	-0.862877	0.532923
Tdurum_contig17712_200	5A	27	BLUES	4.521	G	-2.18701	0.0530727	-4.07905	0.0500687	-2.41708	0.0410476	-2.24709	0.0475174	-5.5131	0.0603881	-2.72195	0.0566572	-2.19027	0.0420158	-2.41318	0.040504	-2.97109	1.20228
wsnp_Ex_c19519_28487099	5A	27	BLUES	4.079	T	-1.34858	0.0520123	-1.2565	0.0430239	-0.507627	0.035638	-0.679377	0.0405182	-1.78244	0.0519425	-1.54043	0.0504624	-0.630224	0.0319081	-0.319013	0.0337048	-1.00802	0.539413
Excalibur_rep_c68708_80	5A	34	BLUES	3.048	G	3.61736	0.0404099	3.19274	0.0402721	4.00309	0.0500173	3.80819	0.056977	4.44086	0.0628672	3.20305	0.048767	1.67558	0.0255215	2.47347	0.0300369	3.30179	0.886218
Ex_c21738_1159	5A	35.6	BLUES	3.375	G	1.95074	0.0319406	1.55696	0.029595	1.4719	0.022988	1.41114	0.0252707	1.53681	0.0257301	1.32894	0.0218595	0.848105	0.023284	1.35362	0.026817	1.43228	0.305993
Ex_c21738_1175	5A	35.6	BLUES	3.375	G	1.95074	0.0319406	1.55696	0.029595	1.4719	0.022988	1.41114	0.0252707	1.53681	0.0257301	1.32894	0.0218595	0.848105	0.023284	1.35362	0.026817	1.43228	0.305993
Ku_c21235_676	5A	65.6	BLUES	3.573	C	2.77964	0.0237844	2.08436	0.0197464	2.78871	0.0302946	2.09175	0.0204446	2.35771	0.0225379	2.05474	0.0191885	2.25999	0.0606379	1.97592	0.0209572	2.2991	0.322682
Ku_c5215_1361	5A	65.6	BLUES	3.573	G	2.77964	0.0237844	2.08436	0.0197464	2.78871	0.0302946	2.09175	0.0204446	2.35771	0.0225379	2.05474	0.0191885	2.25999	0.0606379	1.97592	0.0209572	2.2991	0.322682
BobWhite_c16397_524	5A	66.3	BLUES	10.098	T	-1.64606	0.073953	-1.77898	0.061274	-2.44948	0.0727712	-1.58811	0.0705958	-1.21558	0.0731633	-1.44868	0.067358	-1.12057	0.0998749	-0.804554	0.0717422	-1.5065	0.495587
BobWhite_c43389_1243	5A	84.9	BLUES	3.377	A	2.64986	0.0195512	1.86104	0.0214857	3.56351	0.025534	2.67572	0.0241457	2.25092	0.0199571	2.91308	0.0197207	1.47188	0.0186578	2.54889	0.022922	2.49186	0.641899
wsnp_Ex_c16295_24772702	5A	84.9	BLUES	3.372	T	2.1452	0.0166413	1.16945	0.0188794	2.4729	0.0173819	1.72721	0.0185327	1.66634	0.0175284	2.2882	0.014839	1.21972	0.0153508	1.49692	0.0152407	1.77324	0.486078
wsnp_Ex_c54655_57455562	5A	84.9	BLUES	3.421	A	2.34121	0.0165259	1.46208	0.0189293	3.38761	0.0201766	2.68865	0.0215144	2.61379	0.0197199	2.83554	0.0160223	1.33499	0.0152042	2.08591	0.0171454	2.34372	0.695373
wsnp_JD_c43389_30288993	5A	84.9	BLUES	3.396	T	2.26062	0.0166832	1.40967	0.0189195	3.29708	0.0196418	2.62767	0.0207984	2.55442	0.0191895	2.75776	0.0157842	1.30163	0.0153707	2.04081	0.0167994	2.28121	0.679404
CAP8_rep_c4852_130	5A	86.4	BLUES	5.588	T	-1.90698	0.0250275	-2.824	0.0346262	-1.76112	0.0198181	-1.65749	0.0331291	-2.46741	0.0365183	-1.22119	0.0256669	-1.80834	0.027516	-1.5823	0.0179067	-1.9036	0.510446
RAC875_c59520_130	5A	86.4	BLUES	6.566	T	-5.17011	0.0324377	-6.23352	0.0445448	-6.66096	0.0351475	-4.41731	0.0433431	-6.10228	0.0470165	-3.99235	0.0338854	-3.37935	0.0318418	-4.25551	0.0269079	-5.02642	1.19848
BobWhite_c8906_83	5A	101.2	BLUES	3.528	C	3.24101	0.0343981	2.33476	0.0258162	2.44921	0.0248317	2.61078	0.0336287	2.37653	0.0238705	2.54151	0.0311275	1.72134	0.0374216	2.88821	0.047633	2.52042	0.441087
wsnp_Ex_c26968_36188964	5A	101.2	BLUES	3.528	A	3.24101	0.0343981	2.33476	0.0258162	2.44921	0.0248317	2.61078	0.0336287	2.37653	0.0238705	2.54151	0.0311275	1.72134	0.0374216	2.88821	0.047633	2.52042	0.441087
wsnp_Ex_c2505_4679749	5A	105.1	BLUES	3.196	G	2.24186	0.0149409	1.85243	0.014853	1.63089	0.0100099	1.72986	0.0134392	2.29274	0.0203065	1.75557	0.0135013	1.55706	0.0277963	1.80238	0.0168396	1.85785	0.269529
CAP7_c4064_162	5A	107.5	BLUES	5.173	C	1.08673	0.0336599	2.25321	0.0400564	2.51499	0.0298555	1.3143	0.0160035	1.05482	0.0199369	1.42844	0.0176991	1.17298	0.0582542	1.39959	0.0153388	1.52813	0.54991
RAC875_c8642_231	5A	114.5	BLUES	10.417	C	4.17814	0.0855899	2.79618	0.0553158	2.98866	0.0547223	2.6962	0.0532743	2.50358	0.0392091	3.098	0.068843	2.16908	0.0889658	2.99849	0.0768668	2.92854	0.588898
wsnp_Ex_c20899_30011827	5A	117.7	BLUES	10.286	A	4.87803	0.0677497	3.02014	0.0367033	3.40869	0.0409547	3.32682	0.0465857	2.91361	0.0299575	3.52025	0.0513163	2.33893	0.0600713	2.93489	0.0427641	3.29267	0.740209
RFL_Contig4979_865	5B	2.3	BLUES	3.571	T	6.74279	0.0336628	3.79814	0.0153711	4.13017	0.0162763	4.08561	0.0216093	4.23209	0.017307	4.16074	0.0212448	3.76029	0.0405681	5.65175	0.0410594	4.5702	1.05914
JD_c6222_563	5B	9.3	BLUES	4.324	C	9.16823	0.0286774	4.01813	0.00658111	5.52921	0.0146996	5.78993	0.0156356	5.18211	0.0134734	5.4229	0.0181843	5.09386	0.0388283	7.70078	0.0296296	5.98814	1.64516
Excalibur_rep_c102143_58	5B	10.1	BLUES	4.262	C	9.15993	0.0293354	4.09847	0.00793328	5.52063	0.0160406	5.95601	0.019536	5.35968	0.0190766	5.52823	0.022517	5.0867	0.0368932	7.80059	0.031648	6.06378	1.62608
Excalibur_rep_c110121_63	5B	10.1	BLUES	4.077	T	8.87799	0.0264279	3.82108	0.00589794	5.28369	0.0131514	5.76094	0.0169216	5.20558	0.0160095	5.30678	0.0191469	4.87804	0.0343623	7.48363	0.0294184	5.82722	1.6006
RAC875_c79649_197	5B	10.1	BLUES	4.105	A	9.02812	0.0264117	3.94342	0.00603396	5.38479	0.0131682	5.73177	0.0143313	5.11996	0.0123688	5.34422	0.0164889	5.04613	0.0363356	7.68803	0.0287769	5.91081	1.63662
RFL_Contig1899_2863	5B	10.1	BLUES	4.444	A	9.16009	0.0311932	4.09859	0.00959476	5.51573	0.0177954	5.93386	0.0216783	5.34912	0.0220823	5.53011	0.0257918	5.08293	0.039971	7.81481	0.0343425	6.06065	1.62964
wsnp_Ku_rep_c103274_90057407	5B	10.1	BLUES	4.172	C	9.12435	0.0290799	4.05273	0.00773788	5.48111	0.0158052	5.89459	0.0190306	5.30016	0.0186634	5.48892	0.0222253	5.05801	0.0363548	7.77441	0.0313851	6.02178	1.63081
BobWhite_c26680_62	5B	10.9	BLUES	5.334	G	9.34784	0.0369513	4.1078	0.00871007	5.63198	0.0206479	5.94239	0.0200945	5.30414	0.0177288	5.55593	0.0242461	5.11352	0.0396444	7.80476	0.0318955	6.10105	1.67204
Excalibur_c74858_243	5B	10.9	BLUES	4.986	G	-1.69733	0.044935	-0.89982	0.0381342	-1.59317	0.0450869	-1.56707	0.0526836	-1.71839	0.0500356	-0.633635	0.0469241	0.127827	0.0368465	-0.589356	0.0345013	-1.07137	0.678224
Excalibur_rep_c68035_128	5B	45	BLUES	3.96	A	1.83388	0.00937368	1.86909	0.014215	1.79411	0.0113368	1.96465	0.0162664	2.13447	0.0165285	1.88091	0.0145336	1.33384	0.0191246	1.67133	0.0135759	1.81029	0.234367
Tdurum_contig25068_259	5B	45	BLUES	3.242	C	1.96916	0.009385	1.48889	0.0143376	0.742783	0.0122099	1.69643	0.0163313	2.60028	0.0166936	1.96672	0.0145401	1.12233	0.0192313	1.8997	0.0136322	1.68579	0.571577
wsnp_Ex_c2481_4632928	5B	45	BLUES	3.689	T	1.71814	0.00782738	1.80439	0.0126005	1.84481	0.0113663	1.96859	0.0155169	2.08092	0.0149283	1.79221	0.0125594	1.23636	0.0156809	1.57878	0.011531	1.75303	0.257766
wsnp_Ku_c1535_3032561	5B	45	BLUES	3.245	T	3.38593	0.0100716	2.74632	0.014534	1.12288	0.0115023	1.9116	0.0162676	2.8538	0.0167204	3.07332	0.0151396	2.64105	0.0210339	2.91235	0.014354	2.58091	0.725028
wsnp_Ku_c1535_3032624	5B	45	BLUES	3.466	C	1.71961	0.00658562	1.95915	0.012459	2.07187	0.0120506	2.07074	0.0144112	2.23061	0.0143504	1.95737	0.012621	1.26592	0.0138985	1.83963	0.0132039	1.88936	0.295713
Kukri_c40388_844	5B	45.8	BLUES	3.338	G	1.90389	0.00834757	2.08066	0.0150391	2.49845	0.0181416	2.25068	0.017867	2.41887	0.0180872	2.21621	0.0167693	1.25346	0.0139543	1.97659	0.0156885	2.07485	0.389558
RAC875_c36684_56	5B	45.8	BLUES	3.345	A	1.92133	0.0082626	2.27003	0.0172179	2.5369	0.0181978	2.01054	0.0137997	2.14596	0.0137084	1.97181	0.0128781	1.54651	0.0206461	2.14898	0.0180242	2.06901	0.287681
RAC875_c96137_101	5B	45.8	BLUES	3.338	T	1.90389	0.00834757	2.08066	0.0150391	2.49845	0.0181416	2.25068	0.017867	2.41887	0.0180872	2.21621	0.0167693	1.25346	0.0139543	1.97659	0.0156885	2.07485	0.389558
TA005344-0744	5B	45.8	BLUES	3.338	T	1.90389	0.00834757	2.08066	0.0150391	2.49845	0.0181416	2.25068	0.017867	2.41887	0.0180872	2.21621	0.0167693	1.25346	0.0139543	1.97659	0.0156885	2.07485	0.389558
Tdurum_contig354_149	5B	45.8	BLUES	3.338	A	1.90389	0.00834757	2.08066	0.0150391	2.49845	0.0181416	2.25068	0.017867	2.41887	0.0180872	2.21621	0.0167693	1.25346	0.0139543	1.97659	0.0156885	2.07485	0.389558
wsnp_Ex_c43518_49814933	5B	45.8	BLUES	3.338	A	1.90389	0.00834757	2.08066	0.0150391	2.49845	0.0181416	2.25068	0.017867	2.41887	0.0180872	2.21621	0.0167693	1.25346	0.0139543	1.97659	0.0156885	2.07485	0.389558
wsnp_JD_c38123_27754848	5B	45.8	BLUES	3.303	T	2.02204	0.00908042	2.30734	0.0176063	2.52183	0.0178206	2.03307	0.013974	2.14344	0.0135369	1.99054	0.0129992	1.57286	0.0211573	2.1828	0.0184225	2.09674	0.275166
wsnp_RFL_Contig3739_3996324	5B	97.8	BLUES	4.001	G	1.79733	0.0178726	2.12491	0.0221922	1.72105	0.0242199	2.7996	0.0220156	2.06366	0.0215525	1.90267	0.021666	0.990902	0.0216797	1.91957	0.0263157	1.91496	0.500609
Tdurum_contig12995_722	5B	98.5	BLUES	5.242	T	1.50553	0.014567	1.91053	0.0334885	0.940404	0.0190733	2.35543	0.020908	1.83678	0.0208401	1.21046	0.0209388	0.749397	0.0313369	0.847257	0.0228901	1.41947	0.579203
Tdurum_contig12995_792	5B	98.5	BLUES	5.174	T	0.100095	0.0135699	0.650625	0.0319926	-0.214094	0.0186885	1.51333	0.018826	1.03761	0.0197847	0.328811	0.0203151	0.33948	0.0306548	0.497194	0.0226776	0.531632	0.541887
Tdurum_contig58669_273	5B	98.5	BLUES	4.554	A	0.43258	0.010063	1.31939	0.0225106	0.0456596	0.0120737	2.23703	0.017212	1.60443	0.0152565	0.817577	0.0160798	0.351044	0.016867	0.611358	0.00943362	0.927383	0.736168
BS00097066_51	5B	105.6	BLUES	4.244	T	2.17845	0.0172213	2.88752	0.0197625	1.8339	0.0186431	2.94297	0.0194292	2.82571	0.0146573	1.54854	0.0173297	0.428859	0.0232603	2.26769	0.0240771	2.11421	0.850021
Kukri_c10016_369	5B	105.6	BLUES	7.913	C	2.3528	0.0417346	2.07543	0.0471308	1.89339	0.0337391	1.69088	0.0324413	1.80151	0.0313629	1.91267	0.0405344	1.39717	0.0567602	1.71841	0.0388202	1.85528	0.282653
Kukri_c52257_991	5B	105.6	BLUES	4.244	G	2.17845	0.0172213	2.88752	0.0197625	1.8339	0.0186431	2.94297	0.0194292	2.82571	0.0146573	1.54854	0.0173297	0.428859	0.0232603	2.26769	0.0240771	2.11421	0.850021
Kukri_rep_c108378_52	5B	105.6	BLUES	4.244	C	2.17845	0.0172213	2.88752	0.0197625	1.8339	0.0186431	2.94297	0.0194292	2.82571	0.0146573	1.54854	0.0173297	0.428859	0.0232603	2.26769	0.0240771	2.11421	0.850021
RAC875_c7011_435	5B	105.6	BLUES	4.269	T	1.84341	0.0173489	2.07655	0.0183601	0.861127	0.0172013	2.31677	0.0188614	2.21725	0.0141948	1.09269	0.0168579	0.487223	0.0235804	1.44465	0.022264	1.54246	0.678266
Kukri_c100408_598	5B	107.1	BLUES	11.603	A	2.23845	0.0622704	2.11112	0.0798706	1.86189	0.0535534	1.8654	0.0649641	1.89195	0.0563908	1.82236	0.0606243	1.18582	0.0673965	1.70168	0.0627507	1.83483	0.312428
BS00010573_51	5B	108.7	BLUES	6.712	C	1.54546	0.0316176	1.53095	0.0438195	1.33212	0.0294085	1.24263	0.0302708	1.49128	0.0368839	1.437	0.0398109	0.899805	0.0413355	1.44649	0.048297	1.36572	0.21392
Kukri_c2955_281	5B	108.7	BLUES	6.164	A	1.23456	0.0255371	1.4173	0.0482713	1.06443	0.0236291	1.05952	0.0281707	1.10112	0.0256696	1.13448	0.031621	0.776805	0.0389932	1.20491	0.0424166	1.12414	0.182708
RFL_Contig2832_2410	5B	108.7	BLUES	6.237	C	1.23471	0.025519	1.42454	0.0487615	1.06851	0.0237919	1.05856	0.0280953	1.10102	0.0256417	1.13855	0.0318242	0.779384	0.0392214	1.2078	0.0425814	1.12664	0.183774
wsnp_Ex_c11265_18216936	5B	109.4	BLUES	6.708	T	1.54609	0.0316566	1.53175	0.0438648	1.33149	0.0293913	1.24361	0.0303317	1.49299	0.0369766	1.43719	0.039822	0.900149	0.0413871	1.44643	0.0482941	1.36621	0.214061
BobWhite_c22036_399	5B	122.6	BLUES	8.95	T	7.48987	0.0891202	2.14005	0.0660879	4.52478	0.0642682	3.78635	0.0489471	2.35589	0.0530678	4.61007	0.0626752	2.77013	0.0884221	2.2202	0.0597971	3.73717	1.81905
GENE-2970_274	5B	122.6	BLUES	4.27	A	-1.3482	0.0637058	-1.66793	0.0445373	-2.63793	0.0345336	-1.59791	0.0276568	-1.01753	0.0359612	-2.72354	0.0460488	-0.881294	0.0597334	-2.59764	0.0379408	-1.809	0.747311
Kukri_c10508_253	5B	122.6	BLUES	8.663	G	7.39951	0.0830567	2.07729	0.0610253	4.46746	0.0603244	3.73132	0.0437014	2.3101	0.0518287	4.55538	0.0601253	2.76404	0.08247	2.18201	0.0534571	3.68589	1.80284
Kukri_c10508_438	5B	122.6	BLUES	8.787	G	7.38437	0.0857362	2.06516	0.0635038	4.45007	0.0631301	3.72512	0.0449733	2.30683	0.0530204	4.54943	0.0616714	2.74603	0.0874402	2.15311	0.0579039	3.67252	1.80356
Kukri_c10508_755	5B	122.6	BLUES	7.666	C	7.23958	0.0771935	1.98166	0.0545825	4.29962	0.0521314	3.60423	0.0360172	2.20229	0.0440301	4.39547	0.0498237	2.67429	0.077493	2.02603	0.0466749	3.5529	1.78317
RAC875_c10819_636	5B	122.6	BLUES	3.039	G	4.19286	0.0410676	2.1242	0.0190708	1.88184	0.0079291	1.94662	0.010594	2.00889	0.0159193	3.53397	0.0238453	2.26158	0.0369598	2.22525	0.0142992	2.5219	0.856416
Tdurum_contig50731_961	5B	122.6	BLUES	6.437	C	1.33025	0.0857227	1.09037	0.0620951	0.195794	0.0482004	0.691023	0.0356359	1.04411	0.0467772	1.10084	0.056237	0.589982	0.0817298	0.213754	0.049715	0.782017	0.427238
Tdurum_contig57696_133	5B	122.6	BLUES	8.016	T	7.31789	0.0802897	1.9977	0.0557531	4.36033	0.054807	3.64716	0.0377204	2.2335	0.0457892	4.46023	0.0522956	2.70498	0.0801432	2.07045	0.0487467	3.59903	1.80152
wsnp_Ku_c25613_35580381	5B	122.6	BLUES	6.592	G	7.3991	0.067517	2.08837	0.0527088	4.43522	0.0475805	3.68428	0.0307035	2.30983	0.0417211	4.55252	0.0499823	2.76696	0.0724717	2.13239	0.041799	3.67108	1.80484
BobWhite_c4905_267	5B	125	BLUES	5.379	C	1.46337	0.0508255	2.38068	0.0383415	1.32316	0.0368167	0.796372	0.0235289	1.93448	0.035582	1.28422	0.0371991	1.3074	0.0583852	1.54065	0.0322059	1.50379	0.474685
Kukri_c23743_112	5B	125	BLUES	5.285	T	7.44737	0.0596278	2.046	0.0355891	4.46007	0.0394022	3.65058	0.0235575	2.25996	0.0321914	4.5378	0.0386351	2.80957	0.0607419	2.10849	0.0305877	3.66498	1.83031
RAC875_rep_c109634_90	5B	125	BLUES	5.876	A	7.42873	0.0626115	2.03497	0.0372471	4.45426	0.0427472	3.6871	0.0268509	2.30466	0.0352814	4.54487	0.0418799	2.76513	0.0613284	2.11639	0.032957	3.66701	1.8236
RAC875_rep_c91630_132	5B	125	BLUES	5.464	T	4.13521	0.0550685	0.93065	0.037602	1.83934	0.0369949	2.15582	0.0252025	1.7959	0.032748	2.53418	0.0427073	1.61051	0.06016	1.18531	0.0350624	2.02337	0.992168
Tdurum_contig24416_284	5B	125	BLUES	5.846	A	2.14968	0.0487872	1.52774	0.0355346	1.65246	0.0359508	1.122	0.0199596	1.53096	0.0316598	1.46219	0.0331139	1.16224	0.0546702	1.28396	0.0300351	1.48641	0.327467
wsnp_Ex_c53426_56666463	5B	125	BLUES	5.919	A	2.26334	0.0526459	1.52821	0.0347304	1.70467	0.0373382	1.19324	0.0219908	1.60337	0.0338572	1.53223	0.0354192	1.20049	0.0567382	1.33003	0.0313938	1.54445	0.345169
wsnp_Ex_c53426_56666788	5B	125	BLUES	6.175	A	2.23295	0.0516637	1.56078	0.0364409	1.71572	0.0380454	1.20906	0.0227582	1.60764	0.0343033	1.53706	0.0359212	1.18789	0.0560506	1.33226	0.0317374	1.54792	0.336416
wsnp_Ex_c53426_56667282	5B	125	BLUES	6.943	T	2.485	0.0609051	1.83777	0.048462	1.98955	0.0488213	1.49566	0.0334604	1.84052	0.0429619	1.83253	0.0490085	1.31009	0.0647544	1.58006	0.0427929	1.7964	0.35661
wsnp_Ku_rep_c102339_89347150	5B	125	BLUES	5.966	G	7.33909	0.0626024	1.9521	0.0377524	4.3776	0.0429135	3.65317	0.0270464	2.22185	0.0361329	4.46274	0.0421258	2.70246	0.06167	2.01936	0.0332816	3.59105	1.82251
BobWhite_c17845_132	5B	127.3	BLUES	7.374	T	7.67538	0.065344	2.28707	0.0372517	4.55765	0.0389009	4.06173	0.0437309	2.5364	0.0463517	4.78581	0.050671	2.84225	0.0493211	2.21673	0.0298137	3.87038	1.84789
BobWhite_c21482_192	5B	127.3	BLUES	7.896	T	3.10565	0.053781	2.1253	0.0365538	2.20627	0.0336282	2.17877	0.039808	2.51183	0.0450542	2.37986	0.0463444	1.43219	0.0438467	1.7105	0.0281546	2.2063	0.504931
Kukri_c45262_340	5B	127.3	BLUES	6.805	C	0.901079	0.0440498	0.546988	0.0349495	0.136203	0.0255727	-0.143451	0.0295955	-0.334583	0.0425221	0.0296081	0.0344708	0.342002	0.0457675	-0.356731	0.0255562	0.140139	0.439188
Tdurum_contig5017_1015	5B	128.1	BLUES	11.435	T	3.11834	0.0988149	2.14236	0.0683967	2.38457	0.0721071	1.85633	0.0530918	2.4215	0.0771069	2.3334	0.0816429	1.64043	0.105471	2.06455	0.075497	2.24518	0.444141
Tdurum_contig7459_1061	5B	128.1	BLUES	9.855	G	-0.75678	0.0977887	0.38289	0.0607412	-0.70375	0.0716615	-0.856644	0.0477466	-1.08056	0.0752515	-0.551092	0.0741985	0.0137827	0.0978003	-0.614355	0.0724783	-0.520813	0.482165
Excalibur_c1925_2569	5B	129	BLUES	8.054	C	2.59828	0.0675095	1.77186	0.0458822	1.94014	0.0471131	1.50475	0.0342623	2.0143	0.0524493	1.88925	0.0526264	1.40057	0.0755783	1.65645	0.0478059	1.84695	0.370572
Excalibur_c92906_314	5B	129	BLUES	8.117	G	2.61736	0.0682775	1.77839	0.046105	1.93938	0.046894	1.51598	0.034713	2.02695	0.0529714	1.89663	0.0529019	1.41024	0.0764494	1.66055	0.0479027	1.85568	0.373409
GENE-2848_248	5B	129	BLUES	9.444	G	2.75596	0.0763398	1.75408	0.0453547	2.05578	0.0530618	1.64065	0.0410332	2.08316	0.0564898	2.03376	0.0613881	1.44361	0.0807836	1.75553	0.0540132	1.94032	0.398762
Kukri_c55310_94	5B	129	BLUES	9.444	G	2.75596	0.0763398	1.75408	0.0453547	2.05578	0.0530618	1.64065	0.0410332	2.08316	0.0564898	2.03376	0.0613881	1.44361	0.0807836	1.75553	0.0540132	1.94032	0.398762
Kukri_rep_c72756_155	5B	129	BLUES	9.69	T	2.82178	0.0798474	1.7918	0.0472127	2.09235	0.0546394	1.68656	0.0430433	2.11333	0.0578009	2.05945	0.0625706	1.43855	0.0797303	1.78403	0.0556405	1.97348	0.413706
RAC875_c48052_127	5B	129	BLUES	7.437	C	3.32619	0.06922	3.33252	0.0482524	1.61945	0.0482183	1.22775	0.0348746	2.31091	0.0528323	1.90458	0.0535489	1.28894	0.0787844	2.34188	0.0504853	2.16903	0.825945
RAC875_rep_c109658_211	5B	129	BLUES	8.106	T	2.64275	0.0686786	1.83411	0.0484075	1.97601	0.0480548	1.57811	0.0371724	2.05456	0.0536743	1.95664	0.0556089	1.43027	0.0775809	1.6899	0.0489477	1.89529	0.369772
RAC875_rep_c109658_382	5B	129	BLUES	8.118	C	2.60099	0.0675632	1.77153	0.0458386	1.94295	0.0471805	1.50432	0.0342434	2.0149	0.0524442	1.89021	0.0526685	1.40131	0.0756333	1.65783	0.0478617	1.848	0.371352
RAC875_rep_c109658_614	5B	129	BLUES	9.444	T	2.75596	0.0763398	1.75408	0.0453547	2.05578	0.0530618	1.64065	0.0410332	2.08316	0.0564898	2.03376	0.0613881	1.44361	0.0807836	1.75553	0.0540132	1.94032	0.398762
Tdurum_contig29090_280	5B	129	BLUES	9.444	C	2.75596	0.0763398	1.75408	0.0453547	2.05578	0.0530618	1.64065	0.0410332	2.08316	0.0564898	2.03376	0.0613881	1.44361	0.0807836	1.75553	0.0540132	1.94032	0.398762
wsnp_Ra_c48052_53424490	5B	129	BLUES	8.013	T	2.70392	0.0699592	1.86258	0.0485465	2.06195	0.0509094	1.57145	0.0357132	2.09298	0.0541492	2.01778	0.0574015	1.4792	0.0806742	1.75688	0.0515668	1.94334	0.380884
Kukri_c82145_51	5B	131.3	BLUES	8.729	T	-1.35616	0.0759027	-0.95984	0.0570306	-2.78879	0.0583412	-0.864735	0.0449405	-0.648444	0.041791	-0.594484	0.0597233	-0.176363	0.0837575	0.00864951	0.0496816	-0.922521	0.868685
wsnp_Ex_c21875_31045200	5B	132.8	BLUES	9.448	G	-1.04605	0.0803418	2.5435	0.0565516	-1.2136	0.0594885	1.55934	0.0488724	-0.588982	0.047084	0.160166	0.0672929	0.109093	0.085771	-0.33961	0.0558998	0.147983	1.29794
wsnp_Ex_c8019_13598142	5B	132.8	BLUES	9.489	T	1.71151	0.0780203	0.734712	0.0565859	-0.80556	0.0567497	1.37541	0.049516	1.29443	0.0459535	0.548073	0.0662816	0.934176	0.0851186	0.0657774	0.0543428	0.732315	0.808207
BS00021868_51	5B	134.4	BLUES	5.171	A	2.39564	0.0500111	1.84027	0.0389225	0.955933	0.0372481	1.70852	0.0380439	2.01354	0.0353919	0.561675	0.0380864	0.0177912	0.0401306	0.279623	0.0455345	1.22162	0.883818
BS00064272_51	5B	134.4	BLUES	4.555	A	0.723971	0.0498309	-0.837914	0.0390678	-1.87487	0.0401135	0.330325	0.0373611	0.30992	0.0348897	-2.00321	0.0419013	-1.17798	0.0421198	-2.05519	0.0477062	-0.823117	1.14334
BS00064274_51	5B	134.4	BLUES	4.907	G	-0.715174	0.0509704	0.519581	0.0410371	-1.50164	0.0454262	0.466743	0.0360584	-0.390081	0.0349694	-1.33691	0.0450322	-0.754294	0.0470668	-0.647656	0.0472298	-0.544929	0.737422
BS00084106_51	5B	134.4	BLUES	4.257	G	1.40036	0.0358794	1.26956	0.0322938	1.08939	0.030374	1.32526	0.0242875	1.638	0.0254427	0.246829	0.0265745	-0.119988	0.029975	0.931383	0.0314784	0.972599	0.606409
BS00093743_51	5B	134.4	BLUES	4.617	T	-0.515502	0.0509076	-0.350599	0.0387478	-1.64327	0.0416708	0.0168094	0.0374349	-0.27512	0.0355605	-1.93098	0.0440349	-1.07891	0.0438406	-0.816929	0.0466366	-0.824311	0.685475
BS00093746_51	5B	134.4	BLUES	4.604	C	-0.688691	0.0497338	0.483444	0.0345342	-1.52526	0.0407897	0.481636	0.0348621	-0.370684	0.0341042	-1.34859	0.0413608	-0.772413	0.0423118	-0.645603	0.0452261	-0.548269	0.739799
Excalibur_c23661_1712	5B	134.4	BLUES	5.02	T	-0.648185	0.0493855	-0.36217	0.0399942	-1.6381	0.0435737	-0.0585107	0.0375211	-0.358591	0.0338682	-1.93085	0.0450333	-1.08448	0.0470798	-0.861422	0.046872	-0.867788	0.653404
Excalibur_c32979_1152	5B	134.4	BLUES	4.63	A	-0.518345	0.0507686	-0.351596	0.0387028	-1.64173	0.0417236	0.0146216	0.0373242	-0.277122	0.0354702	-1.93176	0.0440032	-1.08037	0.0437185	-0.816949	0.0466389	-0.825406	0.684577
Excalibur_c3328_227	5B	134.4	BLUES	4.567	T	0.709486	0.0496979	-0.842511	0.0390261	-1.86662	0.0401569	0.319524	0.0372525	0.301354	0.0348041	-2.00694	0.0418763	-1.18542	0.0420189	-2.05482	0.0477102	-0.828244	1.13753
Excalibur_c39672_189	5B	134.4	BLUES	4.419	G	0.703234	0.0476769	-0.84881	0.035915	-1.87393	0.038136	0.317335	0.0352711	0.296638	0.0329937	-2.01029	0.039982	-1.18733	0.041032	-2.05851	0.0459829	-0.832708	1.13745
Excalibur_c39672_90	5B	134.4	BLUES	4.604	C	-0.688691	0.0497338	0.483444	0.0345342	-1.52526	0.0407897	0.481636	0.0348621	-0.370684	0.0341042	-1.34859	0.0413608	-0.772413	0.0423118	-0.645603	0.0452261	-0.548269	0.739799
Excalibur_c4083_731	5B	134.4	BLUES	4.519	G	0.705858	0.0501822	-0.843101	0.0388501	-1.87099	0.0406404	0.319638	0.0372031	0.301854	0.0351426	-2.00827	0.0420917	-1.18652	0.042253	-2.05677	0.0480191	-0.829789	1.13804
GENE-2855_121	5B	134.4	BLUES	5.19	T	0.918973	0.0432188	1.30696	0.0353437	0.0404833	0.0345511	1.13051	0.0329842	1.04974	0.0301323	-0.29059	0.036147	-0.34423	0.0396223	0.24094	0.0387443	0.506599	0.669985
IAAV4395	5B	134.4	BLUES	4.277	C	-0.590798	0.0399864	-0.330237	0.0362714	-1.64947	0.0380502	-0.0617581	0.0265582	-0.313991	0.0280398	-1.9934	0.0351472	-1.11406	0.0361588	-0.874928	0.0357693	-0.86608	0.682512
IAAV5779	5B	134.4	BLUES	5.306	T	-0.721264	0.0528946	0.517965	0.0422192	-1.51547	0.0475614	0.464605	0.0372416	-0.390232	0.0361069	-1.34471	0.0469352	-0.759243	0.0498759	-0.657742	0.0493742	-0.550762	0.741034
IACX6116	5B	134.4	BLUES	4.231	G	0.448263	0.0375565	0.615307	0.0348108	-0.274916	0.033501	0.485951	0.0252081	0.625033	0.0260398	-1.08667	0.0314699	-0.812008	0.0343273	0.313614	0.0329062	0.0393217	0.676982
IACX6772	5B	134.4	BLUES	3.735	G	-2.6974	0.04762	1.01305	0.034746	0.485515	0.0345287	0.53349	0.0231096	0.942196	0.0263956	-0.460654	0.0330166	-0.167967	0.0354094	0.456153	0.0355918	0.0130471	1.2046
IACX7841	5B	134.4	BLUES	5.376	C	-1.52282	0.0487223	0.134147	0.0460687	-1.16692	0.0414775	0.0273068	0.042995	-0.503612	0.040454	-1.56645	0.047471	-1.11201	0.0426207	0.399304	0.045515	-0.663883	0.781658
Kukri_c11272_486	5B	134.4	BLUES	4.159	T	1.12526	0.0333896	0.920984	0.030171	0.770741	0.0294565	1.33605	0.0225305	1.41827	0.0230157	0.217492	0.0257997	-0.0252477	0.0289367	0.397812	0.0294805	0.77017	0.529944
Kukri_c16006_1996	5B	134.4	BLUES	4.508	A	0.720841	0.0503262	-0.838602	0.038892	-1.87876	0.040596	0.330401	0.0373144	0.31063	0.0352339	-2.00432	0.0421196	-1.17893	0.0423608	-2.05686	0.0480169	-0.824451	1.14383
Kukri_c16006_431	5B	134.4	BLUES	4.351	C	-0.70423	0.0467295	0.472481	0.0326666	-1.53541	0.0387037	0.468587	0.032448	-0.385418	0.0318456	-1.3588	0.039227	-0.776495	0.0406964	-0.651159	0.0436251	-0.558805	0.738721
Kukri_rep_c103049_96	5B	134.4	BLUES	4.656	A	-0.128972	0.0492888	0.656483	0.0369814	-1.59381	0.0404146	0.891361	0.0361985	-0.116409	0.0347253	-1.08112	0.0395696	-0.666611	0.0402541	-1.23891	0.0476319	-0.409747	0.894493
RAC875_c38276_2128	5B	134.4	BLUES	4.094	G	-0.808602	0.0432674	0.442838	0.0304426	-1.59047	0.0359313	0.417143	0.0305109	-0.415935	0.0296121	-1.40824	0.0361312	-0.810185	0.0384613	-0.745983	0.0397	-0.614929	0.746178
RAC875_rep_c105761_317	5B	134.4	BLUES	4.716	A	2.44889	0.0502752	1.86523	0.0383791	1.00888	0.037217	1.74244	0.0376787	2.04281	0.0354457	0.603646	0.0385693	0.0540801	0.0395319	0.325048	0.0439218	1.26138	0.882166
wsnp_Ex_c23661_32900048	5B	134.4	BLUES	5.094	A	1.37571	0.0473465	1.74976	0.0412347	0.737439	0.0371342	1.68483	0.0365426	1.47019	0.0329603	0.788113	0.037879	0.377725	0.041483	0.639607	0.0430221	1.10292	0.526385
wsnp_JD_c5431_6580242	5B	134.4	BLUES	4.602	A	-0.52571	0.0508151	-0.37207	0.0401224	-1.6597	0.0424555	-0.0145497	0.0391114	-0.284564	0.0357391	-1.95967	0.0456603	-1.08727	0.044115	-0.830324	0.0472698	-0.841733	0.686025
wsnp_Ku_c40084_48381107	5B	134.4	BLUES	4.809	G	1.41052	0.0455116	1.9642	0.0362816	1.0754	0.0340392	1.83393	0.037634	1.58537	0.0341111	0.882298	0.0350706	0.27729	0.0353084	0.806557	0.0411679	1.22945	0.572515
wsnp_RFL_Contig3139_3096141	5B	134.4	BLUES	4.57	A	0.722973	0.0489065	-0.831268	0.0368683	-1.8671	0.0387534	0.323968	0.036088	0.294735	0.0331527	-2.00334	0.0407017	-1.17827	0.0418213	-2.05206	0.046686	-0.823796	1.13862
wsnp_RFL_Contig3238_3265410	5B	134.4	BLUES	4.817	C	1.08878	0.0428751	0.856071	0.0365428	0.717876	0.0345188	1.36788	0.0347609	1.39939	0.0307242	0.254657	0.0356861	0.00885911	0.0378403	0.37305	0.0405353	0.75832	0.516406
BS00022886_51	5B	146.3	BLUES	5.302	C	1.88066	0.034483	2.95183	0.0265527	2.54563	0.0342025	3.10118	0.035864	2.47044	0.0398511	2.87013	0.0392175	1.20004	0.0213785	1.4881	0.0327554	2.3135	0.709595
BS00088733_51	5B	146.3	BLUES	4.936	C	5.33268	0.0353161	3.74967	0.0238904	6.47734	0.0383784	4.83372	0.0354227	5.58006	0.0420414	5.87203	0.0413547	2.68952	0.0219317	3.49485	0.0317859	4.75373	1.31473
Kukri_c3576_1212	5B	146.3	BLUES	5.302	G	1.88066	0.034483	2.95183	0.0265527	2.54563	0.0342025	3.10118	0.035864	2.47044	0.0398511	2.87013	0.0392175	1.20004	0.0213785	1.4881	0.0327554	2.3135	0.709595
RAC875_c62400_267	5B	146.3	BLUES	4.49	C	2.39481	0.0282567	3.24695	0.0249654	2.86961	0.0308483	3.48161	0.0347686	2.81463	0.0363839	3.18965	0.0389185	1.40892	0.0181214	1.93977	0.0280401	2.66824	0.70929
RAC875_c62400_639	5B	146.3	BLUES	5.242	C	5.4675	0.0384354	3.8435	0.0264754	6.62166	0.0416977	4.91324	0.0379112	5.66762	0.0448281	5.99648	0.044996	2.78067	0.0250034	3.62458	0.0354385	4.86441	1.32569
RAC875_c62400_840	5B	146.3	BLUES	5.242	C	5.4675	0.0384354	3.8435	0.0264754	6.62166	0.0416977	4.91324	0.0379112	5.66762	0.0448281	5.99648	0.044996	2.78067	0.0250034	3.62458	0.0354385	4.86441	1.32569
RAC875_c62400_924	5B	146.3	BLUES	5.242	C	5.4675	0.0384354	3.8435	0.0264754	6.62166	0.0416977	4.91324	0.0379112	5.66762	0.0448281	5.99648	0.044996	2.78067	0.0250034	3.62458	0.0354385	4.86441	1.32569
Tdurum_contig44115_132	5B	146.3	BLUES	5.321	C	5.41799	0.0367381	3.84872	0.0269515	6.59063	0.0400708	4.90828	0.0379266	5.64891	0.0434733	5.97096	0.043964	2.76494	0.0242294	3.59583	0.0342486	4.84328	1.31872
Tdurum_contig44115_561	5B	146.3	BLUES	5.903	G	2.14268	0.0329515	1.50997	0.0240369	1.86333	0.0315223	1.73726	0.0329059	1.99754	0.0374762	1.84857	0.0363581	0.847422	0.0198874	1.58782	0.0315165	1.69182	0.398154
Tdurum_contig44115_720	5B	146.3	BLUES	5.302	C	1.88066	0.034483	2.95183	0.0265527	2.54563	0.0342025	3.10118	0.035864	2.47044	0.0398511	2.87013	0.0392175	1.20004	0.0213785	1.4881	0.0327554	2.3135	0.709595
Tdurum_contig77918_477	5B	146.3	BLUES	5.515	G	5.4044	0.0392628	3.85462	0.0313362	6.56452	0.0436526	4.89935	0.0434272	5.64581	0.0476346	5.95529	0.0513674	2.75628	0.0274145	3.58042	0.0391245	4.83259	1.31411
Tdurum_contig92938_632	5B	146.3	BLUES	5.014	C	2.21351	0.0328439	3.14915	0.0280092	2.78671	0.0346752	3.31962	0.0386424	2.66162	0.0394664	3.08404	0.0416101	1.39204	0.0205921	1.92632	0.0310937	2.56663	0.670378
Tdurum_contig44115_405	5B	147.1	BLUES	5.49	T	7.49548	0.0436036	4.88107	0.0283716	7.21804	0.048319	5.31539	0.0389813	6.03814	0.0463261	5.6524	0.0423754	3.70435	0.0324438	5.5993	0.0400766	5.73802	1.2215
Kukri_c67054_123	5B	158.7	BLUES	3.551	A	-3.00312	0.0186369	-3.40315	0.0254401	-3.69671	0.0224716	-3.83891	0.0255157	-5.38071	0.0368591	-3.53082	0.0213885	-2.44867	0.0311927	-2.63752	0.0181136	-3.49245	0.90999
TA002682-0717	5B	158.7	BLUES	3.309	T	1.67579	0.027595	1.4552	0.0258622	0.793326	0.0147564	1.24503	0.0237367	1.67499	0.0212753	1.59224	0.0328824	1.33043	0.0250523	0.92835	0.0271271	1.33692	0.33364
wsnp_Ku_c38713_47298856	5B	158.7	BLUES	3.076	T	1.43912	0.0182469	1.40175	0.0249803	1.42169	0.0225206	1.10674	0.0161889	1.35632	0.020649	1.50134	0.0291056	0.810681	0.0223385	1.24267	0.0237637	1.28504	0.228819
RAC875_rep_c106589_184	5B	175	BLUES	3.574	C	1.49982	0.0103185	1.2892	0.0108986	1.50517	0.0131149	1.15579	0.00920504	1.16574	0.00792997	1.51212	0.015424	1.35279	0.0323752	1.62639	0.0211574	1.38838	0.174353
Tdurum_contig92922_58	5B	175	BLUES	3.889	C	1.49175	0.0110961	1.25563	0.0112476	1.51585	0.0143812	1.24345	0.0115828	1.29219	0.0105659	1.52991	0.0171622	1.2872	0.0318628	1.61183	0.0225888	1.40348	0.147931
wsnp_Ex_c1278_2449191	5D	81.7	BLUES	3.238	C	1.80528	0.015111	1.20665	0.00998191	1.26567	0.00938302	0.929227	0.0060854	1.25216	0.00958325	1.25053	0.0107146	1.01003	0.0182427	1.14834	0.0106616	1.23349	0.261615
JD_c825_1450	5D	158	BLUES	3.274	A	1.50769	0.0202131	0.726068	0.0068008	1.01302	0.0116373	0.865305	0.0100612	0.981852	0.0111727	0.987377	0.0127817	0.463982	0.00738288	1.27847	0.0253432	0.977971	0.319054
RAC875_c41114_390	5D	158	BLUES	3.089	A	1.4228	0.0180987	0.711371	0.0065691	0.996412	0.0113316	0.838122	0.00949295	0.964375	0.0108551	0.918663	0.011126	0.458148	0.00723746	1.27905	0.0255041	0.948617	0.303908
Tdurum_contig56431_637	6A	7.5	BLUES	3.249	T	1.54623	0.0218084	1.45112	0.0205185	1.78581	0.0184553	1.38689	0.0175132	1.68738	0.0186246	1.7461	0.0244112	1.67186	0.0229718	1.9334	0.0152057	1.6511	0.18103
Kukri_c89274_86	6A	13	BLUES	3.326	T	11.1894	0.029743	6.71333	0.0155602	7.84516	0.0184377	8.4302	0.0236211	7.92302	0.017507	8.22389	0.022063	2.43008	0.0060691	8.22597	0.0254933	7.62263	2.45032
RAC875_c22627_315	6A	13.8	BLUES	5.338	A	3.46473	0.0414293	0.606211	0.0358195	0.21601	0.0428205	1.81111	0.0349899	0.926867	0.0310946	0.94961	0.0296234	1.73985	0.054631	2.96197	0.0357677	1.58454	1.14477
Tdurum_contig61363_249	6A	13.8	BLUES	3.979	G	2.0281	0.0187941	1.37619	0.0124964	1.64644	0.0153193	1.70004	0.0198822	1.1877	0.00814681	1.46219	0.0143711	0.897914	0.0142079	0.956227	0.00728521	1.40685	0.386084
Tdurum_contig62141_496	6A	37.3	BLUES	3.681	T	8.96656	0.0248156	3.87831	0.0056124	5.21435	0.00941365	5.59961	0.0128393	4.85731	0.00799586	5.22653	0.0139502	4.89113	0.0266914	7.57703	0.0265806	5.77635	1.66047
Kukri_c23433_416	6B	47.5	BLUES	3.244	C	1.51855	0.0137286	1.15235	0.0115936	1.50035	0.0169378	1.17053	0.0123294	1.46882	0.016806	1.41126	0.0174632	0.706843	0.0114717	1.17008	0.0142125	1.26235	0.273788
Ex_c7086_187	6D	118.4	BLUES	3.359	C	2.23945	0.0306234	1.37166	0.0332361	0.664919	0.028381	2.27663	0.0276146	2.40072	0.0265334	0.557756	0.0354899	1.83458	0.0282804	0.806279	0.0354643	1.519	0.770267
IACX5724	7A	1.6	BLUES	4.052	T	8.50202	0.023354	3.76242	0.0124042	4.97177	0.0162633	5.41273	0.0257373	4.67402	0.0227542	4.87658	0.0224739	4.70468	0.0233425	7.37712	0.0317195	5.53517	1.58272
Excalibur_rep_c68458_1536	7A	25.9	BLUES	3.092	C	-4.3915	0.0353396	-4.70873	0.0303646	-5.41977	0.0373792	-4.06465	0.0202521	-5.17973	0.0302543	-4.68542	0.0276551	-2.81839	0.0456035	-3.24052	0.0229719	-4.31359	0.904224
BS00030028_51	7A	81.1	BLUES	3.018	G	-1.20809	0.00531382	-1.08876	0.00643464	-1.39043	0.00887739	-1.18394	0.00778493	-1.54659	0.0115544	-0.884589	0.00421696	-0.620319	0.00540321	-0.882359	0.0049428	-1.10064	0.299168
BS00041232_51	7A	81.1	BLUES	3.002	C	-1.18879	0.00516151	-1.06992	0.00624041	-1.37399	0.00869354	-1.17568	0.00768133	-1.53177	0.0113589	-0.876142	0.00413933	-0.611876	0.00526892	-0.864866	0.00477074	-1.08663	0.297189
BS00049729_51	7A	81.1	BLUES	3.239	G	-1.73109	0.0116298	-1.23012	0.00873485	-1.38588	0.00939772	-1.31089	0.0101656	-1.60711	0.0132647	-1.10406	0.00700005	-0.804345	0.00968349	-0.901016	0.00549381	-1.25931	0.32128
Tdurum_contig51089_1066	7A	81.1	BLUES	3.574	C	-1.80959	0.0126749	-1.31254	0.00992613	-1.44726	0.0102155	-1.405	0.0116911	-1.69361	0.0147025	-1.18203	0.00801591	-0.830489	0.010276	-0.94849	0.00606557	-1.32863	0.337818
BobWhite_c19346_434	7A	132.1	BLUES	3.222	A	0.721956	0.00458317	0.459735	0.00270266	0.560928	0.00342872	0.755547	0.00760082	0.666832	0.00499623	0.825846	0.00884519	0.582577	0.0114536	0.677719	0.00707017	0.656392	0.117501
Ku_c20136_198	7B	68.6	BLUES	3.476	C	-0.62728	0.00271378	-0.807067	0.00650436	-0.883551	0.00679692	-0.439917	0.00201394	-0.793094	0.00559757	-0.720931	0.00528115	-0.59649	0.009464	-0.573657	0.00395761	-0.680248	0.146749
Kukri_c51296_438	7B	68.6	BLUES	3.476	A	-0.62728	0.00271378	-0.807067	0.00650436	-0.883551	0.00679692	-0.439917	0.00201394	-0.793094	0.00559757	-0.720931	0.00528115	-0.59649	0.009464	-0.573657	0.00395761	-0.680248	0.146749
Tdurum_contig102328_129	7B	68.6	BLUES	3.121	G	-0.287847	0.000442127	-0.50196	0.00194151	-0.688609	0.00318978	-0.353648	0.00100568	-0.595686	0.00243509	-0.519345	0.0021192	-0.53596	0.00591156	-0.413122	0.00158802	-0.487022	0.1304
Tdurum_contig47605_1362	7B	68.6	BLUES	3.582	G	-0.766419	0.0037198	-0.88847	0.00726473	-1.03188	0.00850658	-0.65503	0.00410543	-0.944629	0.0073144	-0.827536	0.00639307	-0.655534	0.0104953	-0.675525	0.00503904	-0.805628	0.14219
wsnp_Ex_c5270_9324025	7B	68.6	BLUES	3.476	T	-0.62728	0.00271378	-0.807067	0.00650436	-0.883551	0.00679692	-0.439917	0.00201394	-0.793094	0.00559757	-0.720931	0.00528115	-0.59649	0.009464	-0.573657	0.00395761	-0.680248	0.146749
wsnp_RFL_Contig4753_5709032	7B	68.6	BLUES	3.476	G	-0.62728	0.00271378	-0.807067	0.00650436	-0.883551	0.00679692	-0.439917	0.00201394	-0.793094	0.00559757	-0.720931	0.00528115	-0.59649	0.009464	-0.573657	0.00395761	-0.680248	0.146749
wsnp_JD_c2701_3626787	7B	76.4	BLUES	5.221	G	4.31846	0.0376714	2.9548	0.0256137	3.32685	0.028276	3.47458	0.0367568	2.9998	0.0235359	3.63532	0.039285	1.24213	0.0120199	2.38874	0.0200987	3.04258	0.92004
Tdurum_contig30909_76	7B	140.4	BLUES	4.591	G	3.35939	0.0401852	2.38564	0.0204001	4.12502	0.04094	3.79226	0.0315809	4.17467	0.0415367	3.19791	0.0288275	1.19217	0.0274599	2.39303	0.033098	3.07751	1.0287
BS00064933_51	7B	142	BLUES	7.321	T	1.63793	0.0664064	1.20213	0.0329664	1.74863	0.0531488	1.20998	0.0517544	1.37771	0.0516507	1.59057	0.0441919	0.590039	0.0470578	1.0885	0.0620321	1.30568	0.372661
Kukri_c2348_2340	7B	142	BLUES	4.362	A	1.39534	0.0278357	1.26047	0.0320916	1.65019	0.0494833	1.30556	0.0363528	1.65078	0.0491745	1.46549	0.0450142	0.912245	0.0458867	1.39661	0.048683	1.37959	0.236875
RAC875_c34939_86	7B	142	BLUES	4.443	A	1.39009	0.0277492	1.27731	0.0329912	1.66831	0.0506816	1.31264	0.0368618	1.66246	0.0499867	1.4734	0.0456435	0.908856	0.045748	1.40479	0.0494156	1.38723	0.241716
RAC875_c48671_172	7B	142	BLUES	3.658	G	2.48074	0.028971	1.98472	0.0263831	2.29739	0.0313575	1.67734	0.0197862	2.17526	0.0282428	1.96318	0.0265803	1.03773	0.0195519	1.89121	0.0293602	1.93845	0.441335
RAC875_c525_1372	7B	142	BLUES	3.927	G	4.49333	0.0429612	3.20366	0.0282077	5.79447	0.0421871	4.09684	0.0270841	4.84498	0.033825	5.08872	0.0350382	2.40632	0.03352	2.94637	0.0434083	4.10934	1.16868
RAC875_c906_657	7B	142	BLUES	3.037	C	-1.39409	0.0184513	-1.07851	0.0159689	-1.65374	0.0328297	-1.04383	0.0155411	-1.53073	0.0287234	-1.26827	0.0224764	-0.752203	0.0207739	-1.22727	0.0249918	-1.24358	0.288547
RAC875_rep_c105012_111	7B	142	BLUES	4.766	T	3.4152	0.0427617	2.60536	0.0353751	3.1338	0.0454668	2.58019	0.0364144	3.14363	0.0459099	2.63756	0.0373319	1.43318	0.0290429	2.51881	0.0405593	2.68347	0.604647
wsnp_RFL_Contig3269_3313084	7B	142	BLUES	3.509	G	2.60097	0.0303136	1.94027	0.0241888	2.26132	0.0289809	1.68118	0.0189883	2.16344	0.0267636	1.97327	0.0256245	1.08654	0.0204023	1.89986	0.0282355	1.95085	0.445167
Excalibur_c55782_55	7D	109.8	BLUES	3.26	G	2.68939	0.0204063	2.02393	0.0166559	1.97491	0.0138726	2.33059	0.023034	2.37867	0.0204857	2.03813	0.0172229	1.07016	0.0124614	1.51947	0.0113584	2.00316	0.510747
Kukri_c15768_1383	7D	126.5	BLUES	3.964	C	0.599419	0.0172608	0.997078	0.0216174	1.1683	0.0139223	1.77619	0.0230718	0.0461339	0.0144865	1.35526	0.0189963	0.729114	0.0361322	1.18383	0.0300914	0.981916	0.525344
Kukri_c15768_68	7D	126.5	BLUES	4.359	G	0.631895	0.0197066	0.876139	0.0252001	0.413203	0.0174265	1.48417	0.024404	-0.513663	0.0190441	0.831735	0.021292	0.595308	0.0393413	-0.0303591	0.0371704	0.536054	0.60386

## Sheet: Table_S7A
Table S7A: List of significant (–log10(p) >3.0) marker trait associations of the SNP markers. Columns G to V describe the additive effect and the R2 for each environment. Colum W indicates the R2 of the BLUEs values. Negativ additive effect leading to earlier heading date and positive additive effect leading to later heading date.
Marker	Chr	Pos	Year.LOC	log10(p)	Allele	Eff_09AND	R2_09AND	Eff_09SEL	R2_09SEL	Eff_09WOH	R2_09WOH	Eff_10AND	R2_10AND	Eff_10JAN	R2_10JAN	Eff_10SAU	R2_10SAU	Eff_10SEL	R2_10SEL	Eff_10WOH	R2_10WOH	R2_BLUEs	Eff_mean	Eff_STAW
CAP12_c3074_192	1A	4.1	09AND	3.713	A	2.52299	0.0327823	2.42041	0.0278128	2.59661	0.0234231	1.52536	0.0143616	2.78075	0.0292606	2.1742	0.018083	1.30193	0.0225665	2.32986	0.0296504	0.0268578	2.20651	0.524586
CAP12_c3074_192	1A	4.1	09SEL	3.754	A	2.52299	0.0327823	2.42041	0.0278128	2.59661	0.0234231	1.52536	0.0143616	2.78075	0.0292606	2.1742	0.018083	1.30193	0.0225665	2.32986	0.0296504	0.0268578	2.20651	0.524586
CAP12_c3074_192	1A	4.1	10JAN	3.17	A	2.52299	0.0327823	2.42041	0.0278128	2.59661	0.0234231	1.52536	0.0143616	2.78075	0.0292606	2.1742	0.018083	1.30193	0.0225665	2.32986	0.0296504	0.0268578	2.20651	0.524586
CAP12_c3074_192	1A	4.1	BLUES	3.22	A	2.52299	0.0327823	2.42041	0.0278128	2.59661	0.0234231	1.52536	0.0143616	2.78075	0.0292606	2.1742	0.018083	1.30193	0.0225665	2.32986	0.0296504	0.0268578	2.20651	0.524586
BS00023130_51	1A	4.9	09AND	3.224	T	2.13211	0.0306867	2.05988	0.0242474	2.29877	0.021952	1.54445	0.0154681	2.89929	0.033099	2.15765	0.0183439	0.985221	0.0197778	1.69771	0.0257107	0.0253418	1.97189	0.568989
BS00023130_51	1A	4.9	09SEL	3.263	T	2.13211	0.0306867	2.05988	0.0242474	2.29877	0.021952	1.54445	0.0154681	2.89929	0.033099	2.15765	0.0183439	0.985221	0.0197778	1.69771	0.0257107	0.0253418	1.97189	0.568989
BS00023130_51	1A	4.9	10JAN	3.158	T	2.13211	0.0306867	2.05988	0.0242474	2.29877	0.021952	1.54445	0.0154681	2.89929	0.033099	2.15765	0.0183439	0.985221	0.0197778	1.69771	0.0257107	0.0253418	1.97189	0.568989
BS00023201_51	1A	14.9	09SEL	3.27	A	2.4787	0.0313622	2.34665	0.0284821	2.63037	0.0253713	1.77021	0.0197271	2.796	0.0331056	2.24879	0.0201044	1.3746	0.0224751	2.28154	0.0312551	0.029154	2.24086	0.46311
BS00056550_51	1A	14.9	09AND	3.486	A	2.05145	0.0411035	2.24189	0.0355639	2.30373	0.0307496	1.42083	0.0244532	3.02755	0.041231	2.16174	0.0228912	0.78907	0.0299385	1.69684	0.0408336	0.0366287	1.96164	0.667335
BS00056550_51	1A	14.9	09SEL	3.874	A	2.05145	0.0411035	2.24189	0.0355639	2.30373	0.0307496	1.42083	0.0244532	3.02755	0.041231	2.16174	0.0228912	0.78907	0.0299385	1.69684	0.0408336	0.0366287	1.96164	0.667335
BS00056550_51	1A	14.9	10JAN	3.301	A	2.05145	0.0411035	2.24189	0.0355639	2.30373	0.0307496	1.42083	0.0244532	3.02755	0.041231	2.16174	0.0228912	0.78907	0.0299385	1.69684	0.0408336	0.0366287	1.96164	0.667335
BS00056550_51	1A	14.9	10SEL	3.02	A	2.05145	0.0411035	2.24189	0.0355639	2.30373	0.0307496	1.42083	0.0244532	3.02755	0.041231	2.16174	0.0228912	0.78907	0.0299385	1.69684	0.0408336	0.0366287	1.96164	0.667335
BS00056550_51	1A	14.9	10WOH	3.432	A	2.05145	0.0411035	2.24189	0.0355639	2.30373	0.0307496	1.42083	0.0244532	3.02755	0.041231	2.16174	0.0228912	0.78907	0.0299385	1.69684	0.0408336	0.0366287	1.96164	0.667335
BS00056550_51	1A	14.9	BLUES	3.263	A	2.05145	0.0411035	2.24189	0.0355639	2.30373	0.0307496	1.42083	0.0244532	3.02755	0.041231	2.16174	0.0228912	0.78907	0.0299385	1.69684	0.0408336	0.0366287	1.96164	0.667335
RAC875_c38756_141	1A	14.9	09SEL	3.01	C	2.01461	0.0315261	2.10751	0.025692	2.22586	0.0222207	1.29136	0.0166012	2.96226	0.0323982	2.05389	0.0169937	0.720694	0.017239	1.59721	0.0267263	0.0263079	1.87167	0.671983
Kukri_c82555_88	1A	48.5	10SEL	5.432	T	3.78988	0.0196936	2.62056	0.01773	3.71092	0.0275891	2.81677	0.0213559	3.24194	0.0201399	2.89545	0.0197391	2.76068	0.0426396	4.00192	0.0391978	0.0272555	3.22976	0.53654
Kukri_c82555_88	1A	48.5	10WOH	4.1	T	3.78988	0.0196936	2.62056	0.01773	3.71092	0.0275891	2.81677	0.0213559	3.24194	0.0201399	2.89545	0.0197391	2.76068	0.0426396	4.00192	0.0391978	0.0272555	3.22976	0.53654
RAC875_c10090_963	1A	48.5	10SEL	3.138	A	5.27408	0.0212461	3.3029	0.0205181	4.53517	0.0225067	3.95933	0.0189085	4.0806	0.0174714	4.14536	0.0200012	3.39452	0.0372747	4.77335	0.0305516	0.0249088	4.18316	0.667747
RAC875_rep_c111911_116	1A	48.5	10SEL	3.132	T	5.27647	0.0212094	3.26841	0.0192046	4.52918	0.0221782	3.98042	0.019176	4.08771	0.0174943	4.15168	0.0200067	3.37292	0.03611	4.76491	0.0302981	0.0244793	4.17896	0.675894
Tdurum_contig77289_179	1A	48.5	10SEL	5.356	G	3.99244	0.0216451	2.71467	0.01762	3.89274	0.0314505	2.96674	0.0247537	3.36995	0.0217813	3.06038	0.0229763	2.85979	0.0436624	4.20081	0.0430071	0.029664	3.38219	0.572962
Tdurum_contig77289_179	1A	48.5	10WOH	4.11	G	3.99244	0.0216451	2.71467	0.01762	3.89274	0.0314505	2.96674	0.0247537	3.36995	0.0217813	3.06038	0.0229763	2.85979	0.0436624	4.20081	0.0430071	0.029664	3.38219	0.572962
Tdurum_contig47183_205	1A	54.8	09AND	3.527	G	8.79932	0.0211465	3.83489	0.00553839	5.13819	0.00871245	5.47135	0.0121715	4.75661	0.0077936	4.91561	0.00978839	4.82079	0.02387	7.50659	0.025485	0.013758	5.65542	1.64658
Tdurum_contig47183_205	1A	54.8	10SEL	3.911	G	8.79932	0.0211465	3.83489	0.00553839	5.13819	0.00871245	5.47135	0.0121715	4.75661	0.0077936	4.91561	0.00978839	4.82079	0.02387	7.50659	0.025485	0.013758	5.65542	1.64658
Tdurum_contig47183_205	1A	54.8	10WOH	3.754	G	8.79932	0.0211465	3.83489	0.00553839	5.13819	0.00871245	5.47135	0.0121715	4.75661	0.0077936	4.91561	0.00978839	4.82079	0.02387	7.50659	0.025485	0.013758	5.65542	1.64658
RAC875_c46269_387	1A	59.5	09AND	6.596	C	7.54595	0.0388433	5.22862	0.0213979	5.70414	0.0255542	5.10715	0.0293625	4.72854	0.0236712	4.69646	0.0241734	4.99357	0.0555891	5.8823	0.037966	0.032645	5.48584	0.933306
RAC875_c46269_387	1A	59.5	09SEL	3.382	C	7.54595	0.0388433	5.22862	0.0213979	5.70414	0.0255542	5.10715	0.0293625	4.72854	0.0236712	4.69646	0.0241734	4.99357	0.0555891	5.8823	0.037966	0.032645	5.48584	0.933306
RAC875_c46269_387	1A	59.5	09WOH	4.503	C	7.54595	0.0388433	5.22862	0.0213979	5.70414	0.0255542	5.10715	0.0293625	4.72854	0.0236712	4.69646	0.0241734	4.99357	0.0555891	5.8823	0.037966	0.032645	5.48584	0.933306
RAC875_c46269_387	1A	59.5	10AND	4.691	C	7.54595	0.0388433	5.22862	0.0213979	5.70414	0.0255542	5.10715	0.0293625	4.72854	0.0236712	4.69646	0.0241734	4.99357	0.0555891	5.8823	0.037966	0.032645	5.48584	0.933306
RAC875_c46269_387	1A	59.5	10JAN	3.347	C	7.54595	0.0388433	5.22862	0.0213979	5.70414	0.0255542	5.10715	0.0293625	4.72854	0.0236712	4.69646	0.0241734	4.99357	0.0555891	5.8823	0.037966	0.032645	5.48584	0.933306
RAC875_c46269_387	1A	59.5	10SAU	4.193	C	7.54595	0.0388433	5.22862	0.0213979	5.70414	0.0255542	5.10715	0.0293625	4.72854	0.0236712	4.69646	0.0241734	4.99357	0.0555891	5.8823	0.037966	0.032645	5.48584	0.933306
RAC875_c46269_387	1A	59.5	10SEL	7.558	C	7.54595	0.0388433	5.22862	0.0213979	5.70414	0.0255542	5.10715	0.0293625	4.72854	0.0236712	4.69646	0.0241734	4.99357	0.0555891	5.8823	0.037966	0.032645	5.48584	0.933306
RAC875_c46269_387	1A	59.5	10WOH	5.774	C	7.54595	0.0388433	5.22862	0.0213979	5.70414	0.0255542	5.10715	0.0293625	4.72854	0.0236712	4.69646	0.0241734	4.99357	0.0555891	5.8823	0.037966	0.032645	5.48584	0.933306
RAC875_c46269_387	1A	59.5	BLUES	5.346	C	7.54595	0.0388433	5.22862	0.0213979	5.70414	0.0255542	5.10715	0.0293625	4.72854	0.0236712	4.69646	0.0241734	4.99357	0.0555891	5.8823	0.037966	0.032645	5.48584	0.933306
Excalibur_rep_c84731_611	1A	65.9	09AND	3.06	T	-1.56158	0.039093	-1.64538	0.0152251	-2.2223	0.0184706	-1.1125	0.0285145	-2.63663	0.0190403	-0.580971	0.0283258	-1.10911	0.0144578	-0.157353	0.0279284	0.0275786	-1.37823	0.816807
RAC875_c9833_297	1A	65.9	09AND	3.364	G	2.94857	0.039453	1.48309	0.0141602	1.77094	0.0178628	2.02518	0.0278101	1.81692	0.0188363	2.28381	0.0346993	0.869367	0.0132275	1.83933	0.0267701	0.028006	1.87965	0.60029
Excalibur_c3429_236	1A	75.3	09AND	3.697	C	6.03524	0.0280339	1.98647	0.0037485	4.19579	0.0153335	3.16163	0.0131186	2.68508	0.00792655	3.85317	0.0181226	2.74251	0.0160316	2.24102	0.0122824	0.0144983	3.36262	1.31548
RAC875_c21411_162	1A	96.3	09AND	10.493	T	4.62897	0.0806514	3.19168	0.0555916	3.86189	0.0708734	2.9432	0.0491528	3.40627	0.0564569	3.70906	0.0762105	2.45047	0.0871686	3.29281	0.0711628	0.0739457	3.43554	0.651843
RAC875_c21411_162	1A	96.3	09SEL	7.349	T	4.62897	0.0806514	3.19168	0.0555916	3.86189	0.0708734	2.9432	0.0491528	3.40627	0.0564569	3.70906	0.0762105	2.45047	0.0871686	3.29281	0.0711628	0.0739457	3.43554	0.651843
RAC875_c21411_162	1A	96.3	09WOH	8.908	T	4.62897	0.0806514	3.19168	0.0555916	3.86189	0.0708734	2.9432	0.0491528	3.40627	0.0564569	3.70906	0.0762105	2.45047	0.0871686	3.29281	0.0711628	0.0739457	3.43554	0.651843
RAC875_c21411_162	1A	96.3	10AND	6.388	T	4.62897	0.0806514	3.19168	0.0555916	3.86189	0.0708734	2.9432	0.0491528	3.40627	0.0564569	3.70906	0.0762105	2.45047	0.0871686	3.29281	0.0711628	0.0739457	3.43554	0.651843
RAC875_c21411_162	1A	96.3	10JAN	7.275	T	4.62897	0.0806514	3.19168	0.0555916	3.86189	0.0708734	2.9432	0.0491528	3.40627	0.0564569	3.70906	0.0762105	2.45047	0.0871686	3.29281	0.0711628	0.0739457	3.43554	0.651843
RAC875_c21411_162	1A	96.3	10SAU	8.852	T	4.62897	0.0806514	3.19168	0.0555916	3.86189	0.0708734	2.9432	0.0491528	3.40627	0.0564569	3.70906	0.0762105	2.45047	0.0871686	3.29281	0.0711628	0.0739457	3.43554	0.651843
RAC875_c21411_162	1A	96.3	10SEL	11.729	T	4.62897	0.0806514	3.19168	0.0555916	3.86189	0.0708734	2.9432	0.0491528	3.40627	0.0564569	3.70906	0.0762105	2.45047	0.0871686	3.29281	0.0711628	0.0739457	3.43554	0.651843
RAC875_c21411_162	1A	96.3	10WOH	9.245	T	4.62897	0.0806514	3.19168	0.0555916	3.86189	0.0708734	2.9432	0.0491528	3.40627	0.0564569	3.70906	0.0762105	2.45047	0.0871686	3.29281	0.0711628	0.0739457	3.43554	0.651843
RAC875_c21411_162	1A	96.3	BLUES	9.308	T	4.62897	0.0806514	3.19168	0.0555916	3.86189	0.0708734	2.9432	0.0491528	3.40627	0.0564569	3.70906	0.0762105	2.45047	0.0871686	3.29281	0.0711628	0.0739457	3.43554	0.651843
wsnp_BE444305A_Td_2_1	1A	96.3	09AND	6.891	T	4.63874	0.05119	3.33715	0.038205	3.76188	0.0424482	2.88751	0.0298045	3.38507	0.0350185	3.03748	0.0322452	2.06423	0.0390948	3.09651	0.0397748	0.0420477	3.27607	0.738451
wsnp_BE444305A_Td_2_1	1A	96.3	09SEL	4.907	T	4.63874	0.05119	3.33715	0.038205	3.76188	0.0424482	2.88751	0.0298045	3.38507	0.0350185	3.03748	0.0322452	2.06423	0.0390948	3.09651	0.0397748	0.0420477	3.27607	0.738451
wsnp_BE444305A_Td_2_1	1A	96.3	09WOH	5.213	T	4.63874	0.05119	3.33715	0.038205	3.76188	0.0424482	2.88751	0.0298045	3.38507	0.0350185	3.03748	0.0322452	2.06423	0.0390948	3.09651	0.0397748	0.0420477	3.27607	0.738451
wsnp_BE444305A_Td_2_1	1A	96.3	10AND	4.005	T	4.63874	0.05119	3.33715	0.038205	3.76188	0.0424482	2.88751	0.0298045	3.38507	0.0350185	3.03748	0.0322452	2.06423	0.0390948	3.09651	0.0397748	0.0420477	3.27607	0.738451
wsnp_BE444305A_Td_2_1	1A	96.3	10JAN	4.384	T	4.63874	0.05119	3.33715	0.038205	3.76188	0.0424482	2.88751	0.0298045	3.38507	0.0350185	3.03748	0.0322452	2.06423	0.0390948	3.09651	0.0397748	0.0420477	3.27607	0.738451
wsnp_BE444305A_Td_2_1	1A	96.3	10SAU	4.104	T	4.63874	0.05119	3.33715	0.038205	3.76188	0.0424482	2.88751	0.0298045	3.38507	0.0350185	3.03748	0.0322452	2.06423	0.0390948	3.09651	0.0397748	0.0420477	3.27607	0.738451
wsnp_BE444305A_Td_2_1	1A	96.3	10SEL	5.49	T	4.63874	0.05119	3.33715	0.038205	3.76188	0.0424482	2.88751	0.0298045	3.38507	0.0350185	3.03748	0.0322452	2.06423	0.0390948	3.09651	0.0397748	0.0420477	3.27607	0.738451
wsnp_BE444305A_Td_2_1	1A	96.3	10WOH	5.333	T	4.63874	0.05119	3.33715	0.038205	3.76188	0.0424482	2.88751	0.0298045	3.38507	0.0350185	3.03748	0.0322452	2.06423	0.0390948	3.09651	0.0397748	0.0420477	3.27607	0.738451
wsnp_BE444305A_Td_2_1	1A	96.3	BLUES	5.348	T	4.63874	0.05119	3.33715	0.038205	3.76188	0.0424482	2.88751	0.0298045	3.38507	0.0350185	3.03748	0.0322452	2.06423	0.0390948	3.09651	0.0397748	0.0420477	3.27607	0.738451
wsnp_RFL_Contig3542_3718200	1A	96.3	09AND	6.891	A	4.63874	0.05119	3.33715	0.038205	3.76188	0.0424482	2.88751	0.0298045	3.38507	0.0350185	3.03748	0.0322452	2.06423	0.0390948	3.09651	0.0397748	0.0420477	3.27607	0.738451
wsnp_RFL_Contig3542_3718200	1A	96.3	09SEL	4.907	A	4.63874	0.05119	3.33715	0.038205	3.76188	0.0424482	2.88751	0.0298045	3.38507	0.0350185	3.03748	0.0322452	2.06423	0.0390948	3.09651	0.0397748	0.0420477	3.27607	0.738451
wsnp_RFL_Contig3542_3718200	1A	96.3	09WOH	5.213	A	4.63874	0.05119	3.33715	0.038205	3.76188	0.0424482	2.88751	0.0298045	3.38507	0.0350185	3.03748	0.0322452	2.06423	0.0390948	3.09651	0.0397748	0.0420477	3.27607	0.738451
wsnp_RFL_Contig3542_3718200	1A	96.3	10AND	4.005	A	4.63874	0.05119	3.33715	0.038205	3.76188	0.0424482	2.88751	0.0298045	3.38507	0.0350185	3.03748	0.0322452	2.06423	0.0390948	3.09651	0.0397748	0.0420477	3.27607	0.738451
wsnp_RFL_Contig3542_3718200	1A	96.3	10JAN	4.384	A	4.63874	0.05119	3.33715	0.038205	3.76188	0.0424482	2.88751	0.0298045	3.38507	0.0350185	3.03748	0.0322452	2.06423	0.0390948	3.09651	0.0397748	0.0420477	3.27607	0.738451
wsnp_RFL_Contig3542_3718200	1A	96.3	10SAU	4.104	A	4.63874	0.05119	3.33715	0.038205	3.76188	0.0424482	2.88751	0.0298045	3.38507	0.0350185	3.03748	0.0322452	2.06423	0.0390948	3.09651	0.0397748	0.0420477	3.27607	0.738451
wsnp_RFL_Contig3542_3718200	1A	96.3	10SEL	5.49	A	4.63874	0.05119	3.33715	0.038205	3.76188	0.0424482	2.88751	0.0298045	3.38507	0.0350185	3.03748	0.0322452	2.06423	0.0390948	3.09651	0.0397748	0.0420477	3.27607	0.738451
wsnp_RFL_Contig3542_3718200	1A	96.3	10WOH	5.333	A	4.63874	0.05119	3.33715	0.038205	3.76188	0.0424482	2.88751	0.0298045	3.38507	0.0350185	3.03748	0.0322452	2.06423	0.0390948	3.09651	0.0397748	0.0420477	3.27607	0.738451
wsnp_RFL_Contig3542_3718200	1A	96.3	BLUES	5.348	A	4.63874	0.05119	3.33715	0.038205	3.76188	0.0424482	2.88751	0.0298045	3.38507	0.0350185	3.03748	0.0322452	2.06423	0.0390948	3.09651	0.0397748	0.0420477	3.27607	0.738451
RAC875_c12348_720	1A	97.1	10SEL	4.226	A	-4.75599	0.0287155	-2.95322	0.0188918	-4.28948	0.0252471	-3.5759	0.0219672	-4.97753	0.0233368	-4.04277	0.0255909	-3.48066	0.0466454	-2.72076	0.0268013	0.0284237	-3.84954	0.811822
Kukri_c38553_173	1B	0.8	09AND	3.982	C	2.90333	0.0326361	1.92995	0.0205618	2.39992	0.0282295	2.03038	0.0239859	1.80535	0.0160462	1.8174	0.0188602	1.25366	0.0235006	2.28604	0.0353287	0.0261506	2.05325	0.488315
Kukri_c38553_173	1B	0.8	09SEL	3.751	C	2.90333	0.0326361	1.92995	0.0205618	2.39992	0.0282295	2.03038	0.0239859	1.80535	0.0160462	1.8174	0.0188602	1.25366	0.0235006	2.28604	0.0353287	0.0261506	2.05325	0.488315
Kukri_c38553_173	1B	0.8	09WOH	4.337	C	2.90333	0.0326361	1.92995	0.0205618	2.39992	0.0282295	2.03038	0.0239859	1.80535	0.0160462	1.8174	0.0188602	1.25366	0.0235006	2.28604	0.0353287	0.0261506	2.05325	0.488315
Kukri_c38553_173	1B	0.8	10AND	3.534	C	2.90333	0.0326361	1.92995	0.0205618	2.39992	0.0282295	2.03038	0.0239859	1.80535	0.0160462	1.8174	0.0188602	1.25366	0.0235006	2.28604	0.0353287	0.0261506	2.05325	0.488315
Kukri_c38553_173	1B	0.8	10SAU	3.631	C	2.90333	0.0326361	1.92995	0.0205618	2.39992	0.0282295	2.03038	0.0239859	1.80535	0.0160462	1.8174	0.0188602	1.25366	0.0235006	2.28604	0.0353287	0.0261506	2.05325	0.488315
Kukri_c38553_173	1B	0.8	10SEL	3.66	C	2.90333	0.0326361	1.92995	0.0205618	2.39992	0.0282295	2.03038	0.0239859	1.80535	0.0160462	1.8174	0.0188602	1.25366	0.0235006	2.28604	0.0353287	0.0261506	2.05325	0.488315
Kukri_c38553_173	1B	0.8	10WOH	5.045	C	2.90333	0.0326361	1.92995	0.0205618	2.39992	0.0282295	2.03038	0.0239859	1.80535	0.0160462	1.8174	0.0188602	1.25366	0.0235006	2.28604	0.0353287	0.0261506	2.05325	0.488315
Kukri_c38553_173	1B	0.8	BLUES	4.139	C	2.90333	0.0326361	1.92995	0.0205618	2.39992	0.0282295	2.03038	0.0239859	1.80535	0.0160462	1.8174	0.0188602	1.25366	0.0235006	2.28604	0.0353287	0.0261506	2.05325	0.488315
Kukri_c76307_182	1B	12.6	10SEL	3.016	C	3.5937	0.0336297	3.14351	0.0286963	1.85871	0.0364688	2.36166	0.0201491	2.88421	0.0212228	3.22574	0.0274417	1.60547	0.0368902	2.18614	0.042098	0.0327329	2.60739	0.709267
Kukri_c76307_182	1B	12.6	10WOH	3.465	C	3.5937	0.0336297	3.14351	0.0286963	1.85871	0.0364688	2.36166	0.0201491	2.88421	0.0212228	3.22574	0.0274417	1.60547	0.0368902	2.18614	0.042098	0.0327329	2.60739	0.709267
Tdurum_contig55639_241	1B	29.4	09AND	3.498	A	3.14154	0.025684	2.12438	0.0171896	2.49701	0.0204478	2.6106	0.0268863	2.49758	0.0211448	2.66686	0.0273258	1.05564	0.0111846	1.82073	0.0150434	0.022621	2.30179	0.635392
Tdurum_contig55639_241	1B	29.4	10AND	3.695	A	3.14154	0.025684	2.12438	0.0171896	2.49701	0.0204478	2.6106	0.0268863	2.49758	0.0211448	2.66686	0.0273258	1.05564	0.0111846	1.82073	0.0150434	0.022621	2.30179	0.635392
Tdurum_contig55639_241	1B	29.4	10SAU	3.248	A	3.14154	0.025684	2.12438	0.0171896	2.49701	0.0204478	2.6106	0.0268863	2.49758	0.0211448	2.66686	0.0273258	1.05564	0.0111846	1.82073	0.0150434	0.022621	2.30179	0.635392
RFL_Contig529_963	1B	38.9	09AND	3.767	A	-6.34531	0.0324809	-2.99371	0.0242819	-5.9829	0.0273504	-5.31973	0.026916	-3.75543	0.0215816	-4.66019	0.0209836	-3.12503	0.022016	-6.06679	0.0199219	0.0262513	-4.78114	1.35426
RFL_Contig529_963	1B	38.9	09SEL	3.223	A	-6.34531	0.0324809	-2.99371	0.0242819	-5.9829	0.0273504	-5.31973	0.026916	-3.75543	0.0215816	-4.66019	0.0209836	-3.12503	0.022016	-6.06679	0.0199219	0.0262513	-4.78114	1.35426
RFL_Contig529_963	1B	38.9	09WOH	3.695	A	-6.34531	0.0324809	-2.99371	0.0242819	-5.9829	0.0273504	-5.31973	0.026916	-3.75543	0.0215816	-4.66019	0.0209836	-3.12503	0.022016	-6.06679	0.0199219	0.0262513	-4.78114	1.35426
RFL_Contig529_963	1B	38.9	10AND	3.483	A	-6.34531	0.0324809	-2.99371	0.0242819	-5.9829	0.0273504	-5.31973	0.026916	-3.75543	0.0215816	-4.66019	0.0209836	-3.12503	0.022016	-6.06679	0.0199219	0.0262513	-4.78114	1.35426
RFL_Contig529_963	1B	38.9	10JAN	3.257	A	-6.34531	0.0324809	-2.99371	0.0242819	-5.9829	0.0273504	-5.31973	0.026916	-3.75543	0.0215816	-4.66019	0.0209836	-3.12503	0.022016	-6.06679	0.0199219	0.0262513	-4.78114	1.35426
RFL_Contig529_963	1B	38.9	10SEL	3.286	A	-6.34531	0.0324809	-2.99371	0.0242819	-5.9829	0.0273504	-5.31973	0.026916	-3.75543	0.0215816	-4.66019	0.0209836	-3.12503	0.022016	-6.06679	0.0199219	0.0262513	-4.78114	1.35426
RFL_Contig529_963	1B	38.9	BLUES	3.587	A	-6.34531	0.0324809	-2.99371	0.0242819	-5.9829	0.0273504	-5.31973	0.026916	-3.75543	0.0215816	-4.66019	0.0209836	-3.12503	0.022016	-6.06679	0.0199219	0.0262513	-4.78114	1.35426
TA004123-0331	1B	38.9	09SEL	3.63	G	-0.942857	0.0106816	-0.985707	0.0169668	-0.792982	0.00953175	-0.743177	0.0100168	-0.932314	0.0135209	-0.554222	0.00543595	-0.341736	0.00541178	-0.365442	0.00279806	0.0100689	-0.707305	0.258068
TA004123-0331	1B	38.9	09WOH	3.334	G	-0.942857	0.0106816	-0.985707	0.0169668	-0.792982	0.00953175	-0.743177	0.0100168	-0.932314	0.0135209	-0.554222	0.00543595	-0.341736	0.00541178	-0.365442	0.00279806	0.0100689	-0.707305	0.258068
TA004123-0331	1B	38.9	10AND	3.205	G	-0.942857	0.0106816	-0.985707	0.0169668	-0.792982	0.00953175	-0.743177	0.0100168	-0.932314	0.0135209	-0.554222	0.00543595	-0.341736	0.00541178	-0.365442	0.00279806	0.0100689	-0.707305	0.258068
TA004123-0331	1B	38.9	10JAN	3.853	G	-0.942857	0.0106816	-0.985707	0.0169668	-0.792982	0.00953175	-0.743177	0.0100168	-0.932314	0.0135209	-0.554222	0.00543595	-0.341736	0.00541178	-0.365442	0.00279806	0.0100689	-0.707305	0.258068
TA004123-0331	1B	38.9	BLUES	3.277	G	-0.942857	0.0106816	-0.985707	0.0169668	-0.792982	0.00953175	-0.743177	0.0100168	-0.932314	0.0135209	-0.554222	0.00543595	-0.341736	0.00541178	-0.365442	0.00279806	0.0100689	-0.707305	0.258068
BobWhite_rep_c66146_237	1B	40.5	09AND	3.583	G	1.96139	0.0149208	2.10357	0.0246207	1.81075	0.0161304	1.72379	0.0172918	1.82277	0.0164627	1.73297	0.0171034	1.17539	0.0206654	1.8499	0.0231438	0.0217015	1.77257	0.271436
BobWhite_rep_c66146_237	1B	40.5	09SEL	3.742	G	1.96139	0.0149208	2.10357	0.0246207	1.81075	0.0161304	1.72379	0.0172918	1.82277	0.0164627	1.73297	0.0171034	1.17539	0.0206654	1.8499	0.0231438	0.0217015	1.77257	0.271436
BobWhite_rep_c66146_237	1B	40.5	09WOH	3.435	G	1.96139	0.0149208	2.10357	0.0246207	1.81075	0.0161304	1.72379	0.0172918	1.82277	0.0164627	1.73297	0.0171034	1.17539	0.0206654	1.8499	0.0231438	0.0217015	1.77257	0.271436
BobWhite_rep_c66146_237	1B	40.5	10JAN	3.919	G	1.96139	0.0149208	2.10357	0.0246207	1.81075	0.0161304	1.72379	0.0172918	1.82277	0.0164627	1.73297	0.0171034	1.17539	0.0206654	1.8499	0.0231438	0.0217015	1.77257	0.271436
BobWhite_rep_c66146_237	1B	40.5	10SEL	3.705	G	1.96139	0.0149208	2.10357	0.0246207	1.81075	0.0161304	1.72379	0.0172918	1.82277	0.0164627	1.73297	0.0171034	1.17539	0.0206654	1.8499	0.0231438	0.0217015	1.77257	0.271436
BobWhite_rep_c66146_237	1B	40.5	10WOH	3.881	G	1.96139	0.0149208	2.10357	0.0246207	1.81075	0.0161304	1.72379	0.0172918	1.82277	0.0164627	1.73297	0.0171034	1.17539	0.0206654	1.8499	0.0231438	0.0217015	1.77257	0.271436
BobWhite_rep_c66146_237	1B	40.5	BLUES	3.849	G	1.96139	0.0149208	2.10357	0.0246207	1.81075	0.0161304	1.72379	0.0172918	1.82277	0.0164627	1.73297	0.0171034	1.17539	0.0206654	1.8499	0.0231438	0.0217015	1.77257	0.271436
BobWhite_c1318_691	1B	41.3	10SEL	3.255	T	6.86581	0.0214839	3.76094	0.0338579	4.31523	0.0260211	5.31138	0.0199989	4.33708	0.0252811	5.71563	0.0270623	3.05309	0.0529041	6.89095	0.0440837	0.0320141	5.03126	1.40877
D_contig17842_656	1B	41.3	10SEL	3.282	C	1.91879	0.0147356	0.823643	0.0339412	1.63815	0.0268094	1.42605	0.0124293	1.90493	0.0212255	1.47206	0.0200494	0.357693	0.055694	0.396692	0.0322627	0.0272294	1.24225	0.633903
Excalibur_c15885_1145	1B	41.3	10SEL	3.38	G	6.86916	0.0225553	3.75546	0.0320207	4.30031	0.025435	5.34222	0.0243106	4.36221	0.0293968	5.71469	0.0273632	3.03212	0.0478457	6.86278	0.0403844	0.0321294	5.02987	1.40927
IAAV3905	1B	41.3	10SAU	3.125	A	0.662929	0.00449651	0.307986	0.00137894	0.930503	0.0112502	0.473885	0.00344112	0.681322	0.00604381	0.828157	0.0103041	0.242613	0.00232265	0.524324	0.00490475	0.00531634	0.581465	0.240161
Ku_c31251_565	1B	41.3	09SEL	3.074	A	1.72048	0.0111286	2.27968	0.0275534	2.06554	0.0202027	1.57917	0.0139973	2.24559	0.0239112	1.69716	0.0158758	1.66691	0.0401444	1.77047	0.0207271	0.0222898	1.87812	0.276346
Ku_c31251_565	1B	41.3	10SEL	3.727	A	1.72048	0.0111286	2.27968	0.0275534	2.06554	0.0202027	1.57917	0.0139973	2.24559	0.0239112	1.69716	0.0158758	1.66691	0.0401444	1.77047	0.0207271	0.0222898	1.87812	0.276346
Tdurum_contig19102_84	1B	41.3	09SEL	3.522	C	7.61754	0.0325067	4.54867	0.0451214	5.05225	0.034647	5.92079	0.031254	5.03073	0.0334712	6.34596	0.0354047	3.62639	0.0641221	7.5481	0.0524312	0.0425524	5.7113	1.41675
Tdurum_contig19102_84	1B	41.3	10SEL	4.047	C	7.61754	0.0325067	4.54867	0.0451214	5.05225	0.034647	5.92079	0.031254	5.03073	0.0334712	6.34596	0.0354047	3.62639	0.0641221	7.5481	0.0524312	0.0425524	5.7113	1.41675
Tdurum_contig19102_84	1B	41.3	10WOH	3.544	C	7.61754	0.0325067	4.54867	0.0451214	5.05225	0.034647	5.92079	0.031254	5.03073	0.0334712	6.34596	0.0354047	3.62639	0.0641221	7.5481	0.0524312	0.0425524	5.7113	1.41675
Tdurum_contig19102_84	1B	41.3	BLUES	3.17	C	7.61754	0.0325067	4.54867	0.0451214	5.05225	0.034647	5.92079	0.031254	5.03073	0.0334712	6.34596	0.0354047	3.62639	0.0641221	7.5481	0.0524312	0.0425524	5.7113	1.41675
Tdurum_contig31624_230	1B	41.3	09AND	3.583	A	1.96139	0.0149208	2.10357	0.0246207	1.81075	0.0161304	1.72379	0.0172918	1.82277	0.0164627	1.73297	0.0171034	1.17539	0.0206654	1.8499	0.0231438	0.0217015	1.77257	0.271436
Tdurum_contig31624_230	1B	41.3	09SEL	3.742	A	1.96139	0.0149208	2.10357	0.0246207	1.81075	0.0161304	1.72379	0.0172918	1.82277	0.0164627	1.73297	0.0171034	1.17539	0.0206654	1.8499	0.0231438	0.0217015	1.77257	0.271436
Tdurum_contig31624_230	1B	41.3	09WOH	3.435	A	1.96139	0.0149208	2.10357	0.0246207	1.81075	0.0161304	1.72379	0.0172918	1.82277	0.0164627	1.73297	0.0171034	1.17539	0.0206654	1.8499	0.0231438	0.0217015	1.77257	0.271436
Tdurum_contig31624_230	1B	41.3	10JAN	3.919	A	1.96139	0.0149208	2.10357	0.0246207	1.81075	0.0161304	1.72379	0.0172918	1.82277	0.0164627	1.73297	0.0171034	1.17539	0.0206654	1.8499	0.0231438	0.0217015	1.77257	0.271436
Tdurum_contig31624_230	1B	41.3	10SEL	3.705	A	1.96139	0.0149208	2.10357	0.0246207	1.81075	0.0161304	1.72379	0.0172918	1.82277	0.0164627	1.73297	0.0171034	1.17539	0.0206654	1.8499	0.0231438	0.0217015	1.77257	0.271436
Tdurum_contig31624_230	1B	41.3	10WOH	3.881	A	1.96139	0.0149208	2.10357	0.0246207	1.81075	0.0161304	1.72379	0.0172918	1.82277	0.0164627	1.73297	0.0171034	1.17539	0.0206654	1.8499	0.0231438	0.0217015	1.77257	0.271436
Tdurum_contig31624_230	1B	41.3	BLUES	3.849	A	1.96139	0.0149208	2.10357	0.0246207	1.81075	0.0161304	1.72379	0.0172918	1.82277	0.0164627	1.73297	0.0171034	1.17539	0.0206654	1.8499	0.0231438	0.0217015	1.77257	0.271436
Tdurum_contig83763_107	1B	41.3	10SEL	3.38	T	6.86916	0.0225553	3.75546	0.0320207	4.30031	0.025435	5.34222	0.0243106	4.36221	0.0293968	5.71469	0.0273632	3.03212	0.0478457	6.86278	0.0403844	0.0321294	5.02987	1.40927
BS00095568_51	1B	42.9	10SEL	3.378	C	-0.890478	0.01339	-0.914587	0.0203594	-1.07104	0.0245217	-0.76187	0.014775	-0.979495	0.0207616	-0.751375	0.0140523	-0.743844	0.0360973	-0.91717	0.0249588	0.0227635	-0.878732	0.118386
BS00010399_51	1B	46.8	09SEL	3.215	A	-0.831584	0.00572258	-1.4741	0.0260578	-0.694489	0.00504664	-0.714953	0.00638532	-0.542364	0.00315012	-0.586918	0.00420075	-0.376222	0.00451734	-0.735683	0.00780976	0.00802956	-0.744539	0.326162
Excalibur_c23992_436	1B	46.8	09SEL	3.201	C	-0.829517	0.00570045	-1.47399	0.0260529	-0.693972	0.00503944	-0.713379	0.00636396	-0.541967	0.00314559	-0.586522	0.00419509	-0.375181	0.00449724	-0.732732	0.00777921	0.00800875	-0.743407	0.326322
Excalibur_c48379_413	1B	46.8	09SEL	3.215	C	-0.831584	0.00572258	-1.4741	0.0260578	-0.694489	0.00504664	-0.714953	0.00638532	-0.542364	0.00315012	-0.586918	0.00420075	-0.376222	0.00451734	-0.735683	0.00780976	0.00802956	-0.744539	0.326162
Kukri_c27693_260	1B	46.8	09SEL	3.292	G	-0.821851	0.00554354	-1.49001	0.0263943	-0.705721	0.00516983	-0.742386	0.0068304	-0.592228	0.00373522	-0.602393	0.00438818	-0.378453	0.00453233	-0.743295	0.00790451	0.0082689	-0.759542	0.324881
Kukri_c27693_551	1B	46.8	09SEL	3.333	G	-0.839183	0.00580493	-1.48914	0.0266265	-0.697727	0.0050768	-0.71807	0.00642885	-0.54006	0.00311234	-0.580382	0.00409632	-0.379182	0.00457673	-0.729352	0.00765055	0.00803263	-0.746637	0.331388
IACX6346	1B	57.2	10SAU	3.08	C	2.15365	0.0207626	3.07401	0.0270934	3.16439	0.0216921	2.74093	0.0268072	2.09135	0.0300377	4.19363	0.0326239	1.17522	0.0120799	1.72819	0.0156443	0.0252615	2.54017	0.950346
BS00004328_51	1B	61.1	10SEL	3.181	A	3.8506	0.0148292	2.75609	0.0183942	2.53949	0.0109408	0.976257	0.00592405	1.32076	0.00795203	1.86248	0.0106512	3.21104	0.0279318	4.54004	0.030178	0.0152102	2.6321	1.22695
BS00004328_51	1B	61.1	10WOH	3.8	A	3.8506	0.0148292	2.75609	0.0183942	2.53949	0.0109408	0.976257	0.00592405	1.32076	0.00795203	1.86248	0.0106512	3.21104	0.0279318	4.54004	0.030178	0.0152102	2.6321	1.22695
BobWhite_c9881_1312	1B	69.2	09SEL	3.001	C	0.00440293	0.0268592	-0.0393767	0.0356113	-0.310792	0.027552	-1.48051	0.0391977	-0.828794	0.046232	-0.751758	0.042989	0.542654	0.0379242	0.0561064	0.0410528	0.0413115	-0.351008	0.638534
BobWhite_c9881_1312	1B	69.2	09WOH	3.127	C	0.00440293	0.0268592	-0.0393767	0.0356113	-0.310792	0.027552	-1.48051	0.0391977	-0.828794	0.046232	-0.751758	0.042989	0.542654	0.0379242	0.0561064	0.0410528	0.0413115	-0.351008	0.638534
BobWhite_c9881_1312	1B	69.2	10AND	3.568	C	0.00440293	0.0268592	-0.0393767	0.0356113	-0.310792	0.027552	-1.48051	0.0391977	-0.828794	0.046232	-0.751758	0.042989	0.542654	0.0379242	0.0561064	0.0410528	0.0413115	-0.351008	0.638534
BobWhite_c9881_1312	1B	69.2	10JAN	4.249	C	0.00440293	0.0268592	-0.0393767	0.0356113	-0.310792	0.027552	-1.48051	0.0391977	-0.828794	0.046232	-0.751758	0.042989	0.542654	0.0379242	0.0561064	0.0410528	0.0413115	-0.351008	0.638534
BobWhite_c9881_1312	1B	69.2	10SAU	3.541	C	0.00440293	0.0268592	-0.0393767	0.0356113	-0.310792	0.027552	-1.48051	0.0391977	-0.828794	0.046232	-0.751758	0.042989	0.542654	0.0379242	0.0561064	0.0410528	0.0413115	-0.351008	0.638534
BobWhite_c9881_1312	1B	69.2	10SEL	3.443	C	0.00440293	0.0268592	-0.0393767	0.0356113	-0.310792	0.027552	-1.48051	0.0391977	-0.828794	0.046232	-0.751758	0.042989	0.542654	0.0379242	0.0561064	0.0410528	0.0413115	-0.351008	0.638534
BobWhite_c9881_1312	1B	69.2	10WOH	3.446	C	0.00440293	0.0268592	-0.0393767	0.0356113	-0.310792	0.027552	-1.48051	0.0391977	-0.828794	0.046232	-0.751758	0.042989	0.542654	0.0379242	0.0561064	0.0410528	0.0413115	-0.351008	0.638534
BobWhite_c9881_1312	1B	69.2	BLUES	3.682	C	0.00440293	0.0268592	-0.0393767	0.0356113	-0.310792	0.027552	-1.48051	0.0391977	-0.828794	0.046232	-0.751758	0.042989	0.542654	0.0379242	0.0561064	0.0410528	0.0413115	-0.351008	0.638534
Excalibur_c11680_81	1B	69.2	09WOH	3.017	G	-0.0588319	0.024769	-0.0576761	0.0357305	-0.316765	0.0268991	-1.50757	0.0375207	-0.856307	0.0459332	-0.791505	0.04209	0.501083	0.0386892	0.0153016	0.0380666	0.0399725	-0.384034	0.633708
Excalibur_c11680_81	1B	69.2	10AND	3.419	G	-0.0588319	0.024769	-0.0576761	0.0357305	-0.316765	0.0268991	-1.50757	0.0375207	-0.856307	0.0459332	-0.791505	0.04209	0.501083	0.0386892	0.0153016	0.0380666	0.0399725	-0.384034	0.633708
Excalibur_c11680_81	1B	69.2	10JAN	4.075	G	-0.0588319	0.024769	-0.0576761	0.0357305	-0.316765	0.0268991	-1.50757	0.0375207	-0.856307	0.0459332	-0.791505	0.04209	0.501083	0.0386892	0.0153016	0.0380666	0.0399725	-0.384034	0.633708
Excalibur_c11680_81	1B	69.2	10SAU	3.375	G	-0.0588319	0.024769	-0.0576761	0.0357305	-0.316765	0.0268991	-1.50757	0.0375207	-0.856307	0.0459332	-0.791505	0.04209	0.501083	0.0386892	0.0153016	0.0380666	0.0399725	-0.384034	0.633708
Excalibur_c11680_81	1B	69.2	10SEL	3.236	G	-0.0588319	0.024769	-0.0576761	0.0357305	-0.316765	0.0268991	-1.50757	0.0375207	-0.856307	0.0459332	-0.791505	0.04209	0.501083	0.0386892	0.0153016	0.0380666	0.0399725	-0.384034	0.633708
Excalibur_c11680_81	1B	69.2	10WOH	3.162	G	-0.0588319	0.024769	-0.0576761	0.0357305	-0.316765	0.0268991	-1.50757	0.0375207	-0.856307	0.0459332	-0.791505	0.04209	0.501083	0.0386892	0.0153016	0.0380666	0.0399725	-0.384034	0.633708
Excalibur_c11680_81	1B	69.2	BLUES	3.484	G	-0.0588319	0.024769	-0.0576761	0.0357305	-0.316765	0.0268991	-1.50757	0.0375207	-0.856307	0.0459332	-0.791505	0.04209	0.501083	0.0386892	0.0153016	0.0380666	0.0399725	-0.384034	0.633708
IAAV7352	1B	69.2	09SEL	3.433	C	0.660749	0.0280455	1.0195	0.0389635	0.78561	0.0302337	-0.420641	0.0382367	0.407629	0.0472131	0.290557	0.0438988	0.738956	0.040792	0.78606	0.0440082	0.0433841	0.533553	0.448362
IAAV7352	1B	69.2	09WOH	3.433	C	0.660749	0.0280455	1.0195	0.0389635	0.78561	0.0302337	-0.420641	0.0382367	0.407629	0.0472131	0.290557	0.0438988	0.738956	0.040792	0.78606	0.0440082	0.0433841	0.533553	0.448362
IAAV7352	1B	69.2	10AND	3.65	C	0.660749	0.0280455	1.0195	0.0389635	0.78561	0.0302337	-0.420641	0.0382367	0.407629	0.0472131	0.290557	0.0438988	0.738956	0.040792	0.78606	0.0440082	0.0433841	0.533553	0.448362
IAAV7352	1B	69.2	10JAN	4.517	C	0.660749	0.0280455	1.0195	0.0389635	0.78561	0.0302337	-0.420641	0.0382367	0.407629	0.0472131	0.290557	0.0438988	0.738956	0.040792	0.78606	0.0440082	0.0433841	0.533553	0.448362
IAAV7352	1B	69.2	10SAU	3.774	C	0.660749	0.0280455	1.0195	0.0389635	0.78561	0.0302337	-0.420641	0.0382367	0.407629	0.0472131	0.290557	0.0438988	0.738956	0.040792	0.78606	0.0440082	0.0433841	0.533553	0.448362
IAAV7352	1B	69.2	10SEL	3.775	C	0.660749	0.0280455	1.0195	0.0389635	0.78561	0.0302337	-0.420641	0.0382367	0.407629	0.0472131	0.290557	0.0438988	0.738956	0.040792	0.78606	0.0440082	0.0433841	0.533553	0.448362
IAAV7352	1B	69.2	10WOH	3.744	C	0.660749	0.0280455	1.0195	0.0389635	0.78561	0.0302337	-0.420641	0.0382367	0.407629	0.0472131	0.290557	0.0438988	0.738956	0.040792	0.78606	0.0440082	0.0433841	0.533553	0.448362
IAAV7352	1B	69.2	BLUES	3.949	C	0.660749	0.0280455	1.0195	0.0389635	0.78561	0.0302337	-0.420641	0.0382367	0.407629	0.0472131	0.290557	0.0438988	0.738956	0.040792	0.78606	0.0440082	0.0433841	0.533553	0.448362
IACX11634	1B	69.2	09SEL	3.258	C	-0.244001	0.0271632	1.38969	0.036994	0.794455	0.0280935	-0.367151	0.0370351	1.4292	0.0479142	0.143317	0.0427062	0.15643	0.0364028	0.452363	0.0400057	0.0411095	0.469287	0.685266
IACX11634	1B	69.2	09WOH	3.167	C	-0.244001	0.0271632	1.38969	0.036994	0.794455	0.0280935	-0.367151	0.0370351	1.4292	0.0479142	0.143317	0.0427062	0.15643	0.0364028	0.452363	0.0400057	0.0411095	0.469287	0.685266
IACX11634	1B	69.2	10AND	3.414	C	-0.244001	0.0271632	1.38969	0.036994	0.794455	0.0280935	-0.367151	0.0370351	1.4292	0.0479142	0.143317	0.0427062	0.15643	0.0364028	0.452363	0.0400057	0.0411095	0.469287	0.685266
IACX11634	1B	69.2	10JAN	4.329	C	-0.244001	0.0271632	1.38969	0.036994	0.794455	0.0280935	-0.367151	0.0370351	1.4292	0.0479142	0.143317	0.0427062	0.15643	0.0364028	0.452363	0.0400057	0.0411095	0.469287	0.685266
IACX11634	1B	69.2	10SAU	3.751	C	-0.244001	0.0271632	1.38969	0.036994	0.794455	0.0280935	-0.367151	0.0370351	1.4292	0.0479142	0.143317	0.0427062	0.15643	0.0364028	0.452363	0.0400057	0.0411095	0.469287	0.685266
IACX11634	1B	69.2	10SEL	3.504	C	-0.244001	0.0271632	1.38969	0.036994	0.794455	0.0280935	-0.367151	0.0370351	1.4292	0.0479142	0.143317	0.0427062	0.15643	0.0364028	0.452363	0.0400057	0.0411095	0.469287	0.685266
IACX11634	1B	69.2	10WOH	3.588	C	-0.244001	0.0271632	1.38969	0.036994	0.794455	0.0280935	-0.367151	0.0370351	1.4292	0.0479142	0.143317	0.0427062	0.15643	0.0364028	0.452363	0.0400057	0.0411095	0.469287	0.685266
IACX11634	1B	69.2	BLUES	3.742	C	-0.244001	0.0271632	1.38969	0.036994	0.794455	0.0280935	-0.367151	0.0370351	1.4292	0.0479142	0.143317	0.0427062	0.15643	0.0364028	0.452363	0.0400057	0.0411095	0.469287	0.685266
RAC875_c66649_186	1B	69.2	09SEL	3.433	C	0.660749	0.0280455	1.0195	0.0389635	0.78561	0.0302337	-0.420641	0.0382367	0.407629	0.0472131	0.290557	0.0438988	0.738956	0.040792	0.78606	0.0440082	0.0433841	0.533553	0.448362
RAC875_c66649_186	1B	69.2	09WOH	3.433	C	0.660749	0.0280455	1.0195	0.0389635	0.78561	0.0302337	-0.420641	0.0382367	0.407629	0.0472131	0.290557	0.0438988	0.738956	0.040792	0.78606	0.0440082	0.0433841	0.533553	0.448362
RAC875_c66649_186	1B	69.2	10AND	3.65	C	0.660749	0.0280455	1.0195	0.0389635	0.78561	0.0302337	-0.420641	0.0382367	0.407629	0.0472131	0.290557	0.0438988	0.738956	0.040792	0.78606	0.0440082	0.0433841	0.533553	0.448362
RAC875_c66649_186	1B	69.2	10JAN	4.517	C	0.660749	0.0280455	1.0195	0.0389635	0.78561	0.0302337	-0.420641	0.0382367	0.407629	0.0472131	0.290557	0.0438988	0.738956	0.040792	0.78606	0.0440082	0.0433841	0.533553	0.448362
RAC875_c66649_186	1B	69.2	10SAU	3.774	C	0.660749	0.0280455	1.0195	0.0389635	0.78561	0.0302337	-0.420641	0.0382367	0.407629	0.0472131	0.290557	0.0438988	0.738956	0.040792	0.78606	0.0440082	0.0433841	0.533553	0.448362
RAC875_c66649_186	1B	69.2	10SEL	3.775	C	0.660749	0.0280455	1.0195	0.0389635	0.78561	0.0302337	-0.420641	0.0382367	0.407629	0.0472131	0.290557	0.0438988	0.738956	0.040792	0.78606	0.0440082	0.0433841	0.533553	0.448362
RAC875_c66649_186	1B	69.2	10WOH	3.744	C	0.660749	0.0280455	1.0195	0.0389635	0.78561	0.0302337	-0.420641	0.0382367	0.407629	0.0472131	0.290557	0.0438988	0.738956	0.040792	0.78606	0.0440082	0.0433841	0.533553	0.448362
RAC875_c66649_186	1B	69.2	BLUES	3.949	C	0.660749	0.0280455	1.0195	0.0389635	0.78561	0.0302337	-0.420641	0.0382367	0.407629	0.0472131	0.290557	0.0438988	0.738956	0.040792	0.78606	0.0440082	0.0433841	0.533553	0.448362
wsnp_Ku_c18227_27490539	1B	69.2	09SEL	3.299	C	0.651382	0.0289059	1.01143	0.0395976	0.789179	0.029406	-0.426573	0.0389438	0.392769	0.0484986	0.293388	0.0435393	0.73459	0.0417797	0.783011	0.0441592	0.0437352	0.528647	0.44871
wsnp_Ku_c18227_27490539	1B	69.2	09WOH	3.183	C	0.651382	0.0289059	1.01143	0.0395976	0.789179	0.029406	-0.426573	0.0389438	0.392769	0.0484986	0.293388	0.0435393	0.73459	0.0417797	0.783011	0.0441592	0.0437352	0.528647	0.44871
wsnp_Ku_c18227_27490539	1B	69.2	10AND	3.561	C	0.651382	0.0289059	1.01143	0.0395976	0.789179	0.029406	-0.426573	0.0389438	0.392769	0.0484986	0.293388	0.0435393	0.73459	0.0417797	0.783011	0.0441592	0.0437352	0.528647	0.44871
wsnp_Ku_c18227_27490539	1B	69.2	10JAN	4.441	C	0.651382	0.0289059	1.01143	0.0395976	0.789179	0.029406	-0.426573	0.0389438	0.392769	0.0484986	0.293388	0.0435393	0.73459	0.0417797	0.783011	0.0441592	0.0437352	0.528647	0.44871
wsnp_Ku_c18227_27490539	1B	69.2	10SAU	3.588	C	0.651382	0.0289059	1.01143	0.0395976	0.789179	0.029406	-0.426573	0.0389438	0.392769	0.0484986	0.293388	0.0435393	0.73459	0.0417797	0.783011	0.0441592	0.0437352	0.528647	0.44871
wsnp_Ku_c18227_27490539	1B	69.2	10SEL	3.641	C	0.651382	0.0289059	1.01143	0.0395976	0.789179	0.029406	-0.426573	0.0389438	0.392769	0.0484986	0.293388	0.0435393	0.73459	0.0417797	0.783011	0.0441592	0.0437352	0.528647	0.44871
wsnp_Ku_c18227_27490539	1B	69.2	10WOH	3.619	C	0.651382	0.0289059	1.01143	0.0395976	0.789179	0.029406	-0.426573	0.0389438	0.392769	0.0484986	0.293388	0.0435393	0.73459	0.0417797	0.783011	0.0441592	0.0437352	0.528647	0.44871
wsnp_Ku_c18227_27490539	1B	69.2	BLUES	3.81	C	0.651382	0.0289059	1.01143	0.0395976	0.789179	0.029406	-0.426573	0.0389438	0.392769	0.0484986	0.293388	0.0435393	0.73459	0.0417797	0.783011	0.0441592	0.0437352	0.528647	0.44871
BS00021938_51	1B	72.3	10JAN	3.099	A	1.82289	0.0117699	0.885468	0.0163282	0.86416	0.0189643	-0.204016	0.0138766	-0.433926	0.0260496	0.639404	0.0218252	1.38227	0.0282014	1.2999	0.0232232	0.0215707	0.782019	0.774642
BS00096498_51	1B	72.3	10JAN	3.099	T	1.82289	0.0117699	0.885468	0.0163282	0.86416	0.0189643	-0.204016	0.0138766	-0.433926	0.0260496	0.639404	0.0218252	1.38227	0.0282014	1.2999	0.0232232	0.0215707	0.782019	0.774642
IACX2961	1B	72.3	10JAN	3.099	A	1.82289	0.0117699	0.885468	0.0163282	0.86416	0.0189643	-0.204016	0.0138766	-0.433926	0.0260496	0.639404	0.0218252	1.38227	0.0282014	1.2999	0.0232232	0.0215707	0.782019	0.774642
Jagger_c7235_96	1B	72.3	10JAN	3.177	C	0.916121	0.0107343	0.509255	0.0163597	0.391206	0.0182031	-0.417785	0.0142738	-0.461404	0.0268467	0.166056	0.0215123	0.611453	0.0250434	0.585744	0.021702	0.0211346	0.287581	0.495987
TA001769-0538	1B	75.6	10WOH	3.013	A	3.88312	0.00659786	3.33944	0.0128448	3.84341	0.0124168	2.34734	0.0110109	2.32886	0.00853049	2.51058	0.0109581	3.17888	0.0177211	4.82446	0.0259249	0.0133614	3.28201	0.882108
Excalibur_c49496_705	1B	84.9	10SEL	4.551	C	3.35058	0.0140778	2.7096	0.021822	2.56662	0.0165276	1.44025	0.00542963	2.41003	0.0123402	2.53855	0.0155723	2.30793	0.0327534	2.18139	0.0166864	0.0176077	2.43812	0.536162
Kukri_c5407_192	1B	84.9	09WOH	3.747	G	3.18037	0.00930996	2.53	0.017294	1.03056	0.0232951	1.61613	0.0110638	2.5445	0.0137169	2.88131	0.0169994	2.51413	0.0229157	2.75822	0.0165364	0.0162498	2.3819	0.707809
Kukri_c5407_192	1B	84.9	10SAU	3.134	G	3.18037	0.00930996	2.53	0.017294	1.03056	0.0232951	1.61613	0.0110638	2.5445	0.0137169	2.88131	0.0169994	2.51413	0.0229157	2.75822	0.0165364	0.0162498	2.3819	0.707809
Kukri_c5407_192	1B	84.9	10SEL	3.368	G	3.18037	0.00930996	2.53	0.017294	1.03056	0.0232951	1.61613	0.0110638	2.5445	0.0137169	2.88131	0.0169994	2.51413	0.0229157	2.75822	0.0165364	0.0162498	2.3819	0.707809
Kukri_c5407_192	1B	84.9	BLUES	3.087	G	3.18037	0.00930996	2.53	0.017294	1.03056	0.0232951	1.61613	0.0110638	2.5445	0.0137169	2.88131	0.0169994	2.51413	0.0229157	2.75822	0.0165364	0.0162498	2.3819	0.707809
Tdurum_contig8580_586	1B	84.9	09WOH	3.794	G	0.867578	0.00657662	0.986204	0.0159357	-0.46136	0.0218456	-1.12848	0.00816025	-0.274729	0.00944006	0.138814	0.0118225	0.78936	0.0170496	0.0465571	0.0108097	0.0123261	0.120493	0.738285
Tdurum_contig8580_586	1B	84.9	10SEL	3.008	G	0.867578	0.00657662	0.986204	0.0159357	-0.46136	0.0218456	-1.12848	0.00816025	-0.274729	0.00944006	0.138814	0.0118225	0.78936	0.0170496	0.0465571	0.0108097	0.0123261	0.120493	0.738285
BS00035267_51	1B	85.6	10SEL	4.895	C	3.50879	0.0175105	2.89154	0.0248066	2.88416	0.0199207	1.59931	0.00670329	2.41424	0.0136063	2.55787	0.0173106	2.53771	0.0406379	2.73697	0.0227255	0.020964	2.64132	0.539615
BS00068077_51	1B	85.6	09WOH	3.03	G	3.53533	0.0174861	2.95005	0.0265885	2.91542	0.0197919	1.62018	0.00653223	2.43448	0.0134504	2.56624	0.0163477	2.57124	0.0419952	2.74305	0.0215771	0.0207991	2.667	0.543904
BS00068077_51	1B	85.6	10SEL	5.333	G	3.53533	0.0174861	2.95005	0.0265885	2.91542	0.0197919	1.62018	0.00653223	2.43448	0.0134504	2.56624	0.0163477	2.57124	0.0419952	2.74305	0.0215771	0.0207991	2.667	0.543904
D_contig12192_450	1B	85.6	10SEL	4.137	C	2.26763	0.00903448	2.31777	0.0217496	1.52026	0.0136735	0.226652	0.00413108	0.967683	0.00816274	1.29572	0.0103845	1.96397	0.0302519	1.99114	0.0157012	0.0139604	1.56885	0.719474
IAAV565	1B	85.6	09SEL	3.083	T	3.60362	0.0200574	2.98458	0.0300861	2.98219	0.0240671	1.66671	0.00857598	2.48193	0.0159985	2.62111	0.0199307	2.61469	0.0481938	2.79558	0.0256205	0.0247565	2.7188	0.549309
IAAV565	1B	85.6	09WOH	3.3	T	3.60362	0.0200574	2.98458	0.0300861	2.98219	0.0240671	1.66671	0.00857598	2.48193	0.0159985	2.62111	0.0199307	2.61469	0.0481938	2.79558	0.0256205	0.0247565	2.7188	0.549309
IAAV565	1B	85.6	10SEL	5.815	T	3.60362	0.0200574	2.98458	0.0300861	2.98219	0.0240671	1.66671	0.00857598	2.48193	0.0159985	2.62111	0.0199307	2.61469	0.0481938	2.79558	0.0256205	0.0247565	2.7188	0.549309
IACX2984	1B	85.6	10SEL	4.443	A	3.43935	0.0131605	2.72197	0.0219165	3.08674	0.0184257	1.40347	0.00534191	2.34806	0.0117257	2.4312	0.0146261	2.23325	0.0312211	1.97833	0.0167693	0.0176231	2.4553	0.636217
RFL_Contig2971_282	1B	85.6	09SEL	3.157	C	4.99427	0.0234779	3.67898	0.031155	3.96969	0.0270905	3.26329	0.015667	4.23365	0.0238277	4.2223	0.0276513	3.38294	0.0521863	3.77597	0.0300444	0.0304699	3.94014	0.553118
RFL_Contig2971_282	1B	85.6	09WOH	3.478	C	4.99427	0.0234779	3.67898	0.031155	3.96969	0.0270905	3.26329	0.015667	4.23365	0.0238277	4.2223	0.0276513	3.38294	0.0521863	3.77597	0.0300444	0.0304699	3.94014	0.553118
RFL_Contig2971_282	1B	85.6	10SEL	6.391	C	4.99427	0.0234779	3.67898	0.031155	3.96969	0.0270905	3.26329	0.015667	4.23365	0.0238277	4.2223	0.0276513	3.38294	0.0521863	3.77597	0.0300444	0.0304699	3.94014	0.553118
RFL_Contig2971_282	1B	85.6	BLUES	3.088	C	4.99427	0.0234779	3.67898	0.031155	3.96969	0.0270905	3.26329	0.015667	4.23365	0.0238277	4.2223	0.0276513	3.38294	0.0521863	3.77597	0.0300444	0.0304699	3.94014	0.553118
wsnp_CAP7_c266_144809	1B	85.6	10SEL	4.661	A	3.35982	0.014619	2.71635	0.0227848	2.57665	0.0174699	1.44497	0.00574777	2.41517	0.0127554	2.54342	0.0161016	2.31528	0.0343231	2.19237	0.0180758	0.0184682	2.4455	0.537076
wsnp_Ex_c13878_21738866	1B	85.6	09WOH	3.032	C	3.3703	0.0165405	2.82017	0.027418	2.26595	0.0193795	1.11342	0.00624539	1.9011	0.0124545	2.02486	0.0153844	2.5797	0.0439913	2.69747	0.022967	0.0204908	2.34662	0.684408
wsnp_Ex_c13878_21738866	1B	85.6	10SEL	5.744	C	3.3703	0.0165405	2.82017	0.027418	2.26595	0.0193795	1.11342	0.00624539	1.9011	0.0124545	2.02486	0.0153844	2.5797	0.0439913	2.69747	0.022967	0.0204908	2.34662	0.684408
wsnp_Ex_c26296_35541303	1B	85.6	09WOH	3.032	G	3.3703	0.0165405	2.82017	0.027418	2.26595	0.0193795	1.11342	0.00624539	1.9011	0.0124545	2.02486	0.0153844	2.5797	0.0439913	2.69747	0.022967	0.0204908	2.34662	0.684408
wsnp_Ex_c26296_35541303	1B	85.6	10SEL	5.744	G	3.3703	0.0165405	2.82017	0.027418	2.26595	0.0193795	1.11342	0.00624539	1.9011	0.0124545	2.02486	0.0153844	2.5797	0.0439913	2.69747	0.022967	0.0204908	2.34662	0.684408
BS00028476_51	1B	88.8	10SEL	4.525	G	0.4781	0.00822384	0.82125	0.0173106	0.318553	0.0132738	-0.28118	0.00817643	0.55293	0.014899	0.390445	0.012782	0.519637	0.0207482	0.430297	0.0109175	0.0131582	0.403754	0.314595
BS00064052_51	1B	88.8	10SEL	4.319	G	0.622358	0.0093077	0.760205	0.0166823	-0.128283	0.0139708	-0.31412	0.00836652	0.257428	0.0146506	0.542217	0.0142905	0.690704	0.0229347	0.575189	0.0112548	0.0139477	0.375712	0.39987
Kukri_rep_c102102_273	1B	90.4	09SEL	4.128	T	-0.789618	0.00960094	-1.02146	0.0233148	-1.06792	0.0220354	-0.919606	0.0196057	-1.16821	0.0269952	-0.822692	0.0153425	-0.633083	0.0240152	-0.636758	0.0109523	0.0200271	-0.882419	0.196941
Kukri_rep_c102102_273	1B	90.4	09WOH	4.352	T	-0.789618	0.00960094	-1.02146	0.0233148	-1.06792	0.0220354	-0.919606	0.0196057	-1.16821	0.0269952	-0.822692	0.0153425	-0.633083	0.0240152	-0.636758	0.0109523	0.0200271	-0.882419	0.196941
Kukri_rep_c102102_273	1B	90.4	10AND	3.881	T	-0.789618	0.00960094	-1.02146	0.0233148	-1.06792	0.0220354	-0.919606	0.0196057	-1.16821	0.0269952	-0.822692	0.0153425	-0.633083	0.0240152	-0.636758	0.0109523	0.0200271	-0.882419	0.196941
Kukri_rep_c102102_273	1B	90.4	10JAN	4.258	T	-0.789618	0.00960094	-1.02146	0.0233148	-1.06792	0.0220354	-0.919606	0.0196057	-1.16821	0.0269952	-0.822692	0.0153425	-0.633083	0.0240152	-0.636758	0.0109523	0.0200271	-0.882419	0.196941
Kukri_rep_c102102_273	1B	90.4	10SAU	3.335	T	-0.789618	0.00960094	-1.02146	0.0233148	-1.06792	0.0220354	-0.919606	0.0196057	-1.16821	0.0269952	-0.822692	0.0153425	-0.633083	0.0240152	-0.636758	0.0109523	0.0200271	-0.882419	0.196941
Kukri_rep_c102102_273	1B	90.4	10SEL	4.786	T	-0.789618	0.00960094	-1.02146	0.0233148	-1.06792	0.0220354	-0.919606	0.0196057	-1.16821	0.0269952	-0.822692	0.0153425	-0.633083	0.0240152	-0.636758	0.0109523	0.0200271	-0.882419	0.196941
Kukri_rep_c102102_273	1B	90.4	10WOH	3.237	T	-0.789618	0.00960094	-1.02146	0.0233148	-1.06792	0.0220354	-0.919606	0.0196057	-1.16821	0.0269952	-0.822692	0.0153425	-0.633083	0.0240152	-0.636758	0.0109523	0.0200271	-0.882419	0.196941
Kukri_rep_c102102_273	1B	90.4	BLUES	4.077	T	-0.789618	0.00960094	-1.02146	0.0233148	-1.06792	0.0220354	-0.919606	0.0196057	-1.16821	0.0269952	-0.822692	0.0153425	-0.633083	0.0240152	-0.636758	0.0109523	0.0200271	-0.882419	0.196941
RAC875_c64377_732	1B	90.4	09SEL	3.902	C	2.33522	0.0128481	2.53126	0.0279535	2.01466	0.0248478	1.21716	0.0192582	1.69199	0.0280512	2.06609	0.0182711	2.10353	0.0346753	2.62495	0.018973	0.0234179	2.07311	0.457544
RAC875_c64377_732	1B	90.4	09WOH	3.877	C	2.33522	0.0128481	2.53126	0.0279535	2.01466	0.0248478	1.21716	0.0192582	1.69199	0.0280512	2.06609	0.0182711	2.10353	0.0346753	2.62495	0.018973	0.0234179	2.07311	0.457544
RAC875_c64377_732	1B	90.4	10AND	3.211	C	2.33522	0.0128481	2.53126	0.0279535	2.01466	0.0248478	1.21716	0.0192582	1.69199	0.0280512	2.06609	0.0182711	2.10353	0.0346753	2.62495	0.018973	0.0234179	2.07311	0.457544
RAC875_c64377_732	1B	90.4	10JAN	3.759	C	2.33522	0.0128481	2.53126	0.0279535	2.01466	0.0248478	1.21716	0.0192582	1.69199	0.0280512	2.06609	0.0182711	2.10353	0.0346753	2.62495	0.018973	0.0234179	2.07311	0.457544
RAC875_c64377_732	1B	90.4	10SEL	4.679	C	2.33522	0.0128481	2.53126	0.0279535	2.01466	0.0248478	1.21716	0.0192582	1.69199	0.0280512	2.06609	0.0182711	2.10353	0.0346753	2.62495	0.018973	0.0234179	2.07311	0.457544
RAC875_c64377_732	1B	90.4	BLUES	3.685	C	2.33522	0.0128481	2.53126	0.0279535	2.01466	0.0248478	1.21716	0.0192582	1.69199	0.0280512	2.06609	0.0182711	2.10353	0.0346753	2.62495	0.018973	0.0234179	2.07311	0.457544
RAC875_c49225_66	1B	91.2	09SEL	3.668	C	-0.226211	0.00961547	1.55249	0.024291	0.828832	0.0222808	-0.419545	0.0196805	-0.190045	0.0270082	0.774546	0.0155926	0.46804	0.0242572	0.436011	0.011047	0.0200894	0.403015	0.662272
RAC875_c49225_66	1B	91.2	09WOH	3.853	C	-0.226211	0.00961547	1.55249	0.024291	0.828832	0.0222808	-0.419545	0.0196805	-0.190045	0.0270082	0.774546	0.0155926	0.46804	0.0242572	0.436011	0.011047	0.0200894	0.403015	0.662272
RAC875_c49225_66	1B	91.2	10AND	3.194	C	-0.226211	0.00961547	1.55249	0.024291	0.828832	0.0222808	-0.419545	0.0196805	-0.190045	0.0270082	0.774546	0.0155926	0.46804	0.0242572	0.436011	0.011047	0.0200894	0.403015	0.662272
RAC875_c49225_66	1B	91.2	10JAN	3.588	C	-0.226211	0.00961547	1.55249	0.024291	0.828832	0.0222808	-0.419545	0.0196805	-0.190045	0.0270082	0.774546	0.0155926	0.46804	0.0242572	0.436011	0.011047	0.0200894	0.403015	0.662272
RAC875_c49225_66	1B	91.2	10SEL	4.112	C	-0.226211	0.00961547	1.55249	0.024291	0.828832	0.0222808	-0.419545	0.0196805	-0.190045	0.0270082	0.774546	0.0155926	0.46804	0.0242572	0.436011	0.011047	0.0200894	0.403015	0.662272
RAC875_c49225_66	1B	91.2	BLUES	3.467	C	-0.226211	0.00961547	1.55249	0.024291	0.828832	0.0222808	-0.419545	0.0196805	-0.190045	0.0270082	0.774546	0.0155926	0.46804	0.0242572	0.436011	0.011047	0.0200894	0.403015	0.662272
Kukri_c36758_140	1B	92.9	09SEL	3.469	G	1.52254	0.0121363	1.66211	0.0282885	0.664702	0.0254404	0.454084	0.0142871	0.959194	0.0244707	1.01312	0.0140914	1.02165	0.0218173	0.679266	0.0108794	0.0197933	0.997084	0.418672
Kukri_c36758_140	1B	92.9	09WOH	3.541	G	1.52254	0.0121363	1.66211	0.0282885	0.664702	0.0254404	0.454084	0.0142871	0.959194	0.0244707	1.01312	0.0140914	1.02165	0.0218173	0.679266	0.0108794	0.0197933	0.997084	0.418672
Kukri_c36758_140	1B	92.9	10JAN	3.105	G	1.52254	0.0121363	1.66211	0.0282885	0.664702	0.0254404	0.454084	0.0142871	0.959194	0.0244707	1.01312	0.0140914	1.02165	0.0218173	0.679266	0.0108794	0.0197933	0.997084	0.418672
Kukri_c36758_140	1B	92.9	10SEL	3.863	G	1.52254	0.0121363	1.66211	0.0282885	0.664702	0.0254404	0.454084	0.0142871	0.959194	0.0244707	1.01312	0.0140914	1.02165	0.0218173	0.679266	0.0108794	0.0197933	0.997084	0.418672
BS00063537_51	1B	110.1	10SEL	3.248	C	4.61504	0.020723	3.39189	0.0174895	3.00529	0.0112498	3.08841	0.0158179	3.55754	0.0169495	3.28291	0.016761	2.56583	0.0255018	2.78174	0.014178	0.0179475	3.28608	0.625878
wsnp_Ex_c649_1279852	1B	110.1	09AND	7.443	A	2.90675	0.0794757	3.22588	0.058675	3.35994	0.0742578	2.24047	0.0590105	2.2522	0.0651551	2.20931	0.0779809	1.93593	0.0756919	1.14173	0.084513	0.0809926	2.40903	0.731142
wsnp_Ex_c649_1279852	1B	110.1	09SEL	5.057	A	2.90675	0.0794757	3.22588	0.058675	3.35994	0.0742578	2.24047	0.0590105	2.2522	0.0651551	2.20931	0.0779809	1.93593	0.0756919	1.14173	0.084513	0.0809926	2.40903	0.731142
wsnp_Ex_c649_1279852	1B	110.1	09WOH	6.545	A	2.90675	0.0794757	3.22588	0.058675	3.35994	0.0742578	2.24047	0.0590105	2.2522	0.0651551	2.20931	0.0779809	1.93593	0.0756919	1.14173	0.084513	0.0809926	2.40903	0.731142
wsnp_Ex_c649_1279852	1B	110.1	10AND	4.465	A	2.90675	0.0794757	3.22588	0.058675	3.35994	0.0742578	2.24047	0.0590105	2.2522	0.0651551	2.20931	0.0779809	1.93593	0.0756919	1.14173	0.084513	0.0809926	2.40903	0.731142
wsnp_Ex_c649_1279852	1B	110.1	10JAN	5.387	A	2.90675	0.0794757	3.22588	0.058675	3.35994	0.0742578	2.24047	0.0590105	2.2522	0.0651551	2.20931	0.0779809	1.93593	0.0756919	1.14173	0.084513	0.0809926	2.40903	0.731142
wsnp_Ex_c649_1279852	1B	110.1	10SAU	5.941	A	2.90675	0.0794757	3.22588	0.058675	3.35994	0.0742578	2.24047	0.0590105	2.2522	0.0651551	2.20931	0.0779809	1.93593	0.0756919	1.14173	0.084513	0.0809926	2.40903	0.731142
wsnp_Ex_c649_1279852	1B	110.1	10SEL	7.342	A	2.90675	0.0794757	3.22588	0.058675	3.35994	0.0742578	2.24047	0.0590105	2.2522	0.0651551	2.20931	0.0779809	1.93593	0.0756919	1.14173	0.084513	0.0809926	2.40903	0.731142
wsnp_Ex_c649_1279852	1B	110.1	10WOH	7.406	A	2.90675	0.0794757	3.22588	0.058675	3.35994	0.0742578	2.24047	0.0590105	2.2522	0.0651551	2.20931	0.0779809	1.93593	0.0756919	1.14173	0.084513	0.0809926	2.40903	0.731142
wsnp_Ex_c649_1279852	1B	110.1	BLUES	6.772	A	2.90675	0.0794757	3.22588	0.058675	3.35994	0.0742578	2.24047	0.0590105	2.2522	0.0651551	2.20931	0.0779809	1.93593	0.0756919	1.14173	0.084513	0.0809926	2.40903	0.731142
Excalibur_c55186_351	1B	111.7	09AND	4.639	C	-0.158286	0.0182154	1.53579	0.0185864	0.829009	0.0163751	-0.420182	0.0144594	-0.21708	0.0171857	0.801308	0.0134913	0.481435	0.0141718	0.495366	0.0208024	0.019044	0.41842	0.656102
Excalibur_c55186_351	1B	111.7	09SEL	4.738	C	-0.158286	0.0182154	1.53579	0.0185864	0.829009	0.0163751	-0.420182	0.0144594	-0.21708	0.0171857	0.801308	0.0134913	0.481435	0.0141718	0.495366	0.0208024	0.019044	0.41842	0.656102
Excalibur_c55186_351	1B	111.7	09WOH	5.133	C	-0.158286	0.0182154	1.53579	0.0185864	0.829009	0.0163751	-0.420182	0.0144594	-0.21708	0.0171857	0.801308	0.0134913	0.481435	0.0141718	0.495366	0.0208024	0.019044	0.41842	0.656102
Excalibur_c55186_351	1B	111.7	10AND	3.837	C	-0.158286	0.0182154	1.53579	0.0185864	0.829009	0.0163751	-0.420182	0.0144594	-0.21708	0.0171857	0.801308	0.0134913	0.481435	0.0141718	0.495366	0.0208024	0.019044	0.41842	0.656102
Excalibur_c55186_351	1B	111.7	10JAN	3.69	C	-0.158286	0.0182154	1.53579	0.0185864	0.829009	0.0163751	-0.420182	0.0144594	-0.21708	0.0171857	0.801308	0.0134913	0.481435	0.0141718	0.495366	0.0208024	0.019044	0.41842	0.656102
Excalibur_c55186_351	1B	111.7	10SAU	3.761	C	-0.158286	0.0182154	1.53579	0.0185864	0.829009	0.0163751	-0.420182	0.0144594	-0.21708	0.0171857	0.801308	0.0134913	0.481435	0.0141718	0.495366	0.0208024	0.019044	0.41842	0.656102
Excalibur_c55186_351	1B	111.7	10SEL	4.64	C	-0.158286	0.0182154	1.53579	0.0185864	0.829009	0.0163751	-0.420182	0.0144594	-0.21708	0.0171857	0.801308	0.0134913	0.481435	0.0141718	0.495366	0.0208024	0.019044	0.41842	0.656102
Excalibur_c55186_351	1B	111.7	10WOH	4.926	C	-0.158286	0.0182154	1.53579	0.0185864	0.829009	0.0163751	-0.420182	0.0144594	-0.21708	0.0171857	0.801308	0.0134913	0.481435	0.0141718	0.495366	0.0208024	0.019044	0.41842	0.656102
Excalibur_c55186_351	1B	111.7	BLUES	4.921	C	-0.158286	0.0182154	1.53579	0.0185864	0.829009	0.0163751	-0.420182	0.0144594	-0.21708	0.0171857	0.801308	0.0134913	0.481435	0.0141718	0.495366	0.0208024	0.019044	0.41842	0.656102
wsnp_Ex_c750_1474351	1B	111.7	09AND	4.035	T	3.60065	0.0437331	2.92038	0.0420661	3.24246	0.0448069	3.03056	0.0469208	3.30029	0.0478971	3.49645	0.0608491	2.14844	0.0600496	3.0719	0.0555059	0.0549277	3.10139	0.449055
wsnp_Ex_c750_1474351	1B	111.7	09SEL	3.454	T	3.60065	0.0437331	2.92038	0.0420661	3.24246	0.0448069	3.03056	0.0469208	3.30029	0.0478971	3.49645	0.0608491	2.14844	0.0600496	3.0719	0.0555059	0.0549277	3.10139	0.449055
wsnp_Ex_c750_1474351	1B	111.7	09WOH	3.29	T	3.60065	0.0437331	2.92038	0.0420661	3.24246	0.0448069	3.03056	0.0469208	3.30029	0.0478971	3.49645	0.0608491	2.14844	0.0600496	3.0719	0.0555059	0.0549277	3.10139	0.449055
wsnp_Ex_c750_1474351	1B	111.7	10AND	3.975	T	3.60065	0.0437331	2.92038	0.0420661	3.24246	0.0448069	3.03056	0.0469208	3.30029	0.0478971	3.49645	0.0608491	2.14844	0.0600496	3.0719	0.0555059	0.0549277	3.10139	0.449055
wsnp_Ex_c750_1474351	1B	111.7	10JAN	3.61	T	3.60065	0.0437331	2.92038	0.0420661	3.24246	0.0448069	3.03056	0.0469208	3.30029	0.0478971	3.49645	0.0608491	2.14844	0.0600496	3.0719	0.0555059	0.0549277	3.10139	0.449055
wsnp_Ex_c750_1474351	1B	111.7	10SAU	4.817	T	3.60065	0.0437331	2.92038	0.0420661	3.24246	0.0448069	3.03056	0.0469208	3.30029	0.0478971	3.49645	0.0608491	2.14844	0.0600496	3.0719	0.0555059	0.0549277	3.10139	0.449055
wsnp_Ex_c750_1474351	1B	111.7	10SEL	3.92	T	3.60065	0.0437331	2.92038	0.0420661	3.24246	0.0448069	3.03056	0.0469208	3.30029	0.0478971	3.49645	0.0608491	2.14844	0.0600496	3.0719	0.0555059	0.0549277	3.10139	0.449055
wsnp_Ex_c750_1474351	1B	111.7	10WOH	4.567	T	3.60065	0.0437331	2.92038	0.0420661	3.24246	0.0448069	3.03056	0.0469208	3.30029	0.0478971	3.49645	0.0608491	2.14844	0.0600496	3.0719	0.0555059	0.0549277	3.10139	0.449055
wsnp_Ex_c750_1474351	1B	111.7	BLUES	4.193	T	3.60065	0.0437331	2.92038	0.0420661	3.24246	0.0448069	3.03056	0.0469208	3.30029	0.0478971	3.49645	0.0608491	2.14844	0.0600496	3.0719	0.0555059	0.0549277	3.10139	0.449055
wsnp_BE637971D_Ta_2_3	1D	12.1	09SEL	3.167	G	2.37839	0.0173855	2.33252	0.0245034	1.54463	0.00925424	1.27244	0.00753344	1.43092	0.00821953	1.77663	0.0143053	1.44637	0.024797	1.8752	0.018845	0.0164412	1.75714	0.41652
wsnp_BE637971D_Ta_2_3	1D	12.1	10SEL	4.136	G	2.37839	0.0173855	2.33252	0.0245034	1.54463	0.00925424	1.27244	0.00753344	1.43092	0.00821953	1.77663	0.0143053	1.44637	0.024797	1.8752	0.018845	0.0164412	1.75714	0.41652
wsnp_Ex_c1358_2602235	1D	12.1	10SEL	3.155	T	1.88513	0.00891397	1.78714	0.0117697	1.42851	0.00646591	1.13749	0.00492666	1.21867	0.00488086	1.55929	0.00900923	1.28729	0.0160309	1.74525	0.0133224	0.00944827	1.5061	0.281591
wsnp_Ku_c3682_6786230	1D	12.1	10SEL	3.441	G	0.848912	0.0177033	1.31294	0.0256248	0.685898	0.00951717	-0.0306329	0.00752803	0.480659	0.00836446	0.937671	0.014909	-0.0235173	0.0248824	-0.0232932	0.018856	0.016572	0.523579	0.511877
RAC875_c7752_145	1D	18.4	10WOH	3.376	T	-0.0563531	0.0145528	1.388	0.0166977	3.1214	0.0152184	1.22593	0.0106786	0.960663	0.0165078	1.7553	0.0117383	1.36115	0.011018	4.1095	0.0255325	0.0157291	1.7332	1.30322
RAC875_c7752_549	1D	18.4	10WOH	3.376	G	-0.0563531	0.0145528	1.388	0.0166977	3.1214	0.0152184	1.22593	0.0106786	0.960663	0.0165078	1.7553	0.0117383	1.36115	0.011018	4.1095	0.0255325	0.0157291	1.7332	1.30322
Excalibur_c24303_1145	1D	24	10WOH	3.211	C	1.04121	0.0122452	1.09947	0.0200024	0.87681	0.0110173	1.17632	0.0237448	0.980904	0.0141593	1.20012	0.0239208	0.580112	0.0146617	1.02985	0.0208479	0.0186982	0.998099	0.198364
Excalibur_c48750_124	1D	24	10WOH	3.231	G	1.04793	0.012418	1.10542	0.0202439	0.886314	0.0112644	1.15902	0.0230378	0.991587	0.0144766	1.20237	0.0240463	0.582479	0.0148015	1.02954	0.0208693	0.0188203	1.00058	0.195609
wsnp_RFL_Contig4025_4499792	1D	24	10WOH	3.478	C	1.02468	0.0116618	1.06649	0.0185293	0.904665	0.0114322	1.16718	0.022873	0.978459	0.0138218	1.0968	0.0200729	0.570838	0.0139613	1.02179	0.0202013	0.0176528	0.978863	0.182437
RAC875_c33279_526	1D	59	09AND	4.206	G	1.81519	0.0192815	0.818565	0.00574336	1.19171	0.0102715	1.29316	0.0148271	0.840927	0.00530037	1.53036	0.0202263	0.545783	0.00672285	0.859239	0.0075336	0.0114975	1.11187	0.423041
RAC875_c33279_526	1D	59	10AND	3.457	G	1.81519	0.0192815	0.818565	0.00574336	1.19171	0.0102715	1.29316	0.0148271	0.840927	0.00530037	1.53036	0.0202263	0.545783	0.00672285	0.859239	0.0075336	0.0114975	1.11187	0.423041
RAC875_c33279_526	1D	59	10SAU	3.952	G	1.81519	0.0192815	0.818565	0.00574336	1.19171	0.0102715	1.29316	0.0148271	0.840927	0.00530037	1.53036	0.0202263	0.545783	0.00672285	0.859239	0.0075336	0.0114975	1.11187	0.423041
RAC875_c33279_526	1D	59	BLUES	3.109	G	1.81519	0.0192815	0.818565	0.00574336	1.19171	0.0102715	1.29316	0.0148271	0.840927	0.00530037	1.53036	0.0202263	0.545783	0.00672285	0.859239	0.0075336	0.0114975	1.11187	0.423041
wsnp_Ku_c53270_57959459	1D	59	09AND	4.202	C	1.81466	0.0192698	0.818338	0.00573989	1.18814	0.0102198	1.2921	0.0148039	0.837335	0.0052624	1.52594	0.0201455	0.546097	0.00673028	0.856892	0.00749638	0.0114551	1.10994	0.422625
wsnp_Ku_c53270_57959459	1D	59	10AND	3.452	C	1.81466	0.0192698	0.818338	0.00573989	1.18814	0.0102198	1.2921	0.0148039	0.837335	0.0052624	1.52594	0.0201455	0.546097	0.00673028	0.856892	0.00749638	0.0114551	1.10994	0.422625
wsnp_Ku_c53270_57959459	1D	59	10SAU	3.936	C	1.81466	0.0192698	0.818338	0.00573989	1.18814	0.0102198	1.2921	0.0148039	0.837335	0.0052624	1.52594	0.0201455	0.546097	0.00673028	0.856892	0.00749638	0.0114551	1.10994	0.422625
wsnp_Ku_c53270_57959459	1D	59	BLUES	3.1	C	1.81466	0.0192698	0.818338	0.00573989	1.18814	0.0102198	1.2921	0.0148039	0.837335	0.0052624	1.52594	0.0201455	0.546097	0.00673028	0.856892	0.00749638	0.0114551	1.10994	0.422625
BS00004282_51	1D	69.4	09SEL	3.264	G	0.612812	0.0113286	0.210039	0.0236109	1.40678	0.0228238	0.4037	0.0178006	-0.0267025	0.0182455	0.445763	0.0158595	0.631386	0.0353222	0.556355	0.0201635	0.021294	0.530017	0.417803
BS00004282_51	1D	69.4	10SEL	4.868	G	0.612812	0.0113286	0.210039	0.0236109	1.40678	0.0228238	0.4037	0.0178006	-0.0267025	0.0182455	0.445763	0.0158595	0.631386	0.0353222	0.556355	0.0201635	0.021294	0.530017	0.417803
RAC875_c54260_127	1D	69.4	09SEL	3.274	T	0.611681	0.0115497	0.208897	0.0237805	1.40644	0.0226361	0.402316	0.0180998	-0.0274224	0.0184881	0.445309	0.0159461	0.630689	0.0357769	0.556259	0.0201589	0.0214394	0.529271	0.417978
RAC875_c54260_127	1D	69.4	10SEL	4.938	T	0.611681	0.0115497	0.208897	0.0237805	1.40644	0.0226361	0.402316	0.0180998	-0.0274224	0.0184881	0.445309	0.0159461	0.630689	0.0357769	0.556259	0.0201589	0.0214394	0.529271	0.417978
wsnp_Ex_c57601_59245380	1D	69.4	09SEL	3.264	C	0.612812	0.0113286	0.210039	0.0236109	1.40678	0.0228238	0.4037	0.0178006	-0.0267025	0.0182455	0.445763	0.0158595	0.631386	0.0353222	0.556355	0.0201635	0.021294	0.530017	0.417803
wsnp_Ex_c57601_59245380	1D	69.4	10SEL	4.868	C	0.612812	0.0113286	0.210039	0.0236109	1.40678	0.0228238	0.4037	0.0178006	-0.0267025	0.0182455	0.445763	0.0158595	0.631386	0.0353222	0.556355	0.0201635	0.021294	0.530017	0.417803
wsnp_Ku_c7266_12551048	1D	69.4	09SEL	3.255	G	-0.0411813	0.0115153	-0.630475	0.0246056	0.504377	0.0223767	-0.742636	0.019116	-0.320525	0.0184007	-0.609312	0.0168713	0.0459011	0.0357338	-0.136261	0.0206172	0.0219275	-0.241264	0.419882
wsnp_Ku_c7266_12551048	1D	69.4	10SEL	4.852	G	-0.0411813	0.0115153	-0.630475	0.0246056	0.504377	0.0223767	-0.742636	0.019116	-0.320525	0.0184007	-0.609312	0.0168713	0.0459011	0.0357338	-0.136261	0.0206172	0.0219275	-0.241264	0.419882
BS00022768_51	1D	70.2	09SEL	3.106	G	-0.331557	0.0137543	0.0326202	0.0304991	-0.149775	0.0234401	1.32861	0.0253915	1.84279	0.0229805	0.246123	0.014478	0.963271	0.0250612	1.13965	0.0157509	0.0228864	0.633966	0.789797
BS00022768_51	1D	70.2	09WOH	3.393	G	-0.331557	0.0137543	0.0326202	0.0304991	-0.149775	0.0234401	1.32861	0.0253915	1.84279	0.0229805	0.246123	0.014478	0.963271	0.0250612	1.13965	0.0157509	0.0228864	0.633966	0.789797
BS00022768_51	1D	70.2	10SEL	3.676	G	-0.331557	0.0137543	0.0326202	0.0304991	-0.149775	0.0234401	1.32861	0.0253915	1.84279	0.0229805	0.246123	0.014478	0.963271	0.0250612	1.13965	0.0157509	0.0228864	0.633966	0.789797
Excalibur_c48317_242	1D	71	09WOH	3.065	T	0.888956	0.00991961	1.05887	0.020927	0.968008	0.0147538	0.900629	0.0155314	0.925445	0.0141253	0.689321	0.00883148	0.522915	0.0132519	0.731239	0.0117075	0.0151549	0.835673	0.17427
Excalibur_c48317_242	1D	71	10SEL	3.507	T	0.888956	0.00991961	1.05887	0.020927	0.968008	0.0147538	0.900629	0.0155314	0.925445	0.0141253	0.689321	0.00883148	0.522915	0.0132519	0.731239	0.0117075	0.0151549	0.835673	0.17427
Excalibur_c50856_63	1D	71	09SEL	3.032	T	0.819199	0.0082454	1.051	0.0202146	0.868633	0.0116295	0.790591	0.0117238	0.811647	0.0106515	0.585037	0.00622921	0.502215	0.0119645	0.643856	0.0088843	0.0122456	0.759022	0.174903
Excalibur_c50856_63	1D	71	10SEL	3.47	T	0.819199	0.0082454	1.051	0.0202146	0.868633	0.0116295	0.790591	0.0117238	0.811647	0.0106515	0.585037	0.00622921	0.502215	0.0119645	0.643856	0.0088843	0.0122456	0.759022	0.174903
IAAV5841	1D	71	10SEL	3.139	G	0.905988	0.0103079	1.03236	0.019933	1.02317	0.0164597	0.955975	0.0175181	0.940619	0.014599	0.734027	0.0100215	0.546211	0.0144652	0.734156	0.0118063	0.0159491	0.859064	0.170847
IAAV7473	1D	71	09WOH	3.065	T	0.888956	0.00991961	1.05887	0.020927	0.968008	0.0147538	0.900629	0.0155314	0.925445	0.0141253	0.689321	0.00883148	0.522915	0.0132519	0.731239	0.0117075	0.0151549	0.835673	0.17427
IAAV7473	1D	71	10SEL	3.507	T	0.888956	0.00991961	1.05887	0.020927	0.968008	0.0147538	0.900629	0.0155314	0.925445	0.0141253	0.689321	0.00883148	0.522915	0.0132519	0.731239	0.0117075	0.0151549	0.835673	0.17427
Kukri_c12183_262	1D	73.4	09AND	3.303	T	5.1089	0.0205729	3.64509	0.0154369	6.25436	0.0186078	4.57978	0.0180791	5.2221	0.0157252	5.50806	0.0175068	2.47821	0.00704215	3.23624	0.0127288	0.0176953	4.50409	1.2766
Ra_c3045_1739	1D	73.4	09AND	3.761	T	1.47366	0.016801	1.11338	0.0141027	1.03597	0.0105091	1.13409	0.0151361	0.9818	0.00977437	0.98979	0.0112436	0.301484	0.00271302	0.882953	0.0105047	0.0128249	0.989141	0.328981
Ra_c3045_1739	1D	73.4	09SEL	3.045	T	1.47366	0.016801	1.11338	0.0141027	1.03597	0.0105091	1.13409	0.0151361	0.9818	0.00977437	0.98979	0.0112436	0.301484	0.00271302	0.882953	0.0105047	0.0128249	0.989141	0.328981
Ra_c3045_1739	1D	73.4	10AND	3.115	T	1.47366	0.016801	1.11338	0.0141027	1.03597	0.0105091	1.13409	0.0151361	0.9818	0.00977437	0.98979	0.0112436	0.301484	0.00271302	0.882953	0.0105047	0.0128249	0.989141	0.328981
Ra_c3045_1739	1D	73.4	10SAU	3.081	T	1.47366	0.016801	1.11338	0.0141027	1.03597	0.0105091	1.13409	0.0151361	0.9818	0.00977437	0.98979	0.0112436	0.301484	0.00271302	0.882953	0.0105047	0.0128249	0.989141	0.328981
Ra_c3045_1739	1D	73.4	BLUES	3.139	T	1.47366	0.016801	1.11338	0.0141027	1.03597	0.0105091	1.13409	0.0151361	0.9818	0.00977437	0.98979	0.0112436	0.301484	0.00271302	0.882953	0.0105047	0.0128249	0.989141	0.328981
Excalibur_c53900_86	1D	74.6	09AND	3.318	C	4.98211	0.0175583	3.53334	0.0120115	6.13938	0.0160533	4.47435	0.014998	5.11189	0.0128172	5.36055	0.0135569	2.43636	0.0060933	3.14445	0.0103361	0.0144328	4.3978	1.25257
wsnp_Ex_c9577_15855968	1D	74.6	10AND	3.107	T	5.04721	0.015574	2.74012	0.00779786	4.73048	0.0144267	5.09658	0.0213992	5.11774	0.0172607	4.27253	0.013448	1.60873	0.00532468	3.06406	0.00834542	0.01456	3.95968	1.32691
wsnp_Ra_c17989_26960545	1D	76.1	10AND	3.107	T	5.04721	0.015574	2.74012	0.00779786	4.73048	0.0144267	5.09658	0.0213992	5.11774	0.0172607	4.27253	0.013448	1.60873	0.00532468	3.06406	0.00834542	0.01456	3.95968	1.32691
BS00003816_51	1D	82.6	09AND	6.177	T	1.31623	0.0193022	1.02032	0.0167602	1.0525	0.0154177	0.997852	0.0166856	1.05627	0.0159068	0.974664	0.0155392	0.764634	0.0251054	0.81903	0.0130353	0.0182215	1.00019	0.166959
BS00003816_51	1D	82.6	09SEL	4.241	T	1.31623	0.0193022	1.02032	0.0167602	1.0525	0.0154177	0.997852	0.0166856	1.05627	0.0159068	0.974664	0.0155392	0.764634	0.0251054	0.81903	0.0130353	0.0182215	1.00019	0.166959
BS00003816_51	1D	82.6	09WOH	4.842	T	1.31623	0.0193022	1.02032	0.0167602	1.0525	0.0154177	0.997852	0.0166856	1.05627	0.0159068	0.974664	0.0155392	0.764634	0.0251054	0.81903	0.0130353	0.0182215	1.00019	0.166959
BS00003816_51	1D	82.6	10AND	4.736	T	1.31623	0.0193022	1.02032	0.0167602	1.0525	0.0154177	0.997852	0.0166856	1.05627	0.0159068	0.974664	0.0155392	0.764634	0.0251054	0.81903	0.0130353	0.0182215	1.00019	0.166959
BS00003816_51	1D	82.6	10JAN	4.397	T	1.31623	0.0193022	1.02032	0.0167602	1.0525	0.0154177	0.997852	0.0166856	1.05627	0.0159068	0.974664	0.0155392	0.764634	0.0251054	0.81903	0.0130353	0.0182215	1.00019	0.166959
BS00003816_51	1D	82.6	10SAU	4.658	T	1.31623	0.0193022	1.02032	0.0167602	1.0525	0.0154177	0.997852	0.0166856	1.05627	0.0159068	0.974664	0.0155392	0.764634	0.0251054	0.81903	0.0130353	0.0182215	1.00019	0.166959
BS00003816_51	1D	82.6	10SEL	6.692	T	1.31623	0.0193022	1.02032	0.0167602	1.0525	0.0154177	0.997852	0.0166856	1.05627	0.0159068	0.974664	0.0155392	0.764634	0.0251054	0.81903	0.0130353	0.0182215	1.00019	0.166959
BS00003816_51	1D	82.6	10WOH	4.454	T	1.31623	0.0193022	1.02032	0.0167602	1.0525	0.0154177	0.997852	0.0166856	1.05627	0.0159068	0.974664	0.0155392	0.764634	0.0251054	0.81903	0.0130353	0.0182215	1.00019	0.166959
BS00003816_51	1D	82.6	BLUES	5.47	T	1.31623	0.0193022	1.02032	0.0167602	1.0525	0.0154177	0.997852	0.0166856	1.05627	0.0159068	0.974664	0.0155392	0.764634	0.0251054	0.81903	0.0130353	0.0182215	1.00019	0.166959
Tdurum_contig10036_1614	1D	103.1	10SEL	3.423	T	3.16496	0.0316311	2.74752	0.028375	3.31863	0.0257848	2.50764	0.0209733	2.86879	0.0265387	2.93643	0.0251544	1.94017	0.045812	2.86042	0.0267181	0.0314744	2.79307	0.423644
wsnp_Ex_c61879_61748626	2A	18.9	10SEL	4.212	A	5.69535	0.0286515	3.9987	0.0234979	3.57195	0.0202772	4.11573	0.0222806	4.26674	0.0161093	3.95928	0.021793	3.51512	0.0383002	5.17025	0.0308848	0.0266766	4.28664	0.764473
wsnp_Ex_c61879_61748626	2A	18.9	10WOH	3.446	A	5.69535	0.0286515	3.9987	0.0234979	3.57195	0.0202772	4.11573	0.0222806	4.26674	0.0161093	3.95928	0.021793	3.51512	0.0383002	5.17025	0.0308848	0.0266766	4.28664	0.764473
wsnp_Ex_c61879_61748626	2A	18.9	BLUES	3.03	A	5.69535	0.0286515	3.9987	0.0234979	3.57195	0.0202772	4.11573	0.0222806	4.26674	0.0161093	3.95928	0.021793	3.51512	0.0383002	5.17025	0.0308848	0.0266766	4.28664	0.764473
BobWhite_c48481_81	2A	21.2	09WOH	3.928	T	1.25877	0.0175128	2.55437	0.0289302	3.70171	0.0332133	1.44084	0.0167075	1.79442	0.0142239	2.76024	0.0235139	1.48663	0.0322958	1.1529	0.0220466	0.0256237	2.01873	0.899507
BobWhite_c48481_81	2A	21.2	10SEL	3.893	T	1.25877	0.0175128	2.55437	0.0289302	3.70171	0.0332133	1.44084	0.0167075	1.79442	0.0142239	2.76024	0.0235139	1.48663	0.0322958	1.1529	0.0220466	0.0256237	2.01873	0.899507
BS00070798_51	2A	21.2	09WOH	3.478	A	-0.580661	0.0183752	0.107565	0.0247301	0.454205	0.0250667	-0.361807	0.0157855	-0.135199	0.0121051	0.59715	0.0183031	0.191629	0.0281174	0.027275	0.0222154	0.0227613	0.0375197	0.394066
BS00070798_51	2A	21.2	10SEL	3.777	A	-0.580661	0.0183752	0.107565	0.0247301	0.454205	0.0250667	-0.361807	0.0157855	-0.135199	0.0121051	0.59715	0.0183031	0.191629	0.0281174	0.027275	0.0222154	0.0227613	0.0375197	0.394066
BS00073381_51	2A	21.2	09WOH	3.349	C	0.774277	0.0170949	1.02735	0.0232252	1.02496	0.0254652	0.609038	0.0140884	0.76842	0.0110809	0.833463	0.0187101	0.642987	0.0278543	0.569403	0.0222793	0.0220599	0.781237	0.175887
BS00073381_51	2A	21.2	10SEL	3.536	C	0.774277	0.0170949	1.02735	0.0232252	1.02496	0.0254652	0.609038	0.0140884	0.76842	0.0110809	0.833463	0.0187101	0.642987	0.0278543	0.569403	0.0222793	0.0220599	0.781237	0.175887
BS00079036_51	2A	21.2	09WOH	3.107	T	-4.89356	0.0339718	-5.31042	0.034247	-6.58217	0.0379706	-4.3768	0.0260974	-4.36695	0.0200325	-4.17703	0.0256	-2.75373	0.030428	-2.82029	0.0310354	0.034069	-4.41012	1.25871
BS00079036_51	2A	21.2	10SEL	3.23	T	-4.89356	0.0339718	-5.31042	0.034247	-6.58217	0.0379706	-4.3768	0.0260974	-4.36695	0.0200325	-4.17703	0.0256	-2.75373	0.030428	-2.82029	0.0310354	0.034069	-4.41012	1.25871
Excalibur_c15740_1106	2A	21.2	09WOH	3.598	G	0.387177	0.0179928	-0.736017	0.0257288	-0.839565	0.0267297	-0.366421	0.0164198	-0.589392	0.0126449	-0.0276309	0.0186184	-0.455872	0.0292162	-0.300902	0.0227058	0.0234864	-0.366078	0.397342
Excalibur_c15740_1106	2A	21.2	10SEL	3.916	G	0.387177	0.0179928	-0.736017	0.0257288	-0.839565	0.0267297	-0.366421	0.0164198	-0.589392	0.0126449	-0.0276309	0.0186184	-0.455872	0.0292162	-0.300902	0.0227058	0.0234864	-0.366078	0.397342
Excalibur_rep_c67994_169	2A	21.2	09WOH	3.478	T	-0.580661	0.0183752	0.107565	0.0247301	0.454205	0.0250667	-0.361807	0.0157855	-0.135199	0.0121051	0.59715	0.0183031	0.191629	0.0281174	0.027275	0.0222154	0.0227613	0.0375197	0.394066
Excalibur_rep_c67994_169	2A	21.2	10SEL	3.777	T	-0.580661	0.0183752	0.107565	0.0247301	0.454205	0.0250667	-0.361807	0.0157855	-0.135199	0.0121051	0.59715	0.0183031	0.191629	0.0281174	0.027275	0.0222154	0.0227613	0.0375197	0.394066
GENE-0749_215	2A	21.2	09WOH	3.495	T	-0.579507	0.0183376	0.107064	0.0246953	0.454763	0.0250463	-0.361275	0.015899	-0.136226	0.0120532	0.596994	0.0183556	0.191529	0.0281281	0.0275934	0.0221969	0.0227531	0.037617	0.393828
GENE-0749_215	2A	21.2	10SEL	3.823	T	-0.579507	0.0183376	0.107064	0.0246953	0.454763	0.0250463	-0.361275	0.015899	-0.136226	0.0120532	0.596994	0.0183556	0.191529	0.0281281	0.0275934	0.0221969	0.0227531	0.037617	0.393828
IACX8060	2A	21.2	09WOH	3.929	A	-3.0975	0.0247659	-1.39437	0.027436	-1.39651	0.0278699	-1.98421	0.0198575	-1.48161	0.0143189	-0.83415	0.0195891	-0.428697	0.0292785	-0.713535	0.0232472	0.0257441	-1.41632	0.841957
IACX8060	2A	21.2	10SEL	4.015	A	-3.0975	0.0247659	-1.39437	0.027436	-1.39651	0.0278699	-1.98421	0.0198575	-1.48161	0.0143189	-0.83415	0.0195891	-0.428697	0.0292785	-0.713535	0.0232472	0.0257441	-1.41632	0.841957
IACX8060	2A	21.2	BLUES	3.13	A	-3.0975	0.0247659	-1.39437	0.027436	-1.39651	0.0278699	-1.98421	0.0198575	-1.48161	0.0143189	-0.83415	0.0195891	-0.428697	0.0292785	-0.713535	0.0232472	0.0257441	-1.41632	0.841957
Kukri_rep_c104307_905	2A	21.2	09WOH	4.081	G	1.24005	0.0183908	2.52037	0.0287382	3.68028	0.0330091	1.41193	0.0166513	1.74756	0.0136467	2.73611	0.0231123	1.47125	0.0317072	1.14174	0.0229788	0.0257023	1.99366	0.897529
Kukri_rep_c104307_905	2A	21.2	10SEL	4.134	G	1.24005	0.0183908	2.52037	0.0287382	3.68028	0.0330091	1.41193	0.0166513	1.74756	0.0136467	2.73611	0.0231123	1.47125	0.0317072	1.14174	0.0229788	0.0257023	1.99366	0.897529
RAC875_rep_c78518_198	2A	21.2	09WOH	3.929	T	-3.0975	0.0247659	-1.39437	0.027436	-1.39651	0.0278699	-1.98421	0.0198575	-1.48161	0.0143189	-0.83415	0.0195891	-0.428697	0.0292785	-0.713535	0.0232472	0.0257441	-1.41632	0.841957
RAC875_rep_c78518_198	2A	21.2	10SEL	4.015	T	-3.0975	0.0247659	-1.39437	0.027436	-1.39651	0.0278699	-1.98421	0.0198575	-1.48161	0.0143189	-0.83415	0.0195891	-0.428697	0.0292785	-0.713535	0.0232472	0.0257441	-1.41632	0.841957
RAC875_rep_c78518_198	2A	21.2	BLUES	3.13	T	-3.0975	0.0247659	-1.39437	0.027436	-1.39651	0.0278699	-1.98421	0.0198575	-1.48161	0.0143189	-0.83415	0.0195891	-0.428697	0.0292785	-0.713535	0.0232472	0.0257441	-1.41632	0.841957
wsnp_Ex_c15740_24096817	2A	21.2	09SEL	3.047	G	5.3569	0.0238371	3.56464	0.0289053	4.7308	0.0318126	3.4325	0.0191938	2.97246	0.0144596	3.92555	0.0233119	1.61968	0.0306037	1.75031	0.0232407	0.0271017	3.4191	1.30798
wsnp_Ex_c15740_24096817	2A	21.2	09WOH	4.142	G	5.3569	0.0238371	3.56464	0.0289053	4.7308	0.0318126	3.4325	0.0191938	2.97246	0.0144596	3.92555	0.0233119	1.61968	0.0306037	1.75031	0.0232407	0.0271017	3.4191	1.30798
wsnp_Ex_c15740_24096817	2A	21.2	10SEL	4.017	G	5.3569	0.0238371	3.56464	0.0289053	4.7308	0.0318126	3.4325	0.0191938	2.97246	0.0144596	3.92555	0.0233119	1.61968	0.0306037	1.75031	0.0232407	0.0271017	3.4191	1.30798
wsnp_Ex_c15740_24096817	2A	21.2	BLUES	3.012	G	5.3569	0.0238371	3.56464	0.0289053	4.7308	0.0318126	3.4325	0.0191938	2.97246	0.0144596	3.92555	0.0233119	1.61968	0.0306037	1.75031	0.0232407	0.0271017	3.4191	1.30798
wsnp_Ex_c22202_31392780	2A	21.2	09WOH	3.478	T	-0.580661	0.0183752	0.107565	0.0247301	0.454205	0.0250667	-0.361807	0.0157855	-0.135199	0.0121051	0.59715	0.0183031	0.191629	0.0281174	0.027275	0.0222154	0.0227613	0.0375197	0.394066
wsnp_Ex_c22202_31392780	2A	21.2	10SEL	3.777	T	-0.580661	0.0183752	0.107565	0.0247301	0.454205	0.0250667	-0.361807	0.0157855	-0.135199	0.0121051	0.59715	0.0183031	0.191629	0.0281174	0.027275	0.0222154	0.0227613	0.0375197	0.394066
BS00079443_51	2A	64.3	10SEL	3.129	G	5.453	0.0412166	2.11458	0.0286396	4.40417	0.0403797	3.54958	0.0312556	2.91385	0.0193467	4.153	0.0363653	0.955329	0.0440518	1.80461	0.0340921	0.0374426	3.16851	1.5021
Excalibur_c15733_252	2A	64.3	09WOH	3.082	T	1.6927	0.0210172	-0.489136	0.0215011	-0.189796	0.0213828	-1.1408	0.0118973	-2.51145	0.012632	-1.89078	0.0210882	-0.250253	0.0223995	-0.681197	0.0205476	0.0207712	-0.682588	1.26059
Excalibur_c15733_252	2A	64.3	10SEL	4.037	T	1.6927	0.0210172	-0.489136	0.0215011	-0.189796	0.0213828	-1.1408	0.0118973	-2.51145	0.012632	-1.89078	0.0210882	-0.250253	0.0223995	-0.681197	0.0205476	0.0207712	-0.682588	1.26059
Excalibur_c3108_5476	2A	64.3	10SEL	3.707	A	1.12898	0.0176216	-0.792591	0.0189923	-0.819416	0.0182632	-1.54879	0.0100673	-2.88529	0.0111689	-2.36677	0.0185064	-0.291648	0.0190193	-0.98829	0.0177318	0.0179614	-1.07048	1.24177
Excalibur_c6808_541	2A	64.3	09SEL	3.198	T	-2.25797	0.0172628	-1.67025	0.017784	-3.49513	0.0225549	-1.51361	0.0176759	-1.2773	0.0103913	-1.28567	0.0173324	-0.660475	0.01822	-0.568302	0.0158144	0.0176219	-1.59109	0.940081
Excalibur_c6808_959	2A	64.3	09SEL	3.198	G	-2.25797	0.0172628	-1.67025	0.017784	-3.49513	0.0225549	-1.51361	0.0176759	-1.2773	0.0103913	-1.28567	0.0173324	-0.660475	0.01822	-0.568302	0.0158144	0.0176219	-1.59109	0.940081
Excalibur_c7444_391	2A	64.3	09SEL	3.171	T	-2.2604	0.0173573	-1.66869	0.0176422	-3.49358	0.0224635	-1.51238	0.0175863	-1.27484	0.0102434	-1.28654	0.0173759	-0.662519	0.0183943	-0.573476	0.0161132	0.0176298	-1.59155	0.938861
IACX2067	2A	64.3	09SEL	3.467	A	1.27357	0.0163668	1.07493	0.0171074	1.24828	0.019504	1.05751	0.0171135	0.880838	0.0100406	1.06732	0.0169662	0.680285	0.0179978	0.947055	0.0157681	0.017123	1.02872	0.19367
IACX2067	2A	64.3	10SAU	3.302	A	1.27357	0.0163668	1.07493	0.0171074	1.24828	0.019504	1.05751	0.0171135	0.880838	0.0100406	1.06732	0.0169662	0.680285	0.0179978	0.947055	0.0157681	0.017123	1.02872	0.19367
IACX2067	2A	64.3	BLUES	3.066	A	1.27357	0.0163668	1.07493	0.0171074	1.24828	0.019504	1.05751	0.0171135	0.880838	0.0100406	1.06732	0.0169662	0.680285	0.0179978	0.947055	0.0157681	0.017123	1.02872	0.19367
RAC875_c20700_853	2A	64.3	10SEL	3.017	G	3.40949	0.0277657	1.55127	0.0245255	2.83496	0.0288459	1.76396	0.0152345	1.13612	0.01301	1.54077	0.0240281	-0.0881579	0.0226864	1.02714	0.0229779	0.0255018	1.64694	1.08284
RAC875_c40298_394	2A	64.3	09SEL	3.198	G	-2.25797	0.0172628	-1.67025	0.017784	-3.49513	0.0225549	-1.51361	0.0176759	-1.2773	0.0103913	-1.28567	0.0173324	-0.660475	0.01822	-0.568302	0.0158144	0.0176219	-1.59109	0.940081
RAC875_rep_c73925_276	2A	64.3	10SEL	3.371	T	5.95666	0.0337874	0.870017	0.0244805	3.20154	0.02969	2.72097	0.0230507	1.26035	0.0131555	3.4572	0.0262287	1.86196	0.0455608	1.04626	0.0299745	0.0293681	2.54687	1.69462
Tdurum_contig5311_67	2A	64.3	10SEL	3.017	A	3.40949	0.0277657	1.55127	0.0245255	2.83496	0.0288459	1.76396	0.0152345	1.13612	0.01301	1.54077	0.0240281	-0.0881579	0.0226864	1.02714	0.0229779	0.0255018	1.64694	1.08284
Tdurum_contig82812_213	2A	64.3	10SEL	3.017	G	3.40949	0.0277657	1.55127	0.0245255	2.83496	0.0288459	1.76396	0.0152345	1.13612	0.01301	1.54077	0.0240281	-0.0881579	0.0226864	1.02714	0.0229779	0.0255018	1.64694	1.08284
Tdurum_contig9731_121	2A	64.3	10SEL	3.019	A	1.1208	0.0211648	0.9471	0.0220367	1.02334	0.0221045	0.676353	0.0116525	0.721642	0.0112717	0.908052	0.0205407	0.601083	0.0233046	0.851072	0.0212053	0.0213529	0.85618	0.179069
BobWhite_c28819_733	2A	65.8	09AND	3.409	T	1.19567	0.0212894	1.03232	0.0232934	1.01653	0.0193007	1.19612	0.0322899	1.39115	0.0376244	1.27492	0.0357546	0.71644	0.029597	0.968434	0.0243637	0.0287237	1.09895	0.21035
BobWhite_c28819_733	2A	65.8	09SEL	3.258	T	1.19567	0.0212894	1.03232	0.0232934	1.01653	0.0193007	1.19612	0.0322899	1.39115	0.0376244	1.27492	0.0357546	0.71644	0.029597	0.968434	0.0243637	0.0287237	1.09895	0.21035
BobWhite_c28819_733	2A	65.8	09WOH	3.414	T	1.19567	0.0212894	1.03232	0.0232934	1.01653	0.0193007	1.19612	0.0322899	1.39115	0.0376244	1.27492	0.0357546	0.71644	0.029597	0.968434	0.0243637	0.0287237	1.09895	0.21035
BobWhite_c28819_733	2A	65.8	10AND	4.667	T	1.19567	0.0212894	1.03232	0.0232934	1.01653	0.0193007	1.19612	0.0322899	1.39115	0.0376244	1.27492	0.0357546	0.71644	0.029597	0.968434	0.0243637	0.0287237	1.09895	0.21035
BobWhite_c28819_733	2A	65.8	10JAN	5.446	T	1.19567	0.0212894	1.03232	0.0232934	1.01653	0.0193007	1.19612	0.0322899	1.39115	0.0376244	1.27492	0.0357546	0.71644	0.029597	0.968434	0.0243637	0.0287237	1.09895	0.21035
BobWhite_c28819_733	2A	65.8	10SAU	5.352	T	1.19567	0.0212894	1.03232	0.0232934	1.01653	0.0193007	1.19612	0.0322899	1.39115	0.0376244	1.27492	0.0357546	0.71644	0.029597	0.968434	0.0243637	0.0287237	1.09895	0.21035
BobWhite_c28819_733	2A	65.8	10SEL	3.687	T	1.19567	0.0212894	1.03232	0.0232934	1.01653	0.0193007	1.19612	0.0322899	1.39115	0.0376244	1.27492	0.0357546	0.71644	0.029597	0.968434	0.0243637	0.0287237	1.09895	0.21035
BobWhite_c28819_733	2A	65.8	10WOH	3.652	T	1.19567	0.0212894	1.03232	0.0232934	1.01653	0.0193007	1.19612	0.0322899	1.39115	0.0376244	1.27492	0.0357546	0.71644	0.029597	0.968434	0.0243637	0.0287237	1.09895	0.21035
BobWhite_c28819_733	2A	65.8	BLUES	4.386	T	1.19567	0.0212894	1.03232	0.0232934	1.01653	0.0193007	1.19612	0.0322899	1.39115	0.0376244	1.27492	0.0357546	0.71644	0.029597	0.968434	0.0243637	0.0287237	1.09895	0.21035
BS00040336_51	2A	65.8	10SAU	3.155	G	0.733805	0.0100942	1.02498	0.0128763	0.331465	0.00774422	1.13184	0.0148821	2.32624	0.0168142	1.38983	0.0166559	0.974441	0.0152661	1.10673	0.0122197	0.0126564	1.12742	0.576797
BS00041707_51	2A	65.8	09AND	3.248	G	0.695982	0.0187769	1.01884	0.019375	0.338544	0.0149796	1.11255	0.0227821	2.30975	0.0237286	1.35474	0.0253124	0.960688	0.0266368	1.07465	0.0228618	0.0214528	1.10822	0.572922
BS00041707_51	2A	65.8	10AND	3.797	G	0.695982	0.0187769	1.01884	0.019375	0.338544	0.0149796	1.11255	0.0227821	2.30975	0.0237286	1.35474	0.0253124	0.960688	0.0266368	1.07465	0.0228618	0.0214528	1.10822	0.572922
BS00041707_51	2A	65.8	10JAN	3.748	G	0.695982	0.0187769	1.01884	0.019375	0.338544	0.0149796	1.11255	0.0227821	2.30975	0.0237286	1.35474	0.0253124	0.960688	0.0266368	1.07465	0.0228618	0.0214528	1.10822	0.572922
BS00041707_51	2A	65.8	10SAU	4.241	G	0.695982	0.0187769	1.01884	0.019375	0.338544	0.0149796	1.11255	0.0227821	2.30975	0.0237286	1.35474	0.0253124	0.960688	0.0266368	1.07465	0.0228618	0.0214528	1.10822	0.572922
BS00041707_51	2A	65.8	10SEL	3.795	G	0.695982	0.0187769	1.01884	0.019375	0.338544	0.0149796	1.11255	0.0227821	2.30975	0.0237286	1.35474	0.0253124	0.960688	0.0266368	1.07465	0.0228618	0.0214528	1.10822	0.572922
BS00041707_51	2A	65.8	10WOH	3.741	G	0.695982	0.0187769	1.01884	0.019375	0.338544	0.0149796	1.11255	0.0227821	2.30975	0.0237286	1.35474	0.0253124	0.960688	0.0266368	1.07465	0.0228618	0.0214528	1.10822	0.572922
BS00041707_51	2A	65.8	BLUES	3.784	G	0.695982	0.0187769	1.01884	0.019375	0.338544	0.0149796	1.11255	0.0227821	2.30975	0.0237286	1.35474	0.0253124	0.960688	0.0266368	1.07465	0.0228618	0.0214528	1.10822	0.572922
BS00067806_51	2A	65.8	09AND	3.034	C	0.297921	0.0178892	0.444001	0.0173176	0.266672	0.0137926	0.752733	0.0220168	1.46772	0.021188	0.643943	0.0234647	0.894869	0.0275646	0.415941	0.020512	0.0198659	0.647975	0.397727
BS00067806_51	2A	65.8	10AND	3.447	C	0.297921	0.0178892	0.444001	0.0173176	0.266672	0.0137926	0.752733	0.0220168	1.46772	0.021188	0.643943	0.0234647	0.894869	0.0275646	0.415941	0.020512	0.0198659	0.647975	0.397727
BS00067806_51	2A	65.8	10JAN	3.339	C	0.297921	0.0178892	0.444001	0.0173176	0.266672	0.0137926	0.752733	0.0220168	1.46772	0.021188	0.643943	0.0234647	0.894869	0.0275646	0.415941	0.020512	0.0198659	0.647975	0.397727
BS00067806_51	2A	65.8	10SAU	3.931	C	0.297921	0.0178892	0.444001	0.0173176	0.266672	0.0137926	0.752733	0.0220168	1.46772	0.021188	0.643943	0.0234647	0.894869	0.0275646	0.415941	0.020512	0.0198659	0.647975	0.397727
BS00067806_51	2A	65.8	10SEL	3.68	C	0.297921	0.0178892	0.444001	0.0173176	0.266672	0.0137926	0.752733	0.0220168	1.46772	0.021188	0.643943	0.0234647	0.894869	0.0275646	0.415941	0.020512	0.0198659	0.647975	0.397727
BS00067806_51	2A	65.8	10WOH	3.38	C	0.297921	0.0178892	0.444001	0.0173176	0.266672	0.0137926	0.752733	0.0220168	1.46772	0.021188	0.643943	0.0234647	0.894869	0.0275646	0.415941	0.020512	0.0198659	0.647975	0.397727
BS00067806_51	2A	65.8	BLUES	3.46	C	0.297921	0.0178892	0.444001	0.0173176	0.266672	0.0137926	0.752733	0.0220168	1.46772	0.021188	0.643943	0.0234647	0.894869	0.0275646	0.415941	0.020512	0.0198659	0.647975	0.397727
BS00085765_51	2A	65.8	10AND	4.07	T	0.611936	0.021139	0.916054	0.0250255	0.207914	0.0197141	1.00193	0.032633	2.1426	0.0403983	1.25195	0.0363775	0.899281	0.0311159	1.00592	0.0251895	0.0294319	1.0047	0.556014
BS00085765_51	2A	65.8	10JAN	4.972	T	0.611936	0.021139	0.916054	0.0250255	0.207914	0.0197141	1.00193	0.032633	2.1426	0.0403983	1.25195	0.0363775	0.899281	0.0311159	1.00592	0.0251895	0.0294319	1.0047	0.556014
BS00085765_51	2A	65.8	10SAU	4.728	T	0.611936	0.021139	0.916054	0.0250255	0.207914	0.0197141	1.00193	0.032633	2.1426	0.0403983	1.25195	0.0363775	0.899281	0.0311159	1.00592	0.0251895	0.0294319	1.0047	0.556014
BS00085765_51	2A	65.8	10SEL	3.163	T	0.611936	0.021139	0.916054	0.0250255	0.207914	0.0197141	1.00193	0.032633	2.1426	0.0403983	1.25195	0.0363775	0.899281	0.0311159	1.00592	0.0251895	0.0294319	1.0047	0.556014
BS00085765_51	2A	65.8	10WOH	3.117	T	0.611936	0.021139	0.916054	0.0250255	0.207914	0.0197141	1.00193	0.032633	2.1426	0.0403983	1.25195	0.0363775	0.899281	0.0311159	1.00592	0.0251895	0.0294319	1.0047	0.556014
BS00085765_51	2A	65.8	BLUES	3.787	T	0.611936	0.021139	0.916054	0.0250255	0.207914	0.0197141	1.00193	0.032633	2.1426	0.0403983	1.25195	0.0363775	0.899281	0.0311159	1.00592	0.0251895	0.0294319	1.0047	0.556014
CAP12_c6044_69	2A	65.8	10SAU	3.186	C	0.737179	0.0100641	1.02462	0.0129187	0.340692	0.0076072	1.13935	0.0147279	2.33001	0.0167632	1.3889	0.0167213	0.987166	0.0148023	1.10362	0.0123235	0.012614	1.13144	0.575282
GENE-1213_138	2A	65.8	10SAU	3.186	C	0.737179	0.0100641	1.02462	0.0129187	0.340692	0.0076072	1.13935	0.0147279	2.33001	0.0167632	1.3889	0.0167213	0.987166	0.0148023	1.10362	0.0123235	0.012614	1.13144	0.575282
RAC875_c53350_180	2A	65.8	10AND	4.07	C	0.611936	0.021139	0.916054	0.0250255	0.207914	0.0197141	1.00193	0.032633	2.1426	0.0403983	1.25195	0.0363775	0.899281	0.0311159	1.00592	0.0251895	0.0294319	1.0047	0.556014
RAC875_c53350_180	2A	65.8	10JAN	4.972	C	0.611936	0.021139	0.916054	0.0250255	0.207914	0.0197141	1.00193	0.032633	2.1426	0.0403983	1.25195	0.0363775	0.899281	0.0311159	1.00592	0.0251895	0.0294319	1.0047	0.556014
RAC875_c53350_180	2A	65.8	10SAU	4.728	C	0.611936	0.021139	0.916054	0.0250255	0.207914	0.0197141	1.00193	0.032633	2.1426	0.0403983	1.25195	0.0363775	0.899281	0.0311159	1.00592	0.0251895	0.0294319	1.0047	0.556014
RAC875_c53350_180	2A	65.8	10SEL	3.163	C	0.611936	0.021139	0.916054	0.0250255	0.207914	0.0197141	1.00193	0.032633	2.1426	0.0403983	1.25195	0.0363775	0.899281	0.0311159	1.00592	0.0251895	0.0294319	1.0047	0.556014
RAC875_c53350_180	2A	65.8	10WOH	3.117	C	0.611936	0.021139	0.916054	0.0250255	0.207914	0.0197141	1.00193	0.032633	2.1426	0.0403983	1.25195	0.0363775	0.899281	0.0311159	1.00592	0.0251895	0.0294319	1.0047	0.556014
RAC875_c53350_180	2A	65.8	BLUES	3.787	C	0.611936	0.021139	0.916054	0.0250255	0.207914	0.0197141	1.00193	0.032633	2.1426	0.0403983	1.25195	0.0363775	0.899281	0.0311159	1.00592	0.0251895	0.0294319	1.0047	0.556014
RAC875_c7137_1922	2A	65.8	09AND	3.54	T	1.02944	0.0165086	0.823085	0.0153878	0.808534	0.0128187	0.895528	0.0189068	0.876958	0.0155233	0.940997	0.0203499	0.595501	0.0213302	0.818128	0.0181839	0.0172723	0.848522	0.126204
RAC875_c7137_1922	2A	65.8	09WOH	3.15	T	1.02944	0.0165086	0.823085	0.0153878	0.808534	0.0128187	0.895528	0.0189068	0.876958	0.0155233	0.940997	0.0203499	0.595501	0.0213302	0.818128	0.0181839	0.0172723	0.848522	0.126204
RAC875_c7137_1922	2A	65.8	10AND	3.789	T	1.02944	0.0165086	0.823085	0.0153878	0.808534	0.0128187	0.895528	0.0189068	0.876958	0.0155233	0.940997	0.0203499	0.595501	0.0213302	0.818128	0.0181839	0.0172723	0.848522	0.126204
RAC875_c7137_1922	2A	65.8	10JAN	3.546	T	1.02944	0.0165086	0.823085	0.0153878	0.808534	0.0128187	0.895528	0.0189068	0.876958	0.0155233	0.940997	0.0203499	0.595501	0.0213302	0.818128	0.0181839	0.0172723	0.848522	0.126204
RAC875_c7137_1922	2A	65.8	10SAU	4.228	T	1.02944	0.0165086	0.823085	0.0153878	0.808534	0.0128187	0.895528	0.0189068	0.876958	0.0155233	0.940997	0.0203499	0.595501	0.0213302	0.818128	0.0181839	0.0172723	0.848522	0.126204
RAC875_c7137_1922	2A	65.8	10SEL	3.912	T	1.02944	0.0165086	0.823085	0.0153878	0.808534	0.0128187	0.895528	0.0189068	0.876958	0.0155233	0.940997	0.0203499	0.595501	0.0213302	0.818128	0.0181839	0.0172723	0.848522	0.126204
RAC875_c7137_1922	2A	65.8	10WOH	3.773	T	1.02944	0.0165086	0.823085	0.0153878	0.808534	0.0128187	0.895528	0.0189068	0.876958	0.0155233	0.940997	0.0203499	0.595501	0.0213302	0.818128	0.0181839	0.0172723	0.848522	0.126204
RAC875_c7137_1922	2A	65.8	BLUES	3.839	T	1.02944	0.0165086	0.823085	0.0153878	0.808534	0.0128187	0.895528	0.0189068	0.876958	0.0155233	0.940997	0.0203499	0.595501	0.0213302	0.818128	0.0181839	0.0172723	0.848522	0.126204
Tdurum_contig10579_790	2A	65.8	10AND	4.022	T	-0.512427	0.0204492	-0.267349	0.0222456	-0.3519	0.0187511	-0.347384	0.030413	0.122737	0.0354552	-0.214016	0.0340726	0.0552215	0.0280573	-0.216962	0.023125	0.0273006	-0.21651	0.211978
Tdurum_contig10579_790	2A	65.8	10JAN	4.709	T	-0.512427	0.0204492	-0.267349	0.0222456	-0.3519	0.0187511	-0.347384	0.030413	0.122737	0.0354552	-0.214016	0.0340726	0.0552215	0.0280573	-0.216962	0.023125	0.0273006	-0.21651	0.211978
Tdurum_contig10579_790	2A	65.8	10SAU	4.757	T	-0.512427	0.0204492	-0.267349	0.0222456	-0.3519	0.0187511	-0.347384	0.030413	0.122737	0.0354552	-0.214016	0.0340726	0.0552215	0.0280573	-0.216962	0.023125	0.0273006	-0.21651	0.211978
Tdurum_contig10579_790	2A	65.8	10SEL	3.095	T	-0.512427	0.0204492	-0.267349	0.0222456	-0.3519	0.0187511	-0.347384	0.030413	0.122737	0.0354552	-0.214016	0.0340726	0.0552215	0.0280573	-0.216962	0.023125	0.0273006	-0.21651	0.211978
Tdurum_contig10579_790	2A	65.8	10WOH	3.16	T	-0.512427	0.0204492	-0.267349	0.0222456	-0.3519	0.0187511	-0.347384	0.030413	0.122737	0.0354552	-0.214016	0.0340726	0.0552215	0.0280573	-0.216962	0.023125	0.0273006	-0.21651	0.211978
Tdurum_contig10579_790	2A	65.8	BLUES	3.787	T	-0.512427	0.0204492	-0.267349	0.0222456	-0.3519	0.0187511	-0.347384	0.030413	0.122737	0.0354552	-0.214016	0.0340726	0.0552215	0.0280573	-0.216962	0.023125	0.0273006	-0.21651	0.211978
wsnp_BE403597A_Ta_2_1	2A	65.8	09AND	3.019	G	0.327465	0.0182449	-0.0663442	0.0172353	0.859607	0.0169908	0.731963	0.0238364	1.19113	0.0225184	0.91597	0.0260677	0.865475	0.0288974	0.510148	0.0205284	0.0214201	0.666927	0.395527
wsnp_BE403597A_Ta_2_1	2A	65.8	10AND	3.47	G	0.327465	0.0182449	-0.0663442	0.0172353	0.859607	0.0169908	0.731963	0.0238364	1.19113	0.0225184	0.91597	0.0260677	0.865475	0.0288974	0.510148	0.0205284	0.0214201	0.666927	0.395527
wsnp_BE403597A_Ta_2_1	2A	65.8	10JAN	3.331	G	0.327465	0.0182449	-0.0663442	0.0172353	0.859607	0.0169908	0.731963	0.0238364	1.19113	0.0225184	0.91597	0.0260677	0.865475	0.0288974	0.510148	0.0205284	0.0214201	0.666927	0.395527
wsnp_BE403597A_Ta_2_1	2A	65.8	10SAU	3.987	G	0.327465	0.0182449	-0.0663442	0.0172353	0.859607	0.0169908	0.731963	0.0238364	1.19113	0.0225184	0.91597	0.0260677	0.865475	0.0288974	0.510148	0.0205284	0.0214201	0.666927	0.395527
wsnp_BE403597A_Ta_2_1	2A	65.8	10SEL	3.725	G	0.327465	0.0182449	-0.0663442	0.0172353	0.859607	0.0169908	0.731963	0.0238364	1.19113	0.0225184	0.91597	0.0260677	0.865475	0.0288974	0.510148	0.0205284	0.0214201	0.666927	0.395527
wsnp_BE403597A_Ta_2_1	2A	65.8	10WOH	3.361	G	0.327465	0.0182449	-0.0663442	0.0172353	0.859607	0.0169908	0.731963	0.0238364	1.19113	0.0225184	0.91597	0.0260677	0.865475	0.0288974	0.510148	0.0205284	0.0214201	0.666927	0.395527
wsnp_BE403597A_Ta_2_1	2A	65.8	BLUES	3.508	G	0.327465	0.0182449	-0.0663442	0.0172353	0.859607	0.0169908	0.731963	0.0238364	1.19113	0.0225184	0.91597	0.0260677	0.865475	0.0288974	0.510148	0.0205284	0.0214201	0.666927	0.395527
wsnp_BE403597A_Ta_2_2	2A	65.8	09AND	3.157	C	0.663325	0.0181308	0.984328	0.0180282	0.274906	0.0136575	1.08276	0.0222358	2.27652	0.0226927	1.33838	0.0246759	0.931629	0.0264278	1.04817	0.0216225	0.0204137	1.075	0.579679
wsnp_BE403597A_Ta_2_2	2A	65.8	10AND	3.704	C	0.663325	0.0181308	0.984328	0.0180282	0.274906	0.0136575	1.08276	0.0222358	2.27652	0.0226927	1.33838	0.0246759	0.931629	0.0264278	1.04817	0.0216225	0.0204137	1.075	0.579679
wsnp_BE403597A_Ta_2_2	2A	65.8	10JAN	3.629	C	0.663325	0.0181308	0.984328	0.0180282	0.274906	0.0136575	1.08276	0.0222358	2.27652	0.0226927	1.33838	0.0246759	0.931629	0.0264278	1.04817	0.0216225	0.0204137	1.075	0.579679
wsnp_BE403597A_Ta_2_2	2A	65.8	10SAU	4.203	C	0.663325	0.0181308	0.984328	0.0180282	0.274906	0.0136575	1.08276	0.0222358	2.27652	0.0226927	1.33838	0.0246759	0.931629	0.0264278	1.04817	0.0216225	0.0204137	1.075	0.579679
wsnp_BE403597A_Ta_2_2	2A	65.8	10SEL	3.756	C	0.663325	0.0181308	0.984328	0.0180282	0.274906	0.0136575	1.08276	0.0222358	2.27652	0.0226927	1.33838	0.0246759	0.931629	0.0264278	1.04817	0.0216225	0.0204137	1.075	0.579679
wsnp_BE403597A_Ta_2_2	2A	65.8	10WOH	3.609	C	0.663325	0.0181308	0.984328	0.0180282	0.274906	0.0136575	1.08276	0.0222358	2.27652	0.0226927	1.33838	0.0246759	0.931629	0.0264278	1.04817	0.0216225	0.0204137	1.075	0.579679
wsnp_BE403597A_Ta_2_2	2A	65.8	BLUES	3.663	C	0.663325	0.0181308	0.984328	0.0180282	0.274906	0.0136575	1.08276	0.0222358	2.27652	0.0226927	1.33838	0.0246759	0.931629	0.0264278	1.04817	0.0216225	0.0204137	1.075	0.579679
BS00049644_51	2A	66.6	09AND	3.162	A	-2.08061	0.0247865	-1.71545	0.0159751	-0.757568	0.0113466	-1.22887	0.0172377	-2.17163	0.0179956	-1.25181	0.0216128	-0.201381	0.00843678	-2.35814	0.0178936	0.018656	-1.47068	0.74994
BS00049644_51	2A	66.6	10SAU	3.86	A	-2.08061	0.0247865	-1.71545	0.0159751	-0.757568	0.0113466	-1.22887	0.0172377	-2.17163	0.0179956	-1.25181	0.0216128	-0.201381	0.00843678	-2.35814	0.0178936	0.018656	-1.47068	0.74994
BobWhite_c28819_517	2A	67.4	10AND	4.008	T	0.15718	0.0215057	0.309881	0.0235797	0.123205	0.0195854	0.576572	0.0332276	1.2179	0.0398616	0.452927	0.0361603	0.807602	0.0332404	0.303191	0.0245283	0.0293088	0.493557	0.368806
BobWhite_c28819_517	2A	67.4	10JAN	4.823	T	0.15718	0.0215057	0.309881	0.0235797	0.123205	0.0195854	0.576572	0.0332276	1.2179	0.0398616	0.452927	0.0361603	0.807602	0.0332404	0.303191	0.0245283	0.0293088	0.493557	0.368806
BobWhite_c28819_517	2A	67.4	10SAU	4.67	T	0.15718	0.0215057	0.309881	0.0235797	0.123205	0.0195854	0.576572	0.0332276	1.2179	0.0398616	0.452927	0.0361603	0.807602	0.0332404	0.303191	0.0245283	0.0293088	0.493557	0.368806
BobWhite_c28819_517	2A	67.4	10SEL	3.228	T	0.15718	0.0215057	0.309881	0.0235797	0.123205	0.0195854	0.576572	0.0332276	1.2179	0.0398616	0.452927	0.0361603	0.807602	0.0332404	0.303191	0.0245283	0.0293088	0.493557	0.368806
BobWhite_c28819_517	2A	67.4	10WOH	3.026	T	0.15718	0.0215057	0.309881	0.0235797	0.123205	0.0195854	0.576572	0.0332276	1.2179	0.0398616	0.452927	0.0361603	0.807602	0.0332404	0.303191	0.0245283	0.0293088	0.493557	0.368806
BobWhite_c28819_517	2A	67.4	BLUES	3.726	T	0.15718	0.0215057	0.309881	0.0235797	0.123205	0.0195854	0.576572	0.0332276	1.2179	0.0398616	0.452927	0.0361603	0.807602	0.0332404	0.303191	0.0245283	0.0293088	0.493557	0.368806
Excalibur_c1793_97	2A	67.4	10AND	3.881	A	0.163397	0.0212126	0.290276	0.0250422	0.118554	0.0203072	0.576175	0.033083	1.22356	0.0394493	0.456332	0.0356962	0.808837	0.0329029	0.295076	0.0247108	0.0294855	0.491526	0.372412
Excalibur_c1793_97	2A	67.4	10JAN	4.712	A	0.163397	0.0212126	0.290276	0.0250422	0.118554	0.0203072	0.576175	0.033083	1.22356	0.0394493	0.456332	0.0356962	0.808837	0.0329029	0.295076	0.0247108	0.0294855	0.491526	0.372412
Excalibur_c1793_97	2A	67.4	10SAU	4.526	A	0.163397	0.0212126	0.290276	0.0250422	0.118554	0.0203072	0.576175	0.033083	1.22356	0.0394493	0.456332	0.0356962	0.808837	0.0329029	0.295076	0.0247108	0.0294855	0.491526	0.372412
Excalibur_c1793_97	2A	67.4	10SEL	3.135	A	0.163397	0.0212126	0.290276	0.0250422	0.118554	0.0203072	0.576175	0.033083	1.22356	0.0394493	0.456332	0.0356962	0.808837	0.0329029	0.295076	0.0247108	0.0294855	0.491526	0.372412
Excalibur_c1793_97	2A	67.4	BLUES	3.635	A	0.163397	0.0212126	0.290276	0.0250422	0.118554	0.0203072	0.576175	0.033083	1.22356	0.0394493	0.456332	0.0356962	0.808837	0.0329029	0.295076	0.0247108	0.0294855	0.491526	0.372412
GENE-1386_36	2A	67.4	10AND	3.818	G	0.185704	0.020809	0.319492	0.0241457	0.138086	0.0198372	0.602554	0.0322735	1.24698	0.0385439	0.483201	0.0348698	0.825002	0.0322178	0.325134	0.0238713	0.0287062	0.51577	0.371358
GENE-1386_36	2A	67.4	10JAN	4.669	G	0.185704	0.020809	0.319492	0.0241457	0.138086	0.0198372	0.602554	0.0322735	1.24698	0.0385439	0.483201	0.0348698	0.825002	0.0322178	0.325134	0.0238713	0.0287062	0.51577	0.371358
GENE-1386_36	2A	67.4	10SAU	4.448	G	0.185704	0.020809	0.319492	0.0241457	0.138086	0.0198372	0.602554	0.0322735	1.24698	0.0385439	0.483201	0.0348698	0.825002	0.0322178	0.325134	0.0238713	0.0287062	0.51577	0.371358
GENE-1386_36	2A	67.4	10SEL	3.088	G	0.185704	0.020809	0.319492	0.0241457	0.138086	0.0198372	0.602554	0.0322735	1.24698	0.0385439	0.483201	0.0348698	0.825002	0.0322178	0.325134	0.0238713	0.0287062	0.51577	0.371358
GENE-1386_36	2A	67.4	BLUES	3.582	G	0.185704	0.020809	0.319492	0.0241457	0.138086	0.0198372	0.602554	0.0322735	1.24698	0.0385439	0.483201	0.0348698	0.825002	0.0322178	0.325134	0.0238713	0.0287062	0.51577	0.371358
Kukri_c9713_1999	2A	67.4	10SAU	3.164	T	0.726724	0.0103793	1.02804	0.0125398	0.303516	0.00867441	1.12415	0.0154168	2.31906	0.0171462	1.37601	0.0176814	0.967404	0.0159911	1.09913	0.0126779	0.0132395	1.118	0.580242
RAC875_c2154_1488	2A	67.4	09AND	3.416	T	0.396652	0.0294026	0.961073	0.0271159	0.27876	0.0223149	1.01077	0.0345519	2.16829	0.0429245	1.28014	0.0371717	0.928884	0.0321297	1.05282	0.0265954	0.032272	1.00967	0.577719
RAC875_c2154_1488	2A	67.4	10AND	4.227	T	0.396652	0.0294026	0.961073	0.0271159	0.27876	0.0223149	1.01077	0.0345519	2.16829	0.0429245	1.28014	0.0371717	0.928884	0.0321297	1.05282	0.0265954	0.032272	1.00967	0.577719
RAC875_c2154_1488	2A	67.4	10JAN	5.12	T	0.396652	0.0294026	0.961073	0.0271159	0.27876	0.0223149	1.01077	0.0345519	2.16829	0.0429245	1.28014	0.0371717	0.928884	0.0321297	1.05282	0.0265954	0.032272	1.00967	0.577719
RAC875_c2154_1488	2A	67.4	10SAU	4.739	T	0.396652	0.0294026	0.961073	0.0271159	0.27876	0.0223149	1.01077	0.0345519	2.16829	0.0429245	1.28014	0.0371717	0.928884	0.0321297	1.05282	0.0265954	0.032272	1.00967	0.577719
RAC875_c2154_1488	2A	67.4	10SEL	3.194	T	0.396652	0.0294026	0.961073	0.0271159	0.27876	0.0223149	1.01077	0.0345519	2.16829	0.0429245	1.28014	0.0371717	0.928884	0.0321297	1.05282	0.0265954	0.032272	1.00967	0.577719
RAC875_c2154_1488	2A	67.4	10WOH	3.198	T	0.396652	0.0294026	0.961073	0.0271159	0.27876	0.0223149	1.01077	0.0345519	2.16829	0.0429245	1.28014	0.0371717	0.928884	0.0321297	1.05282	0.0265954	0.032272	1.00967	0.577719
RAC875_c2154_1488	2A	67.4	BLUES	3.991	T	0.396652	0.0294026	0.961073	0.0271159	0.27876	0.0223149	1.01077	0.0345519	2.16829	0.0429245	1.28014	0.0371717	0.928884	0.0321297	1.05282	0.0265954	0.032272	1.00967	0.577719
RAC875_c63975_307	2A	67.4	10AND	3.818	C	0.185704	0.020809	0.319492	0.0241457	0.138086	0.0198372	0.602554	0.0322735	1.24698	0.0385439	0.483201	0.0348698	0.825002	0.0322178	0.325134	0.0238713	0.0287062	0.51577	0.371358
RAC875_c63975_307	2A	67.4	10JAN	4.669	C	0.185704	0.020809	0.319492	0.0241457	0.138086	0.0198372	0.602554	0.0322735	1.24698	0.0385439	0.483201	0.0348698	0.825002	0.0322178	0.325134	0.0238713	0.0287062	0.51577	0.371358
RAC875_c63975_307	2A	67.4	10SAU	4.448	C	0.185704	0.020809	0.319492	0.0241457	0.138086	0.0198372	0.602554	0.0322735	1.24698	0.0385439	0.483201	0.0348698	0.825002	0.0322178	0.325134	0.0238713	0.0287062	0.51577	0.371358
RAC875_c63975_307	2A	67.4	10SEL	3.088	C	0.185704	0.020809	0.319492	0.0241457	0.138086	0.0198372	0.602554	0.0322735	1.24698	0.0385439	0.483201	0.0348698	0.825002	0.0322178	0.325134	0.0238713	0.0287062	0.51577	0.371358
RAC875_c63975_307	2A	67.4	BLUES	3.582	C	0.185704	0.020809	0.319492	0.0241457	0.138086	0.0198372	0.602554	0.0322735	1.24698	0.0385439	0.483201	0.0348698	0.825002	0.0322178	0.325134	0.0238713	0.0287062	0.51577	0.371358
wsnp_BE406351A_Ta_2_3	2A	67.4	10SAU	3.155	A	0.733805	0.0100942	1.02498	0.0128763	0.331465	0.00774422	1.13184	0.0148821	2.32624	0.0168142	1.38983	0.0166559	0.974441	0.0152661	1.10673	0.0122197	0.0126564	1.12742	0.576797
CAP12_rep_c6956_169	2A	80.2	10SEL	4.668	T	-2.45115	0.00583364	-0.336061	0.00559509	-0.339417	0.0110709	-0.723673	0.00643398	-0.349131	0.00682712	-2.02912	0.00772843	-0.115022	0.0192713	0.227503	0.0109725	0.00881167	-0.76451	0.955317
BobWhite_c16923_64	2A	88.1	09AND	4.348	C	2.19256	0.0265648	2.27704	0.0414309	2.29704	0.0367758	1.57944	0.0205505	2.05488	0.0299153	1.91018	0.0294699	1.03316	0.0228374	1.73732	0.0290094	0.0338472	1.8852	0.429012
BobWhite_c16923_64	2A	88.1	09SEL	6.055	C	2.19256	0.0265648	2.27704	0.0414309	2.29704	0.0367758	1.57944	0.0205505	2.05488	0.0299153	1.91018	0.0294699	1.03316	0.0228374	1.73732	0.0290094	0.0338472	1.8852	0.429012
BobWhite_c16923_64	2A	88.1	09WOH	5.351	C	2.19256	0.0265648	2.27704	0.0414309	2.29704	0.0367758	1.57944	0.0205505	2.05488	0.0299153	1.91018	0.0294699	1.03316	0.0228374	1.73732	0.0290094	0.0338472	1.8852	0.429012
BobWhite_c16923_64	2A	88.1	10JAN	3.788	C	2.19256	0.0265648	2.27704	0.0414309	2.29704	0.0367758	1.57944	0.0205505	2.05488	0.0299153	1.91018	0.0294699	1.03316	0.0228374	1.73732	0.0290094	0.0338472	1.8852	0.429012
BobWhite_c16923_64	2A	88.1	10SAU	4.352	C	2.19256	0.0265648	2.27704	0.0414309	2.29704	0.0367758	1.57944	0.0205505	2.05488	0.0299153	1.91018	0.0294699	1.03316	0.0228374	1.73732	0.0290094	0.0338472	1.8852	0.429012
BobWhite_c16923_64	2A	88.1	10SEL	5.08	C	2.19256	0.0265648	2.27704	0.0414309	2.29704	0.0367758	1.57944	0.0205505	2.05488	0.0299153	1.91018	0.0294699	1.03316	0.0228374	1.73732	0.0290094	0.0338472	1.8852	0.429012
BobWhite_c16923_64	2A	88.1	10WOH	5.314	C	2.19256	0.0265648	2.27704	0.0414309	2.29704	0.0367758	1.57944	0.0205505	2.05488	0.0299153	1.91018	0.0294699	1.03316	0.0228374	1.73732	0.0290094	0.0338472	1.8852	0.429012
BobWhite_c16923_64	2A	88.1	BLUES	5.007	C	2.19256	0.0265648	2.27704	0.0414309	2.29704	0.0367758	1.57944	0.0205505	2.05488	0.0299153	1.91018	0.0294699	1.03316	0.0228374	1.73732	0.0290094	0.0338472	1.8852	0.429012
Excalibur_c26462_452	2A	95.8	09AND	4.938	A	3.07224	0.0395726	1.89594	0.0257215	2.99708	0.0405955	2.01314	0.0316449	1.96105	0.0213501	2.49266	0.0421472	1.31013	0.0302079	1.59642	0.0268967	0.0358815	2.16733	0.634022
Excalibur_c26462_452	2A	95.8	09WOH	3.775	A	3.07224	0.0395726	1.89594	0.0257215	2.99708	0.0405955	2.01314	0.0316449	1.96105	0.0213501	2.49266	0.0421472	1.31013	0.0302079	1.59642	0.0268967	0.0358815	2.16733	0.634022
Excalibur_c26462_452	2A	95.8	10AND	3.513	A	3.07224	0.0395726	1.89594	0.0257215	2.99708	0.0405955	2.01314	0.0316449	1.96105	0.0213501	2.49266	0.0421472	1.31013	0.0302079	1.59642	0.0268967	0.0358815	2.16733	0.634022
Excalibur_c26462_452	2A	95.8	10SAU	5.021	A	3.07224	0.0395726	1.89594	0.0257215	2.99708	0.0405955	2.01314	0.0316449	1.96105	0.0213501	2.49266	0.0421472	1.31013	0.0302079	1.59642	0.0268967	0.0358815	2.16733	0.634022
Excalibur_c26462_452	2A	95.8	10SEL	3.241	A	3.07224	0.0395726	1.89594	0.0257215	2.99708	0.0405955	2.01314	0.0316449	1.96105	0.0213501	2.49266	0.0421472	1.31013	0.0302079	1.59642	0.0268967	0.0358815	2.16733	0.634022
Excalibur_c26462_452	2A	95.8	10WOH	3.471	A	3.07224	0.0395726	1.89594	0.0257215	2.99708	0.0405955	2.01314	0.0316449	1.96105	0.0213501	2.49266	0.0421472	1.31013	0.0302079	1.59642	0.0268967	0.0358815	2.16733	0.634022
Excalibur_c26462_452	2A	95.8	BLUES	3.972	A	3.07224	0.0395726	1.89594	0.0257215	2.99708	0.0405955	2.01314	0.0316449	1.96105	0.0213501	2.49266	0.0421472	1.31013	0.0302079	1.59642	0.0268967	0.0358815	2.16733	0.634022
wsnp_Ex_c14953_23104041	2A	95.8	09AND	8.254	A	4.44702	0.066007	3.83626	0.0709892	3.8524	0.0627162	3.15668	0.0500857	3.36059	0.0486389	3.58624	0.0631542	2.23726	0.0644316	2.88923	0.0485838	0.067189	3.42071	0.675713
wsnp_Ex_c14953_23104041	2A	95.8	09SEL	7.003	A	4.44702	0.066007	3.83626	0.0709892	3.8524	0.0627162	3.15668	0.0500857	3.36059	0.0486389	3.58624	0.0631542	2.23726	0.0644316	2.88923	0.0485838	0.067189	3.42071	0.675713
wsnp_Ex_c14953_23104041	2A	95.8	09WOH	6.497	A	4.44702	0.066007	3.83626	0.0709892	3.8524	0.0627162	3.15668	0.0500857	3.36059	0.0486389	3.58624	0.0631542	2.23726	0.0644316	2.88923	0.0485838	0.067189	3.42071	0.675713
wsnp_Ex_c14953_23104041	2A	95.8	10AND	5.677	A	4.44702	0.066007	3.83626	0.0709892	3.8524	0.0627162	3.15668	0.0500857	3.36059	0.0486389	3.58624	0.0631542	2.23726	0.0644316	2.88923	0.0485838	0.067189	3.42071	0.675713
wsnp_Ex_c14953_23104041	2A	95.8	10JAN	5.245	A	4.44702	0.066007	3.83626	0.0709892	3.8524	0.0627162	3.15668	0.0500857	3.36059	0.0486389	3.58624	0.0631542	2.23726	0.0644316	2.88923	0.0485838	0.067189	3.42071	0.675713
wsnp_Ex_c14953_23104041	2A	95.8	10SAU	6.902	A	4.44702	0.066007	3.83626	0.0709892	3.8524	0.0627162	3.15668	0.0500857	3.36059	0.0486389	3.58624	0.0631542	2.23726	0.0644316	2.88923	0.0485838	0.067189	3.42071	0.675713
wsnp_Ex_c14953_23104041	2A	95.8	10SEL	6.189	A	4.44702	0.066007	3.83626	0.0709892	3.8524	0.0627162	3.15668	0.0500857	3.36059	0.0486389	3.58624	0.0631542	2.23726	0.0644316	2.88923	0.0485838	0.067189	3.42071	0.675713
wsnp_Ex_c14953_23104041	2A	95.8	10WOH	6.054	A	4.44702	0.066007	3.83626	0.0709892	3.8524	0.0627162	3.15668	0.0500857	3.36059	0.0486389	3.58624	0.0631542	2.23726	0.0644316	2.88923	0.0485838	0.067189	3.42071	0.675713
wsnp_Ex_c14953_23104041	2A	95.8	BLUES	7.228	A	4.44702	0.066007	3.83626	0.0709892	3.8524	0.0627162	3.15668	0.0500857	3.36059	0.0486389	3.58624	0.0631542	2.23726	0.0644316	2.88923	0.0485838	0.067189	3.42071	0.675713
wsnp_RFL_Contig2763_2509104	2A	95.8	09AND	8.254	T	4.44702	0.066007	3.83626	0.0709892	3.8524	0.0627162	3.15668	0.0500857	3.36059	0.0486389	3.58624	0.0631542	2.23726	0.0644316	2.88923	0.0485838	0.067189	3.42071	0.675713
wsnp_RFL_Contig2763_2509104	2A	95.8	09SEL	7.003	T	4.44702	0.066007	3.83626	0.0709892	3.8524	0.0627162	3.15668	0.0500857	3.36059	0.0486389	3.58624	0.0631542	2.23726	0.0644316	2.88923	0.0485838	0.067189	3.42071	0.675713
wsnp_RFL_Contig2763_2509104	2A	95.8	09WOH	6.497	T	4.44702	0.066007	3.83626	0.0709892	3.8524	0.0627162	3.15668	0.0500857	3.36059	0.0486389	3.58624	0.0631542	2.23726	0.0644316	2.88923	0.0485838	0.067189	3.42071	0.675713
wsnp_RFL_Contig2763_2509104	2A	95.8	10AND	5.677	T	4.44702	0.066007	3.83626	0.0709892	3.8524	0.0627162	3.15668	0.0500857	3.36059	0.0486389	3.58624	0.0631542	2.23726	0.0644316	2.88923	0.0485838	0.067189	3.42071	0.675713
wsnp_RFL_Contig2763_2509104	2A	95.8	10JAN	5.245	T	4.44702	0.066007	3.83626	0.0709892	3.8524	0.0627162	3.15668	0.0500857	3.36059	0.0486389	3.58624	0.0631542	2.23726	0.0644316	2.88923	0.0485838	0.067189	3.42071	0.675713
wsnp_RFL_Contig2763_2509104	2A	95.8	10SAU	6.902	T	4.44702	0.066007	3.83626	0.0709892	3.8524	0.0627162	3.15668	0.0500857	3.36059	0.0486389	3.58624	0.0631542	2.23726	0.0644316	2.88923	0.0485838	0.067189	3.42071	0.675713
wsnp_RFL_Contig2763_2509104	2A	95.8	10SEL	6.189	T	4.44702	0.066007	3.83626	0.0709892	3.8524	0.0627162	3.15668	0.0500857	3.36059	0.0486389	3.58624	0.0631542	2.23726	0.0644316	2.88923	0.0485838	0.067189	3.42071	0.675713
wsnp_RFL_Contig2763_2509104	2A	95.8	10WOH	6.054	T	4.44702	0.066007	3.83626	0.0709892	3.8524	0.0627162	3.15668	0.0500857	3.36059	0.0486389	3.58624	0.0631542	2.23726	0.0644316	2.88923	0.0485838	0.067189	3.42071	0.675713
wsnp_RFL_Contig2763_2509104	2A	95.8	BLUES	7.228	T	4.44702	0.066007	3.83626	0.0709892	3.8524	0.0627162	3.15668	0.0500857	3.36059	0.0486389	3.58624	0.0631542	2.23726	0.0644316	2.88923	0.0485838	0.067189	3.42071	0.675713
tplb0046b02_872	2A	98.1	10SEL	4.362	A	1.38625	0.0150453	1.37086	0.0201709	1.32649	0.0165214	0.652845	0.00476081	0.916465	0.00801606	1.097	0.0131407	1.06886	0.032714	1.06689	0.0146969	0.0161515	1.11071	0.25111
wsnp_JD_c2578_3489735	2A	98.1	10SEL	3.137	C	0.776916	0.00468691	0.927132	0.00961053	0.886829	0.00769765	0.250896	0.000734817	0.506637	0.00255921	0.603663	0.00415944	0.881922	0.0232924	0.575515	0.00448465	0.00615273	0.676189	0.234469
wsnp_Ra_c66636_64923321	2A	102.2	10SEL	3.297	C	1.37939	0.0176848	1.14277	0.0178109	1.1624	0.016043	1.09704	0.016948	1.2093	0.0179205	0.703594	0.00679371	0.720409	0.0186281	0.699062	0.0079453	0.015643	1.01425	0.266963
RFL_Contig2972_2285	2A	113.4	09AND	3.139	T	4.70534	0.0193197	1.12513	0.00364605	2.77802	0.0127609	2.35644	0.00643289	1.229	0.00262975	2.31691	0.00948146	2.05281	0.0165102	2.42905	0.0121403	0.0102011	2.37409	1.10705
IAAV4206	2B	39.5	09SEL	3.006	T	-3.21224	0.0285699	-2.10286	0.0183986	-2.2167	0.0198109	-2.00691	0.0178823	-2.93334	0.0190485	-3.1069	0.0379912	0.415854	0.0144783	-2.92362	0.0304109	0.025499	-2.26084	1.18132
IAAV4206	2B	39.5	10SAU	3.351	T	-3.21224	0.0285699	-2.10286	0.0183986	-2.2167	0.0198109	-2.00691	0.0178823	-2.93334	0.0190485	-3.1069	0.0379912	0.415854	0.0144783	-2.92362	0.0304109	0.025499	-2.26084	1.18132
IAAV4206	2B	39.5	10WOH	3.65	T	-3.21224	0.0285699	-2.10286	0.0183986	-2.2167	0.0198109	-2.00691	0.0178823	-2.93334	0.0190485	-3.1069	0.0379912	0.415854	0.0144783	-2.92362	0.0304109	0.025499	-2.26084	1.18132
RAC875_c12766_461	2B	39.5	10SAU	3.001	A	-0.969289	0.0251479	-1.94701	0.0195023	-0.785794	0.0178019	-1.80172	0.0181804	-1.52833	0.0177776	-1.79226	0.0356071	-0.344122	0.0142168	-1.08679	0.025633	0.0239358	-1.28191	0.572604
BobWhite_c11059_169	2B	41.9	09AND	3.842	A	5.46815	0.0280091	2.49497	0.0249377	4.12851	0.0198908	5.88397	0.0284596	5.45391	0.0206351	3.92643	0.0198377	1.27207	0.0118179	3.19189	0.00874815	0.0219725	3.97749	1.61229
BobWhite_c11059_169	2B	41.9	09SEL	3.039	A	5.46815	0.0280091	2.49497	0.0249377	4.12851	0.0198908	5.88397	0.0284596	5.45391	0.0206351	3.92643	0.0198377	1.27207	0.0118179	3.19189	0.00874815	0.0219725	3.97749	1.61229
BobWhite_c11059_169	2B	41.9	10AND	3.526	A	5.46815	0.0280091	2.49497	0.0249377	4.12851	0.0198908	5.88397	0.0284596	5.45391	0.0206351	3.92643	0.0198377	1.27207	0.0118179	3.19189	0.00874815	0.0219725	3.97749	1.61229
BobWhite_c11059_169	2B	41.9	10SAU	3.085	A	5.46815	0.0280091	2.49497	0.0249377	4.12851	0.0198908	5.88397	0.0284596	5.45391	0.0206351	3.92643	0.0198377	1.27207	0.0118179	3.19189	0.00874815	0.0219725	3.97749	1.61229
BobWhite_c11059_169	2B	41.9	BLUES	3.203	A	5.46815	0.0280091	2.49497	0.0249377	4.12851	0.0198908	5.88397	0.0284596	5.45391	0.0206351	3.92643	0.0198377	1.27207	0.0118179	3.19189	0.00874815	0.0219725	3.97749	1.61229
Kukri_c11318_591	2B	41.9	09AND	4.954	A	7.2418	0.0427648	3.65812	0.0307869	5.0088	0.0285976	5.29142	0.0344833	5.86074	0.0317387	4.37249	0.0260432	2.44346	0.0194221	4.97603	0.02459	0.0328522	4.85661	1.43517
Kukri_c11318_591	2B	41.9	09SEL	3.712	A	7.2418	0.0427648	3.65812	0.0307869	5.0088	0.0285976	5.29142	0.0344833	5.86074	0.0317387	4.37249	0.0260432	2.44346	0.0194221	4.97603	0.02459	0.0328522	4.85661	1.43517
Kukri_c11318_591	2B	41.9	09WOH	3.24	A	7.2418	0.0427648	3.65812	0.0307869	5.0088	0.0285976	5.29142	0.0344833	5.86074	0.0317387	4.37249	0.0260432	2.44346	0.0194221	4.97603	0.02459	0.0328522	4.85661	1.43517
Kukri_c11318_591	2B	41.9	10AND	4.032	A	7.2418	0.0427648	3.65812	0.0307869	5.0088	0.0285976	5.29142	0.0344833	5.86074	0.0317387	4.37249	0.0260432	2.44346	0.0194221	4.97603	0.02459	0.0328522	4.85661	1.43517
Kukri_c11318_591	2B	41.9	10JAN	3.693	A	7.2418	0.0427648	3.65812	0.0307869	5.0088	0.0285976	5.29142	0.0344833	5.86074	0.0317387	4.37249	0.0260432	2.44346	0.0194221	4.97603	0.02459	0.0328522	4.85661	1.43517
Kukri_c11318_591	2B	41.9	10SAU	3.596	A	7.2418	0.0427648	3.65812	0.0307869	5.0088	0.0285976	5.29142	0.0344833	5.86074	0.0317387	4.37249	0.0260432	2.44346	0.0194221	4.97603	0.02459	0.0328522	4.85661	1.43517
Kukri_c11318_591	2B	41.9	10WOH	3.538	A	7.2418	0.0427648	3.65812	0.0307869	5.0088	0.0285976	5.29142	0.0344833	5.86074	0.0317387	4.37249	0.0260432	2.44346	0.0194221	4.97603	0.02459	0.0328522	4.85661	1.43517
Kukri_c11318_591	2B	41.9	BLUES	4.193	A	7.2418	0.0427648	3.65812	0.0307869	5.0088	0.0285976	5.29142	0.0344833	5.86074	0.0317387	4.37249	0.0260432	2.44346	0.0194221	4.97603	0.02459	0.0328522	4.85661	1.43517
Kukri_c59939_94	2B	41.9	09AND	3.656	T	9.4449	0.0362017	5.07527	0.0294443	6.12088	0.0231079	4.71184	0.0200915	6.42537	0.0211587	4.98173	0.0198105	3.84482	0.020835	7.13932	0.0229015	0.025878	5.96802	1.75454
Kukri_c59939_94	2B	41.9	09SEL	3.21	T	9.4449	0.0362017	5.07527	0.0294443	6.12088	0.0231079	4.71184	0.0200915	6.42537	0.0211587	4.98173	0.0198105	3.84482	0.020835	7.13932	0.0229015	0.025878	5.96802	1.75454
wsnp_Ra_c407_862316	2B	42.7	09AND	4.146	T	6.68305	0.0392701	3.144	0.0194333	4.54344	0.0219274	4.85995	0.0259805	5.4623	0.0250454	3.96493	0.0196087	2.23458	0.0146178	4.83514	0.0283524	0.0279086	4.46592	1.37235
wsnp_Ra_c407_862316	2B	42.7	10JAN	3.272	T	6.68305	0.0392701	3.144	0.0194333	4.54344	0.0219274	4.85995	0.0259805	5.4623	0.0250454	3.96493	0.0196087	2.23458	0.0146178	4.83514	0.0283524	0.0279086	4.46592	1.37235
wsnp_Ra_c407_862316	2B	42.7	10WOH	3.221	T	6.68305	0.0392701	3.144	0.0194333	4.54344	0.0219274	4.85995	0.0259805	5.4623	0.0250454	3.96493	0.0196087	2.23458	0.0146178	4.83514	0.0283524	0.0279086	4.46592	1.37235
wsnp_Ra_c407_862316	2B	42.7	BLUES	3.384	T	6.68305	0.0392701	3.144	0.0194333	4.54344	0.0219274	4.85995	0.0259805	5.4623	0.0250454	3.96493	0.0196087	2.23458	0.0146178	4.83514	0.0283524	0.0279086	4.46592	1.37235
BobWhite_c3448_80	2B	44.2	09AND	3.813	T	2.16736	0.017847	0.964179	0.00504464	0.632519	0.00192123	0.940212	0.00503641	1.02384	0.00508046	1.15109	0.00739373	0.899339	0.0118513	0.94398	0.00590342	0.00728857	1.09032	0.458888
BobWhite_c3448_80	2B	44.2	10SEL	3.239	T	2.16736	0.017847	0.964179	0.00504464	0.632519	0.00192123	0.940212	0.00503641	1.02384	0.00508046	1.15109	0.00739373	0.899339	0.0118513	0.94398	0.00590342	0.00728857	1.09032	0.458888
BobWhite_c41535_52	2B	45.8	09AND	7.448	C	5.90956	0.0657766	4.04077	0.0628385	4.87251	0.054884	4.59802	0.0479642	5.55935	0.0601899	4.2439	0.0465758	2.21055	0.0500593	4.62672	0.0575077	0.0633659	4.50767	1.12066
BobWhite_c41535_52	2B	45.8	09SEL	7.794	C	5.90956	0.0657766	4.04077	0.0628385	4.87251	0.054884	4.59802	0.0479642	5.55935	0.0601899	4.2439	0.0465758	2.21055	0.0500593	4.62672	0.0575077	0.0633659	4.50767	1.12066
BobWhite_c41535_52	2B	45.8	09WOH	5.918	C	5.90956	0.0657766	4.04077	0.0628385	4.87251	0.054884	4.59802	0.0479642	5.55935	0.0601899	4.2439	0.0465758	2.21055	0.0500593	4.62672	0.0575077	0.0633659	4.50767	1.12066
BobWhite_c41535_52	2B	45.8	10AND	5.318	C	5.90956	0.0657766	4.04077	0.0628385	4.87251	0.054884	4.59802	0.0479642	5.55935	0.0601899	4.2439	0.0465758	2.21055	0.0500593	4.62672	0.0575077	0.0633659	4.50767	1.12066
BobWhite_c41535_52	2B	45.8	10JAN	6.247	C	5.90956	0.0657766	4.04077	0.0628385	4.87251	0.054884	4.59802	0.0479642	5.55935	0.0601899	4.2439	0.0465758	2.21055	0.0500593	4.62672	0.0575077	0.0633659	4.50767	1.12066
BobWhite_c41535_52	2B	45.8	10SAU	5.8	C	5.90956	0.0657766	4.04077	0.0628385	4.87251	0.054884	4.59802	0.0479642	5.55935	0.0601899	4.2439	0.0465758	2.21055	0.0500593	4.62672	0.0575077	0.0633659	4.50767	1.12066
BobWhite_c41535_52	2B	45.8	10SEL	5.688	C	5.90956	0.0657766	4.04077	0.0628385	4.87251	0.054884	4.59802	0.0479642	5.55935	0.0601899	4.2439	0.0465758	2.21055	0.0500593	4.62672	0.0575077	0.0633659	4.50767	1.12066
BobWhite_c41535_52	2B	45.8	10WOH	7.306	C	5.90956	0.0657766	4.04077	0.0628385	4.87251	0.054884	4.59802	0.0479642	5.55935	0.0601899	4.2439	0.0465758	2.21055	0.0500593	4.62672	0.0575077	0.0633659	4.50767	1.12066
BobWhite_c41535_52	2B	45.8	BLUES	7.273	C	5.90956	0.0657766	4.04077	0.0628385	4.87251	0.054884	4.59802	0.0479642	5.55935	0.0601899	4.2439	0.0465758	2.21055	0.0500593	4.62672	0.0575077	0.0633659	4.50767	1.12066
wsnp_Ex_c21092_30220342	2B	45.8	09AND	6.147	G	6.219	0.0584975	5.00042	0.062044	5.36033	0.0495312	3.97156	0.0354927	5.64468	0.0500444	4.47821	0.0408948	2.7725	0.0500913	5.3808	0.0538145	0.0565103	4.85344	1.08866
wsnp_Ex_c21092_30220342	2B	45.8	09SEL	7.242	G	6.219	0.0584975	5.00042	0.062044	5.36033	0.0495312	3.97156	0.0354927	5.64468	0.0500444	4.47821	0.0408948	2.7725	0.0500913	5.3808	0.0538145	0.0565103	4.85344	1.08866
wsnp_Ex_c21092_30220342	2B	45.8	09WOH	5.118	G	6.219	0.0584975	5.00042	0.062044	5.36033	0.0495312	3.97156	0.0354927	5.64468	0.0500444	4.47821	0.0408948	2.7725	0.0500913	5.3808	0.0538145	0.0565103	4.85344	1.08866
wsnp_Ex_c21092_30220342	2B	45.8	10AND	3.84	G	6.219	0.0584975	5.00042	0.062044	5.36033	0.0495312	3.97156	0.0354927	5.64468	0.0500444	4.47821	0.0408948	2.7725	0.0500913	5.3808	0.0538145	0.0565103	4.85344	1.08866
wsnp_Ex_c21092_30220342	2B	45.8	10JAN	4.763	G	6.219	0.0584975	5.00042	0.062044	5.36033	0.0495312	3.97156	0.0354927	5.64468	0.0500444	4.47821	0.0408948	2.7725	0.0500913	5.3808	0.0538145	0.0565103	4.85344	1.08866
wsnp_Ex_c21092_30220342	2B	45.8	10SAU	4.623	G	6.219	0.0584975	5.00042	0.062044	5.36033	0.0495312	3.97156	0.0354927	5.64468	0.0500444	4.47821	0.0408948	2.7725	0.0500913	5.3808	0.0538145	0.0565103	4.85344	1.08866
wsnp_Ex_c21092_30220342	2B	45.8	10SEL	5.483	G	6.219	0.0584975	5.00042	0.062044	5.36033	0.0495312	3.97156	0.0354927	5.64468	0.0500444	4.47821	0.0408948	2.7725	0.0500913	5.3808	0.0538145	0.0565103	4.85344	1.08866
wsnp_Ex_c21092_30220342	2B	45.8	10WOH	6.315	G	6.219	0.0584975	5.00042	0.062044	5.36033	0.0495312	3.97156	0.0354927	5.64468	0.0500444	4.47821	0.0408948	2.7725	0.0500913	5.3808	0.0538145	0.0565103	4.85344	1.08866
wsnp_Ex_c21092_30220342	2B	45.8	BLUES	6.02	G	6.219	0.0584975	5.00042	0.062044	5.36033	0.0495312	3.97156	0.0354927	5.64468	0.0500444	4.47821	0.0408948	2.7725	0.0500913	5.3808	0.0538145	0.0565103	4.85344	1.08866
wsnp_Ex_c21092_30220702	2B	45.8	09AND	6.147	C	6.219	0.0584975	5.00042	0.062044	5.36033	0.0495312	3.97156	0.0354927	5.64468	0.0500444	4.47821	0.0408948	2.7725	0.0500913	5.3808	0.0538145	0.0565103	4.85344	1.08866
wsnp_Ex_c21092_30220702	2B	45.8	09SEL	7.242	C	6.219	0.0584975	5.00042	0.062044	5.36033	0.0495312	3.97156	0.0354927	5.64468	0.0500444	4.47821	0.0408948	2.7725	0.0500913	5.3808	0.0538145	0.0565103	4.85344	1.08866
wsnp_Ex_c21092_30220702	2B	45.8	09WOH	5.118	C	6.219	0.0584975	5.00042	0.062044	5.36033	0.0495312	3.97156	0.0354927	5.64468	0.0500444	4.47821	0.0408948	2.7725	0.0500913	5.3808	0.0538145	0.0565103	4.85344	1.08866
wsnp_Ex_c21092_30220702	2B	45.8	10AND	3.84	C	6.219	0.0584975	5.00042	0.062044	5.36033	0.0495312	3.97156	0.0354927	5.64468	0.0500444	4.47821	0.0408948	2.7725	0.0500913	5.3808	0.0538145	0.0565103	4.85344	1.08866
wsnp_Ex_c21092_30220702	2B	45.8	10JAN	4.763	C	6.219	0.0584975	5.00042	0.062044	5.36033	0.0495312	3.97156	0.0354927	5.64468	0.0500444	4.47821	0.0408948	2.7725	0.0500913	5.3808	0.0538145	0.0565103	4.85344	1.08866
wsnp_Ex_c21092_30220702	2B	45.8	10SAU	4.623	C	6.219	0.0584975	5.00042	0.062044	5.36033	0.0495312	3.97156	0.0354927	5.64468	0.0500444	4.47821	0.0408948	2.7725	0.0500913	5.3808	0.0538145	0.0565103	4.85344	1.08866
wsnp_Ex_c21092_30220702	2B	45.8	10SEL	5.483	C	6.219	0.0584975	5.00042	0.062044	5.36033	0.0495312	3.97156	0.0354927	5.64468	0.0500444	4.47821	0.0408948	2.7725	0.0500913	5.3808	0.0538145	0.0565103	4.85344	1.08866
wsnp_Ex_c21092_30220702	2B	45.8	10WOH	6.315	C	6.219	0.0584975	5.00042	0.062044	5.36033	0.0495312	3.97156	0.0354927	5.64468	0.0500444	4.47821	0.0408948	2.7725	0.0500913	5.3808	0.0538145	0.0565103	4.85344	1.08866
wsnp_Ex_c21092_30220702	2B	45.8	BLUES	6.02	C	6.219	0.0584975	5.00042	0.062044	5.36033	0.0495312	3.97156	0.0354927	5.64468	0.0500444	4.47821	0.0408948	2.7725	0.0500913	5.3808	0.0538145	0.0565103	4.85344	1.08866
RAC875_c26469_480	2B	48.1	09AND	6.961	C	6.45368	0.0487977	4.20069	0.0272169	3.89862	0.0211978	3.6253	0.0290668	4.51033	0.0275	3.74719	0.0237352	2.85083	0.0300056	5.58966	0.0417203	0.0338822	4.35954	1.15569
RAC875_c26469_480	2B	48.1	09SEL	4.627	C	6.45368	0.0487977	4.20069	0.0272169	3.89862	0.0211978	3.6253	0.0290668	4.51033	0.0275	3.74719	0.0237352	2.85083	0.0300056	5.58966	0.0417203	0.0338822	4.35954	1.15569
RAC875_c26469_480	2B	48.1	09WOH	5.157	C	6.45368	0.0487977	4.20069	0.0272169	3.89862	0.0211978	3.6253	0.0290668	4.51033	0.0275	3.74719	0.0237352	2.85083	0.0300056	5.58966	0.0417203	0.0338822	4.35954	1.15569
RAC875_c26469_480	2B	48.1	10AND	4.899	C	6.45368	0.0487977	4.20069	0.0272169	3.89862	0.0211978	3.6253	0.0290668	4.51033	0.0275	3.74719	0.0237352	2.85083	0.0300056	5.58966	0.0417203	0.0338822	4.35954	1.15569
RAC875_c26469_480	2B	48.1	10JAN	4.56	C	6.45368	0.0487977	4.20069	0.0272169	3.89862	0.0211978	3.6253	0.0290668	4.51033	0.0275	3.74719	0.0237352	2.85083	0.0300056	5.58966	0.0417203	0.0338822	4.35954	1.15569
RAC875_c26469_480	2B	48.1	10SAU	4.184	C	6.45368	0.0487977	4.20069	0.0272169	3.89862	0.0211978	3.6253	0.0290668	4.51033	0.0275	3.74719	0.0237352	2.85083	0.0300056	5.58966	0.0417203	0.0338822	4.35954	1.15569
RAC875_c26469_480	2B	48.1	10SEL	6.626	C	6.45368	0.0487977	4.20069	0.0272169	3.89862	0.0211978	3.6253	0.0290668	4.51033	0.0275	3.74719	0.0237352	2.85083	0.0300056	5.58966	0.0417203	0.0338822	4.35954	1.15569
RAC875_c26469_480	2B	48.1	10WOH	6.001	C	6.45368	0.0487977	4.20069	0.0272169	3.89862	0.0211978	3.6253	0.0290668	4.51033	0.0275	3.74719	0.0237352	2.85083	0.0300056	5.58966	0.0417203	0.0338822	4.35954	1.15569
RAC875_c26469_480	2B	48.1	BLUES	5.85	C	6.45368	0.0487977	4.20069	0.0272169	3.89862	0.0211978	3.6253	0.0290668	4.51033	0.0275	3.74719	0.0237352	2.85083	0.0300056	5.58966	0.0417203	0.0338822	4.35954	1.15569
BobWhite_c31129_60	2B	48.8	09AND	5.331	T	7.12869	0.0430835	3.52534	0.0297496	4.92318	0.0291574	5.18812	0.0340202	5.86679	0.0385844	4.26515	0.0249193	2.50761	0.0315306	5.11879	0.0341485	0.0357261	4.81546	1.41382
BobWhite_c31129_60	2B	48.8	09SEL	4.765	T	7.12869	0.0430835	3.52534	0.0297496	4.92318	0.0291574	5.18812	0.0340202	5.86679	0.0385844	4.26515	0.0249193	2.50761	0.0315306	5.11879	0.0341485	0.0357261	4.81546	1.41382
BobWhite_c31129_60	2B	48.8	09WOH	4.396	T	7.12869	0.0430835	3.52534	0.0297496	4.92318	0.0291574	5.18812	0.0340202	5.86679	0.0385844	4.26515	0.0249193	2.50761	0.0315306	5.11879	0.0341485	0.0357261	4.81546	1.41382
BobWhite_c31129_60	2B	48.8	10AND	4.256	T	7.12869	0.0430835	3.52534	0.0297496	4.92318	0.0291574	5.18812	0.0340202	5.86679	0.0385844	4.26515	0.0249193	2.50761	0.0315306	5.11879	0.0341485	0.0357261	4.81546	1.41382
BobWhite_c31129_60	2B	48.8	10JAN	5.052	T	7.12869	0.0430835	3.52534	0.0297496	4.92318	0.0291574	5.18812	0.0340202	5.86679	0.0385844	4.26515	0.0249193	2.50761	0.0315306	5.11879	0.0341485	0.0357261	4.81546	1.41382
BobWhite_c31129_60	2B	48.8	10SAU	3.986	T	7.12869	0.0430835	3.52534	0.0297496	4.92318	0.0291574	5.18812	0.0340202	5.86679	0.0385844	4.26515	0.0249193	2.50761	0.0315306	5.11879	0.0341485	0.0357261	4.81546	1.41382
BobWhite_c31129_60	2B	48.8	10SEL	4.637	T	7.12869	0.0430835	3.52534	0.0297496	4.92318	0.0291574	5.18812	0.0340202	5.86679	0.0385844	4.26515	0.0249193	2.50761	0.0315306	5.11879	0.0341485	0.0357261	4.81546	1.41382
BobWhite_c31129_60	2B	48.8	10WOH	4.847	T	7.12869	0.0430835	3.52534	0.0297496	4.92318	0.0291574	5.18812	0.0340202	5.86679	0.0385844	4.26515	0.0249193	2.50761	0.0315306	5.11879	0.0341485	0.0357261	4.81546	1.41382
BobWhite_c31129_60	2B	48.8	BLUES	5.23	T	7.12869	0.0430835	3.52534	0.0297496	4.92318	0.0291574	5.18812	0.0340202	5.86679	0.0385844	4.26515	0.0249193	2.50761	0.0315306	5.11879	0.0341485	0.0357261	4.81546	1.41382
Ku_c5725_892	2B	50.4	09AND	4.705	G	5.8878	0.0358895	3.93796	0.0454559	4.18198	0.0356946	3.30563	0.0302381	3.45108	0.0312367	3.67676	0.0314381	2.93233	0.0451946	4.75125	0.0342086	0.0378606	4.0156	0.940444
Ku_c5725_892	2B	50.4	09SEL	5.752	G	5.8878	0.0358895	3.93796	0.0454559	4.18198	0.0356946	3.30563	0.0302381	3.45108	0.0312367	3.67676	0.0314381	2.93233	0.0451946	4.75125	0.0342086	0.0378606	4.0156	0.940444
Ku_c5725_892	2B	50.4	09WOH	4.908	G	5.8878	0.0358895	3.93796	0.0454559	4.18198	0.0356946	3.30563	0.0302381	3.45108	0.0312367	3.67676	0.0314381	2.93233	0.0451946	4.75125	0.0342086	0.0378606	4.0156	0.940444
Ku_c5725_892	2B	50.4	10AND	3.84	G	5.8878	0.0358895	3.93796	0.0454559	4.18198	0.0356946	3.30563	0.0302381	3.45108	0.0312367	3.67676	0.0314381	2.93233	0.0451946	4.75125	0.0342086	0.0378606	4.0156	0.940444
Ku_c5725_892	2B	50.4	10JAN	3.831	G	5.8878	0.0358895	3.93796	0.0454559	4.18198	0.0356946	3.30563	0.0302381	3.45108	0.0312367	3.67676	0.0314381	2.93233	0.0451946	4.75125	0.0342086	0.0378606	4.0156	0.940444
Ku_c5725_892	2B	50.4	10SAU	4.214	G	5.8878	0.0358895	3.93796	0.0454559	4.18198	0.0356946	3.30563	0.0302381	3.45108	0.0312367	3.67676	0.0314381	2.93233	0.0451946	4.75125	0.0342086	0.0378606	4.0156	0.940444
Ku_c5725_892	2B	50.4	10SEL	6.258	G	5.8878	0.0358895	3.93796	0.0454559	4.18198	0.0356946	3.30563	0.0302381	3.45108	0.0312367	3.67676	0.0314381	2.93233	0.0451946	4.75125	0.0342086	0.0378606	4.0156	0.940444
Ku_c5725_892	2B	50.4	10WOH	4.618	G	5.8878	0.0358895	3.93796	0.0454559	4.18198	0.0356946	3.30563	0.0302381	3.45108	0.0312367	3.67676	0.0314381	2.93233	0.0451946	4.75125	0.0342086	0.0378606	4.0156	0.940444
Ku_c5725_892	2B	50.4	BLUES	5.109	G	5.8878	0.0358895	3.93796	0.0454559	4.18198	0.0356946	3.30563	0.0302381	3.45108	0.0312367	3.67676	0.0314381	2.93233	0.0451946	4.75125	0.0342086	0.0378606	4.0156	0.940444
Excalibur_rep_c68899_1400	2B	57.5	09AND	4.484	A	3.8554	0.0217788	2.26234	0.0171993	2.99844	0.0271269	3.66678	0.0225266	2.77081	0.0142135	3.01558	0.0287278	1.55044	0.0380673	2.79515	0.0248872	0.0249984	2.86437	0.733799
Excalibur_rep_c68899_1400	2B	57.5	09WOH	4.357	A	3.8554	0.0217788	2.26234	0.0171993	2.99844	0.0271269	3.66678	0.0225266	2.77081	0.0142135	3.01558	0.0287278	1.55044	0.0380673	2.79515	0.0248872	0.0249984	2.86437	0.733799
Excalibur_rep_c68899_1400	2B	57.5	10AND	3.727	A	3.8554	0.0217788	2.26234	0.0171993	2.99844	0.0271269	3.66678	0.0225266	2.77081	0.0142135	3.01558	0.0287278	1.55044	0.0380673	2.79515	0.0248872	0.0249984	2.86437	0.733799
Excalibur_rep_c68899_1400	2B	57.5	10SAU	5.139	A	3.8554	0.0217788	2.26234	0.0171993	2.99844	0.0271269	3.66678	0.0225266	2.77081	0.0142135	3.01558	0.0287278	1.55044	0.0380673	2.79515	0.0248872	0.0249984	2.86437	0.733799
Excalibur_rep_c68899_1400	2B	57.5	10SEL	6.086	A	3.8554	0.0217788	2.26234	0.0171993	2.99844	0.0271269	3.66678	0.0225266	2.77081	0.0142135	3.01558	0.0287278	1.55044	0.0380673	2.79515	0.0248872	0.0249984	2.86437	0.733799
Excalibur_rep_c68899_1400	2B	57.5	10WOH	4.297	A	3.8554	0.0217788	2.26234	0.0171993	2.99844	0.0271269	3.66678	0.0225266	2.77081	0.0142135	3.01558	0.0287278	1.55044	0.0380673	2.79515	0.0248872	0.0249984	2.86437	0.733799
Excalibur_rep_c68899_1400	2B	57.5	BLUES	4.393	A	3.8554	0.0217788	2.26234	0.0171993	2.99844	0.0271269	3.66678	0.0225266	2.77081	0.0142135	3.01558	0.0287278	1.55044	0.0380673	2.79515	0.0248872	0.0249984	2.86437	0.733799
Kukri_c4710_991	2B	57.5	10SEL	3.739	G	1.37293	0.00515854	1.37289	0.00742126	2.05539	0.014577	1.11705	0.00514234	1.16376	0.00475106	1.73899	0.0121827	1.54158	0.0250828	1.52056	0.0110334	0.00985466	1.48539	0.306602
RAC875_c16675_580	2B	57.5	10SEL	3.775	G	2.39451	0.00672493	2.41809	0.00970969	2.18794	0.0162248	1.63151	0.00623675	0.221699	0.0047682	2.33674	0.0143785	2.01115	0.0293444	2.39325	0.0137619	0.011461	1.94936	0.747524
RAC875_c41476_217	2B	57.5	10SEL	3.021	C	1.36615	0.00587346	1.38986	0.00874196	2.0356	0.0144204	1.09386	0.00656678	1.16467	0.00724744	1.72449	0.0135693	1.53275	0.0258694	1.48624	0.0121126	0.010932	1.4742	0.302524
wsnp_Ex_rep_c67391_65971023	2B	59.1	10SEL	3.756	G	2.05012	0.0117296	1.51241	0.00934722	1.16936	0.00487461	1.21319	0.00621535	0.973071	0.0034398	1.36406	0.00765094	1.26717	0.0172874	1.58904	0.0123134	0.00913443	1.3923	0.329469
wsnp_Ex_rep_c67391_65971023	2B	59.1	10WOH	3.053	G	2.05012	0.0117296	1.51241	0.00934722	1.16936	0.00487461	1.21319	0.00621535	0.973071	0.0034398	1.36406	0.00765094	1.26717	0.0172874	1.58904	0.0123134	0.00913443	1.3923	0.329469
BobWhite_c948_52	2B	64.3	09SEL	3.108	C	-1.58999	0.00276962	-1.794	0.0147704	-1.57851	0.00735269	-1.63855	0.00434656	-1.43995	0.00469504	-1.0028	0.00427055	-0.0270077	0.0192035	-1.73397	0.0127869	0.00797854	-1.3506	0.58756
BobWhite_c948_52	2B	64.3	10SEL	3.907	C	-1.58999	0.00276962	-1.794	0.0147704	-1.57851	0.00735269	-1.63855	0.00434656	-1.43995	0.00469504	-1.0028	0.00427055	-0.0270077	0.0192035	-1.73397	0.0127869	0.00797854	-1.3506	0.58756
BS00011039_51	2B	64.3	09SEL	3.157	G	0.319699	0.00679697	0.859122	0.0241764	0.656483	0.0173998	0.20361	0.00662311	0.408787	0.0092044	0.319572	0.00616221	0.586978	0.0190054	0.477343	0.0163226	0.0131238	0.478949	0.213548
BS00011039_51	2B	64.3	10SEL	3.606	G	0.319699	0.00679697	0.859122	0.0241764	0.656483	0.0173998	0.20361	0.00662311	0.408787	0.0092044	0.319572	0.00616221	0.586978	0.0190054	0.477343	0.0163226	0.0131238	0.478949	0.213548
BS00011164_51	2B	64.3	09SEL	3.157	C	0.319699	0.00679697	0.859122	0.0241764	0.656483	0.0173998	0.20361	0.00662311	0.408787	0.0092044	0.319572	0.00616221	0.586978	0.0190054	0.477343	0.0163226	0.0131238	0.478949	0.213548
BS00011164_51	2B	64.3	10SEL	3.606	C	0.319699	0.00679697	0.859122	0.0241764	0.656483	0.0173998	0.20361	0.00662311	0.408787	0.0092044	0.319572	0.00616221	0.586978	0.0190054	0.477343	0.0163226	0.0131238	0.478949	0.213548
Excalibur_c47286_281	2B	64.3	10SEL	3.293	A	0.210092	0.00182509	0.785322	0.0147941	0.527727	0.00865111	0.0163664	0.000892123	0.188296	0.00174309	0.159693	0.00100167	0.575485	0.0171	0.409795	0.00912565	0.00520215	0.359097	0.258595
Jagger_c4412_103	2B	64.3	09AND	5.048	A	2.732	0.0223876	0.945888	0.00387406	1.51684	0.00870232	1.69153	0.0129249	1.21719	0.0057151	1.6893	0.0125965	1.40977	0.0229912	1.59516	0.0133086	0.0123064	1.59971	0.523081
Jagger_c4412_103	2B	64.3	09WOH	3.596	A	2.732	0.0223876	0.945888	0.00387406	1.51684	0.00870232	1.69153	0.0129249	1.21719	0.0057151	1.6893	0.0125965	1.40977	0.0229912	1.59516	0.0133086	0.0123064	1.59971	0.523081
Jagger_c4412_103	2B	64.3	10AND	3.934	A	2.732	0.0223876	0.945888	0.00387406	1.51684	0.00870232	1.69153	0.0129249	1.21719	0.0057151	1.6893	0.0125965	1.40977	0.0229912	1.59516	0.0133086	0.0123064	1.59971	0.523081
Jagger_c4412_103	2B	64.3	10SAU	4.475	A	2.732	0.0223876	0.945888	0.00387406	1.51684	0.00870232	1.69153	0.0129249	1.21719	0.0057151	1.6893	0.0125965	1.40977	0.0229912	1.59516	0.0133086	0.0123064	1.59971	0.523081
Jagger_c4412_103	2B	64.3	10SEL	5.793	A	2.732	0.0223876	0.945888	0.00387406	1.51684	0.00870232	1.69153	0.0129249	1.21719	0.0057151	1.6893	0.0125965	1.40977	0.0229912	1.59516	0.0133086	0.0123064	1.59971	0.523081
Jagger_c4412_103	2B	64.3	10WOH	4.464	A	2.732	0.0223876	0.945888	0.00387406	1.51684	0.00870232	1.69153	0.0129249	1.21719	0.0057151	1.6893	0.0125965	1.40977	0.0229912	1.59516	0.0133086	0.0123064	1.59971	0.523081
Jagger_c4412_103	2B	64.3	BLUES	4.178	A	2.732	0.0223876	0.945888	0.00387406	1.51684	0.00870232	1.69153	0.0129249	1.21719	0.0057151	1.6893	0.0125965	1.40977	0.0229912	1.59516	0.0133086	0.0123064	1.59971	0.523081
Jagger_c4412_265	2B	64.3	09AND	5.048	A	2.732	0.0223876	0.945888	0.00387406	1.51684	0.00870232	1.69153	0.0129249	1.21719	0.0057151	1.6893	0.0125965	1.40977	0.0229912	1.59516	0.0133086	0.0123064	1.59971	0.523081
Jagger_c4412_265	2B	64.3	09WOH	3.596	A	2.732	0.0223876	0.945888	0.00387406	1.51684	0.00870232	1.69153	0.0129249	1.21719	0.0057151	1.6893	0.0125965	1.40977	0.0229912	1.59516	0.0133086	0.0123064	1.59971	0.523081
Jagger_c4412_265	2B	64.3	10AND	3.934	A	2.732	0.0223876	0.945888	0.00387406	1.51684	0.00870232	1.69153	0.0129249	1.21719	0.0057151	1.6893	0.0125965	1.40977	0.0229912	1.59516	0.0133086	0.0123064	1.59971	0.523081
Jagger_c4412_265	2B	64.3	10SAU	4.475	A	2.732	0.0223876	0.945888	0.00387406	1.51684	0.00870232	1.69153	0.0129249	1.21719	0.0057151	1.6893	0.0125965	1.40977	0.0229912	1.59516	0.0133086	0.0123064	1.59971	0.523081
Jagger_c4412_265	2B	64.3	10SEL	5.793	A	2.732	0.0223876	0.945888	0.00387406	1.51684	0.00870232	1.69153	0.0129249	1.21719	0.0057151	1.6893	0.0125965	1.40977	0.0229912	1.59516	0.0133086	0.0123064	1.59971	0.523081
Jagger_c4412_265	2B	64.3	10WOH	4.464	A	2.732	0.0223876	0.945888	0.00387406	1.51684	0.00870232	1.69153	0.0129249	1.21719	0.0057151	1.6893	0.0125965	1.40977	0.0229912	1.59516	0.0133086	0.0123064	1.59971	0.523081
Jagger_c4412_265	2B	64.3	BLUES	4.178	A	2.732	0.0223876	0.945888	0.00387406	1.51684	0.00870232	1.69153	0.0129249	1.21719	0.0057151	1.6893	0.0125965	1.40977	0.0229912	1.59516	0.0133086	0.0123064	1.59971	0.523081
Kukri_c10054_567	2B	64.3	10SEL	3.208	A	1.18003	0.000438099	0.89374	0.00518728	0.897507	0.00159992	0.979623	0.000687641	1.77837	0.00158957	1.58941	0.00138901	0.86049	0.0105251	0.0443341	0.00410727	0.00229381	1.02794	0.525683
Kukri_c16760_1427	2B	64.3	10SEL	3.35	A	0.994139	0.00716822	-1.06883	0.00572543	3.37119	0.00788167	1.23453	0.00505318	1.03211	0.00332856	2.28161	0.00687572	1.12374	0.0164394	1.14151	0.00715255	0.00754945	1.26375	1.25812
Kukri_rep_c94009_116	2B	64.3	10SEL	3.349	G	4.10613	0.00922509	2.88399	0.0125885	2.94023	0.00784288	2.7239	0.0066582	3.08043	0.00740567	3.35436	0.00978082	1.36408	0.013529	2.07496	0.00937246	0.010134	2.81601	0.820272
RAC875_rep_c110493_512	2B	64.3	10SEL	4.004	T	0.967231	0.00662825	0.663456	0.00453203	0.662081	0.00398105	0.634821	0.00430842	0.543739	0.00270439	0.695409	0.00504914	0.741305	0.0150297	0.708417	0.00621454	0.00636355	0.702057	0.12225
RAC875_rep_c72435_90	2B	64.3	09AND	5.048	G	2.732	0.0223876	0.945888	0.00387406	1.51684	0.00870232	1.69153	0.0129249	1.21719	0.0057151	1.6893	0.0125965	1.40977	0.0229912	1.59516	0.0133086	0.0123064	1.59971	0.523081
RAC875_rep_c72435_90	2B	64.3	09WOH	3.596	G	2.732	0.0223876	0.945888	0.00387406	1.51684	0.00870232	1.69153	0.0129249	1.21719	0.0057151	1.6893	0.0125965	1.40977	0.0229912	1.59516	0.0133086	0.0123064	1.59971	0.523081
RAC875_rep_c72435_90	2B	64.3	10AND	3.934	G	2.732	0.0223876	0.945888	0.00387406	1.51684	0.00870232	1.69153	0.0129249	1.21719	0.0057151	1.6893	0.0125965	1.40977	0.0229912	1.59516	0.0133086	0.0123064	1.59971	0.523081
RAC875_rep_c72435_90	2B	64.3	10SAU	4.475	G	2.732	0.0223876	0.945888	0.00387406	1.51684	0.00870232	1.69153	0.0129249	1.21719	0.0057151	1.6893	0.0125965	1.40977	0.0229912	1.59516	0.0133086	0.0123064	1.59971	0.523081
RAC875_rep_c72435_90	2B	64.3	10SEL	5.793	G	2.732	0.0223876	0.945888	0.00387406	1.51684	0.00870232	1.69153	0.0129249	1.21719	0.0057151	1.6893	0.0125965	1.40977	0.0229912	1.59516	0.0133086	0.0123064	1.59971	0.523081
RAC875_rep_c72435_90	2B	64.3	10WOH	4.464	G	2.732	0.0223876	0.945888	0.00387406	1.51684	0.00870232	1.69153	0.0129249	1.21719	0.0057151	1.6893	0.0125965	1.40977	0.0229912	1.59516	0.0133086	0.0123064	1.59971	0.523081
RAC875_rep_c72435_90	2B	64.3	BLUES	4.178	G	2.732	0.0223876	0.945888	0.00387406	1.51684	0.00870232	1.69153	0.0129249	1.21719	0.0057151	1.6893	0.0125965	1.40977	0.0229912	1.59516	0.0133086	0.0123064	1.59971	0.523081
TA001322-1176	2B	64.3	09SEL	3.118	A	1.32267	0.00210225	1.04717	0.0131274	1.05956	0.00646924	1.09923	0.00295799	1.93482	0.00477071	1.73869	0.00492209	0.936328	0.0203248	0.159094	0.0105606	0.00757192	1.1622	0.539843
TA001322-1176	2B	64.3	10SEL	3.949	A	1.32267	0.00210225	1.04717	0.0131274	1.05956	0.00646924	1.09923	0.00295799	1.93482	0.00477071	1.73869	0.00492209	0.936328	0.0203248	0.159094	0.0105606	0.00757192	1.1622	0.539843
Tdurum_contig98206_211	2B	64.3	09AND	5.048	G	2.732	0.0223876	0.945888	0.00387406	1.51684	0.00870232	1.69153	0.0129249	1.21719	0.0057151	1.6893	0.0125965	1.40977	0.0229912	1.59516	0.0133086	0.0123064	1.59971	0.523081
Tdurum_contig98206_211	2B	64.3	09WOH	3.596	G	2.732	0.0223876	0.945888	0.00387406	1.51684	0.00870232	1.69153	0.0129249	1.21719	0.0057151	1.6893	0.0125965	1.40977	0.0229912	1.59516	0.0133086	0.0123064	1.59971	0.523081
Tdurum_contig98206_211	2B	64.3	10AND	3.934	G	2.732	0.0223876	0.945888	0.00387406	1.51684	0.00870232	1.69153	0.0129249	1.21719	0.0057151	1.6893	0.0125965	1.40977	0.0229912	1.59516	0.0133086	0.0123064	1.59971	0.523081
Tdurum_contig98206_211	2B	64.3	10SAU	4.475	G	2.732	0.0223876	0.945888	0.00387406	1.51684	0.00870232	1.69153	0.0129249	1.21719	0.0057151	1.6893	0.0125965	1.40977	0.0229912	1.59516	0.0133086	0.0123064	1.59971	0.523081
Tdurum_contig98206_211	2B	64.3	10SEL	5.793	G	2.732	0.0223876	0.945888	0.00387406	1.51684	0.00870232	1.69153	0.0129249	1.21719	0.0057151	1.6893	0.0125965	1.40977	0.0229912	1.59516	0.0133086	0.0123064	1.59971	0.523081
Tdurum_contig98206_211	2B	64.3	10WOH	4.464	G	2.732	0.0223876	0.945888	0.00387406	1.51684	0.00870232	1.69153	0.0129249	1.21719	0.0057151	1.6893	0.0125965	1.40977	0.0229912	1.59516	0.0133086	0.0123064	1.59971	0.523081
Tdurum_contig98206_211	2B	64.3	BLUES	4.178	G	2.732	0.0223876	0.945888	0.00387406	1.51684	0.00870232	1.69153	0.0129249	1.21719	0.0057151	1.6893	0.0125965	1.40977	0.0229912	1.59516	0.0133086	0.0123064	1.59971	0.523081
wsnp_CAP7_c402_217331	2B	64.3	10SEL	4.164	G	1.24726	0.00296892	0.978239	0.0129938	1.01706	0.00676523	1.01989	0.00284813	1.84625	0.00459515	1.69727	0.00579739	0.919562	0.0220196	0.156446	0.0139516	0.00838157	1.11025	0.518988
wsnp_Ex_c27867_37030229	2B	64.3	10SEL	3.113	C	-4.42635	0.00812609	-4.64945	0.0125138	-4.24962	0.00691563	-4.47859	0.00890755	-4.96757	0.00992954	-3.82938	0.00667627	-0.772801	0.00751435	-3.44395	0.0100566	0.00814443	-3.85221	1.33146
wsnp_Ex_c27867_37030229	2B	64.3	10WOH	3.271	C	-4.42635	0.00812609	-4.64945	0.0125138	-4.24962	0.00691563	-4.47859	0.00890755	-4.96757	0.00992954	-3.82938	0.00667627	-0.772801	0.00751435	-3.44395	0.0100566	0.00814443	-3.85221	1.33146
wsnp_Ex_c33246_41764093	2B	64.3	10SEL	3.15	A	-1.636	0.00142659	-1.83619	0.00720539	-1.60278	0.00321116	-1.6719	0.00245967	-1.49156	0.00198069	-1.03799	0.00127599	-0.0217777	0.0100597	-1.74573	0.00692114	0.00336012	-1.38049	0.599575
wsnp_Ex_c51461_55394646	2B	64.3	10SEL	3.133	A	-2.59317	0.00226183	-3.79091	0.0166752	-5.90213	0.0165302	-2.10234	0.00190857	-3.38725	0.00507054	-1.3442	0.000984929	-1.18836	0.0152455	-2.66525	0.00684603	0.00668733	-2.8717	1.52002
wsnp_Ex_rep_c101906_87187119	2B	64.3	10SEL	3.189	T	1.17974	0.000449054	0.912464	0.0051576	0.894558	0.00166134	0.987264	0.000704312	1.79594	0.00160412	1.59226	0.00141489	0.860429	0.0105774	0.0441096	0.00420053	0.00235813	1.03335	0.52913
wsnp_JD_c1236_1789566	2B	64.3	09SEL	3.001	A	0.205998	0.00598974	0.778265	0.021541	0.513999	0.0146264	0.0500261	0.005761	0.21764	0.00711724	0.161525	0.00470472	0.581653	0.0185513	0.399538	0.0146889	0.0108222	0.363581	0.247476
wsnp_JD_c1236_1789566	2B	64.3	10SEL	3.596	A	0.205998	0.00598974	0.778265	0.021541	0.513999	0.0146264	0.0500261	0.005761	0.21764	0.00711724	0.161525	0.00470472	0.581653	0.0185513	0.399538	0.0146889	0.0108222	0.363581	0.247476
wsnp_JD_c6350_7517130	2B	64.3	09SEL	3.169	C	4.19902	0.00965071	2.96835	0.013452	3.02434	0.00816414	2.81668	0.00731777	3.17371	0.00800097	3.4271	0.0101378	1.38751	0.0146955	2.14191	0.00943018	0.0106779	2.89233	0.839144
wsnp_JD_c6350_7517130	2B	64.3	10SEL	3.522	C	4.19902	0.00965071	2.96835	0.013452	3.02434	0.00816414	2.81668	0.00731777	3.17371	0.00800097	3.4271	0.0101378	1.38751	0.0146955	2.14191	0.00943018	0.0106779	2.89233	0.839144
Excalibur_c16646_1254	2B	66	09AND	5.16	T	3.27012	0.0344606	2.7517	0.0355265	2.20631	0.0196258	2.32478	0.026338	2.25973	0.0211722	2.24237	0.023896	1.79283	0.0399476	1.91101	0.020521	0.0291684	2.34486	0.470855
Excalibur_c16646_1254	2B	66	09SEL	5.16	T	3.27012	0.0344606	2.7517	0.0355265	2.20631	0.0196258	2.32478	0.026338	2.25973	0.0211722	2.24237	0.023896	1.79283	0.0399476	1.91101	0.020521	0.0291684	2.34486	0.470855
Excalibur_c16646_1254	2B	66	09WOH	3.764	T	3.27012	0.0344606	2.7517	0.0355265	2.20631	0.0196258	2.32478	0.026338	2.25973	0.0211722	2.24237	0.023896	1.79283	0.0399476	1.91101	0.020521	0.0291684	2.34486	0.470855
Excalibur_c16646_1254	2B	66	10AND	4.115	T	3.27012	0.0344606	2.7517	0.0355265	2.20631	0.0196258	2.32478	0.026338	2.25973	0.0211722	2.24237	0.023896	1.79283	0.0399476	1.91101	0.020521	0.0291684	2.34486	0.470855
Excalibur_c16646_1254	2B	66	10JAN	3.522	T	3.27012	0.0344606	2.7517	0.0355265	2.20631	0.0196258	2.32478	0.026338	2.25973	0.0211722	2.24237	0.023896	1.79283	0.0399476	1.91101	0.020521	0.0291684	2.34486	0.470855
Excalibur_c16646_1254	2B	66	10SAU	4.649	T	3.27012	0.0344606	2.7517	0.0355265	2.20631	0.0196258	2.32478	0.026338	2.25973	0.0211722	2.24237	0.023896	1.79283	0.0399476	1.91101	0.020521	0.0291684	2.34486	0.470855
Excalibur_c16646_1254	2B	66	10SEL	4.629	T	3.27012	0.0344606	2.7517	0.0355265	2.20631	0.0196258	2.32478	0.026338	2.25973	0.0211722	2.24237	0.023896	1.79283	0.0399476	1.91101	0.020521	0.0291684	2.34486	0.470855
Excalibur_c16646_1254	2B	66	10WOH	3.747	T	3.27012	0.0344606	2.7517	0.0355265	2.20631	0.0196258	2.32478	0.026338	2.25973	0.0211722	2.24237	0.023896	1.79283	0.0399476	1.91101	0.020521	0.0291684	2.34486	0.470855
Excalibur_c16646_1254	2B	66	BLUES	4.676	T	3.27012	0.0344606	2.7517	0.0355265	2.20631	0.0196258	2.32478	0.026338	2.25973	0.0211722	2.24237	0.023896	1.79283	0.0399476	1.91101	0.020521	0.0291684	2.34486	0.470855
IAAV1296	2B	66	09AND	5.16	G	3.27012	0.0344606	2.7517	0.0355265	2.20631	0.0196258	2.32478	0.026338	2.25973	0.0211722	2.24237	0.023896	1.79283	0.0399476	1.91101	0.020521	0.0291684	2.34486	0.470855
IAAV1296	2B	66	09SEL	5.16	G	3.27012	0.0344606	2.7517	0.0355265	2.20631	0.0196258	2.32478	0.026338	2.25973	0.0211722	2.24237	0.023896	1.79283	0.0399476	1.91101	0.020521	0.0291684	2.34486	0.470855
IAAV1296	2B	66	09WOH	3.764	G	3.27012	0.0344606	2.7517	0.0355265	2.20631	0.0196258	2.32478	0.026338	2.25973	0.0211722	2.24237	0.023896	1.79283	0.0399476	1.91101	0.020521	0.0291684	2.34486	0.470855
IAAV1296	2B	66	10AND	4.115	G	3.27012	0.0344606	2.7517	0.0355265	2.20631	0.0196258	2.32478	0.026338	2.25973	0.0211722	2.24237	0.023896	1.79283	0.0399476	1.91101	0.020521	0.0291684	2.34486	0.470855
IAAV1296	2B	66	10JAN	3.522	G	3.27012	0.0344606	2.7517	0.0355265	2.20631	0.0196258	2.32478	0.026338	2.25973	0.0211722	2.24237	0.023896	1.79283	0.0399476	1.91101	0.020521	0.0291684	2.34486	0.470855
IAAV1296	2B	66	10SAU	4.649	G	3.27012	0.0344606	2.7517	0.0355265	2.20631	0.0196258	2.32478	0.026338	2.25973	0.0211722	2.24237	0.023896	1.79283	0.0399476	1.91101	0.020521	0.0291684	2.34486	0.470855
IAAV1296	2B	66	10SEL	4.629	G	3.27012	0.0344606	2.7517	0.0355265	2.20631	0.0196258	2.32478	0.026338	2.25973	0.0211722	2.24237	0.023896	1.79283	0.0399476	1.91101	0.020521	0.0291684	2.34486	0.470855
IAAV1296	2B	66	10WOH	3.747	G	3.27012	0.0344606	2.7517	0.0355265	2.20631	0.0196258	2.32478	0.026338	2.25973	0.0211722	2.24237	0.023896	1.79283	0.0399476	1.91101	0.020521	0.0291684	2.34486	0.470855
IAAV1296	2B	66	BLUES	4.676	G	3.27012	0.0344606	2.7517	0.0355265	2.20631	0.0196258	2.32478	0.026338	2.25973	0.0211722	2.24237	0.023896	1.79283	0.0399476	1.91101	0.020521	0.0291684	2.34486	0.470855
Kukri_c12900_270	2B	66	09AND	5.16	A	3.27012	0.0344606	2.7517	0.0355265	2.20631	0.0196258	2.32478	0.026338	2.25973	0.0211722	2.24237	0.023896	1.79283	0.0399476	1.91101	0.020521	0.0291684	2.34486	0.470855
Kukri_c12900_270	2B	66	09SEL	5.16	A	3.27012	0.0344606	2.7517	0.0355265	2.20631	0.0196258	2.32478	0.026338	2.25973	0.0211722	2.24237	0.023896	1.79283	0.0399476	1.91101	0.020521	0.0291684	2.34486	0.470855
Kukri_c12900_270	2B	66	09WOH	3.764	A	3.27012	0.0344606	2.7517	0.0355265	2.20631	0.0196258	2.32478	0.026338	2.25973	0.0211722	2.24237	0.023896	1.79283	0.0399476	1.91101	0.020521	0.0291684	2.34486	0.470855
Kukri_c12900_270	2B	66	10AND	4.115	A	3.27012	0.0344606	2.7517	0.0355265	2.20631	0.0196258	2.32478	0.026338	2.25973	0.0211722	2.24237	0.023896	1.79283	0.0399476	1.91101	0.020521	0.0291684	2.34486	0.470855
Kukri_c12900_270	2B	66	10JAN	3.522	A	3.27012	0.0344606	2.7517	0.0355265	2.20631	0.0196258	2.32478	0.026338	2.25973	0.0211722	2.24237	0.023896	1.79283	0.0399476	1.91101	0.020521	0.0291684	2.34486	0.470855
Kukri_c12900_270	2B	66	10SAU	4.649	A	3.27012	0.0344606	2.7517	0.0355265	2.20631	0.0196258	2.32478	0.026338	2.25973	0.0211722	2.24237	0.023896	1.79283	0.0399476	1.91101	0.020521	0.0291684	2.34486	0.470855
Kukri_c12900_270	2B	66	10SEL	4.629	A	3.27012	0.0344606	2.7517	0.0355265	2.20631	0.0196258	2.32478	0.026338	2.25973	0.0211722	2.24237	0.023896	1.79283	0.0399476	1.91101	0.020521	0.0291684	2.34486	0.470855
Kukri_c12900_270	2B	66	10WOH	3.747	A	3.27012	0.0344606	2.7517	0.0355265	2.20631	0.0196258	2.32478	0.026338	2.25973	0.0211722	2.24237	0.023896	1.79283	0.0399476	1.91101	0.020521	0.0291684	2.34486	0.470855
Kukri_c12900_270	2B	66	BLUES	4.676	A	3.27012	0.0344606	2.7517	0.0355265	2.20631	0.0196258	2.32478	0.026338	2.25973	0.0211722	2.24237	0.023896	1.79283	0.0399476	1.91101	0.020521	0.0291684	2.34486	0.470855
Kukri_c22419_541	2B	66	09AND	4.706	C	-14.172	0.0618868	1.22098	0.00372144	1.72795	0.00389746	-0.4374	0.00455665	0.260566	0.00583	0.958323	0.00372671	1.10958	0.00262052	1.52765	0.00218043	0.00366728	-0.975542	5.37788
Kukri_rep_c74573_613	2B	66	09AND	4.645	C	7.06881	0.0383919	4.48545	0.0367023	4.64497	0.0216738	4.2535	0.0278636	4.64371	0.023157	4.18214	0.025405	3.81974	0.0442643	7.78775	0.0369276	0.032874	5.11076	1.46825
Kukri_rep_c74573_613	2B	66	09SEL	4.421	C	7.06881	0.0383919	4.48545	0.0367023	4.64497	0.0216738	4.2535	0.0278636	4.64371	0.023157	4.18214	0.025405	3.81974	0.0442643	7.78775	0.0369276	0.032874	5.11076	1.46825
Kukri_rep_c74573_613	2B	66	09WOH	3.167	C	7.06881	0.0383919	4.48545	0.0367023	4.64497	0.0216738	4.2535	0.0278636	4.64371	0.023157	4.18214	0.025405	3.81974	0.0442643	7.78775	0.0369276	0.032874	5.11076	1.46825
Kukri_rep_c74573_613	2B	66	10AND	3.464	C	7.06881	0.0383919	4.48545	0.0367023	4.64497	0.0216738	4.2535	0.0278636	4.64371	0.023157	4.18214	0.025405	3.81974	0.0442643	7.78775	0.0369276	0.032874	5.11076	1.46825
Kukri_rep_c74573_613	2B	66	10SAU	3.947	C	7.06881	0.0383919	4.48545	0.0367023	4.64497	0.0216738	4.2535	0.0278636	4.64371	0.023157	4.18214	0.025405	3.81974	0.0442643	7.78775	0.0369276	0.032874	5.11076	1.46825
Kukri_rep_c74573_613	2B	66	10SEL	4.209	C	7.06881	0.0383919	4.48545	0.0367023	4.64497	0.0216738	4.2535	0.0278636	4.64371	0.023157	4.18214	0.025405	3.81974	0.0442643	7.78775	0.0369276	0.032874	5.11076	1.46825
Kukri_rep_c74573_613	2B	66	10WOH	4.159	C	7.06881	0.0383919	4.48545	0.0367023	4.64497	0.0216738	4.2535	0.0278636	4.64371	0.023157	4.18214	0.025405	3.81974	0.0442643	7.78775	0.0369276	0.032874	5.11076	1.46825
Kukri_rep_c74573_613	2B	66	BLUES	4.121	C	7.06881	0.0383919	4.48545	0.0367023	4.64497	0.0216738	4.2535	0.0278636	4.64371	0.023157	4.18214	0.025405	3.81974	0.0442643	7.78775	0.0369276	0.032874	5.11076	1.46825
wsnp_BF291736B_Ta_1_1	2B	66	09AND	5.16	A	3.27012	0.0344606	2.7517	0.0355265	2.20631	0.0196258	2.32478	0.026338	2.25973	0.0211722	2.24237	0.023896	1.79283	0.0399476	1.91101	0.020521	0.0291684	2.34486	0.470855
wsnp_BF291736B_Ta_1_1	2B	66	09SEL	5.16	A	3.27012	0.0344606	2.7517	0.0355265	2.20631	0.0196258	2.32478	0.026338	2.25973	0.0211722	2.24237	0.023896	1.79283	0.0399476	1.91101	0.020521	0.0291684	2.34486	0.470855
wsnp_BF291736B_Ta_1_1	2B	66	09WOH	3.764	A	3.27012	0.0344606	2.7517	0.0355265	2.20631	0.0196258	2.32478	0.026338	2.25973	0.0211722	2.24237	0.023896	1.79283	0.0399476	1.91101	0.020521	0.0291684	2.34486	0.470855
wsnp_BF291736B_Ta_1_1	2B	66	10AND	4.115	A	3.27012	0.0344606	2.7517	0.0355265	2.20631	0.0196258	2.32478	0.026338	2.25973	0.0211722	2.24237	0.023896	1.79283	0.0399476	1.91101	0.020521	0.0291684	2.34486	0.470855
wsnp_BF291736B_Ta_1_1	2B	66	10JAN	3.522	A	3.27012	0.0344606	2.7517	0.0355265	2.20631	0.0196258	2.32478	0.026338	2.25973	0.0211722	2.24237	0.023896	1.79283	0.0399476	1.91101	0.020521	0.0291684	2.34486	0.470855
wsnp_BF291736B_Ta_1_1	2B	66	10SAU	4.649	A	3.27012	0.0344606	2.7517	0.0355265	2.20631	0.0196258	2.32478	0.026338	2.25973	0.0211722	2.24237	0.023896	1.79283	0.0399476	1.91101	0.020521	0.0291684	2.34486	0.470855
wsnp_BF291736B_Ta_1_1	2B	66	10SEL	4.629	A	3.27012	0.0344606	2.7517	0.0355265	2.20631	0.0196258	2.32478	0.026338	2.25973	0.0211722	2.24237	0.023896	1.79283	0.0399476	1.91101	0.020521	0.0291684	2.34486	0.470855
wsnp_BF291736B_Ta_1_1	2B	66	10WOH	3.747	A	3.27012	0.0344606	2.7517	0.0355265	2.20631	0.0196258	2.32478	0.026338	2.25973	0.0211722	2.24237	0.023896	1.79283	0.0399476	1.91101	0.020521	0.0291684	2.34486	0.470855
wsnp_BF291736B_Ta_1_1	2B	66	BLUES	4.676	A	3.27012	0.0344606	2.7517	0.0355265	2.20631	0.0196258	2.32478	0.026338	2.25973	0.0211722	2.24237	0.023896	1.79283	0.0399476	1.91101	0.020521	0.0291684	2.34486	0.470855
wsnp_CAP7_c2233_1085003	2B	66	09AND	5.16	C	3.27012	0.0344606	2.7517	0.0355265	2.20631	0.0196258	2.32478	0.026338	2.25973	0.0211722	2.24237	0.023896	1.79283	0.0399476	1.91101	0.020521	0.0291684	2.34486	0.470855
wsnp_CAP7_c2233_1085003	2B	66	09SEL	5.16	C	3.27012	0.0344606	2.7517	0.0355265	2.20631	0.0196258	2.32478	0.026338	2.25973	0.0211722	2.24237	0.023896	1.79283	0.0399476	1.91101	0.020521	0.0291684	2.34486	0.470855
wsnp_CAP7_c2233_1085003	2B	66	09WOH	3.764	C	3.27012	0.0344606	2.7517	0.0355265	2.20631	0.0196258	2.32478	0.026338	2.25973	0.0211722	2.24237	0.023896	1.79283	0.0399476	1.91101	0.020521	0.0291684	2.34486	0.470855
wsnp_CAP7_c2233_1085003	2B	66	10AND	4.115	C	3.27012	0.0344606	2.7517	0.0355265	2.20631	0.0196258	2.32478	0.026338	2.25973	0.0211722	2.24237	0.023896	1.79283	0.0399476	1.91101	0.020521	0.0291684	2.34486	0.470855
wsnp_CAP7_c2233_1085003	2B	66	10JAN	3.522	C	3.27012	0.0344606	2.7517	0.0355265	2.20631	0.0196258	2.32478	0.026338	2.25973	0.0211722	2.24237	0.023896	1.79283	0.0399476	1.91101	0.020521	0.0291684	2.34486	0.470855
wsnp_CAP7_c2233_1085003	2B	66	10SAU	4.649	C	3.27012	0.0344606	2.7517	0.0355265	2.20631	0.0196258	2.32478	0.026338	2.25973	0.0211722	2.24237	0.023896	1.79283	0.0399476	1.91101	0.020521	0.0291684	2.34486	0.470855
wsnp_CAP7_c2233_1085003	2B	66	10SEL	4.629	C	3.27012	0.0344606	2.7517	0.0355265	2.20631	0.0196258	2.32478	0.026338	2.25973	0.0211722	2.24237	0.023896	1.79283	0.0399476	1.91101	0.020521	0.0291684	2.34486	0.470855
wsnp_CAP7_c2233_1085003	2B	66	10WOH	3.747	C	3.27012	0.0344606	2.7517	0.0355265	2.20631	0.0196258	2.32478	0.026338	2.25973	0.0211722	2.24237	0.023896	1.79283	0.0399476	1.91101	0.020521	0.0291684	2.34486	0.470855
wsnp_CAP7_c2233_1085003	2B	66	BLUES	4.676	C	3.27012	0.0344606	2.7517	0.0355265	2.20631	0.0196258	2.32478	0.026338	2.25973	0.0211722	2.24237	0.023896	1.79283	0.0399476	1.91101	0.020521	0.0291684	2.34486	0.470855
wsnp_Ex_c14771_22883575	2B	66	09AND	4.771	C	3.26964	0.0344559	2.75183	0.0355316	2.20605	0.0196241	2.32476	0.0263383	2.25964	0.0211713	2.24334	0.0239347	1.79282	0.0399481	1.91182	0.0205498	0.0291751	2.34499	0.470617
wsnp_Ex_c14771_22883575	2B	66	09SEL	4.762	C	3.26964	0.0344559	2.75183	0.0355316	2.20605	0.0196241	2.32476	0.0263383	2.25964	0.0211713	2.24334	0.0239347	1.79282	0.0399481	1.91182	0.0205498	0.0291751	2.34499	0.470617
wsnp_Ex_c14771_22883575	2B	66	09WOH	3.412	C	3.26964	0.0344559	2.75183	0.0355316	2.20605	0.0196241	2.32476	0.0263383	2.25964	0.0211713	2.24334	0.0239347	1.79282	0.0399481	1.91182	0.0205498	0.0291751	2.34499	0.470617
wsnp_Ex_c14771_22883575	2B	66	10AND	3.746	C	3.26964	0.0344559	2.75183	0.0355316	2.20605	0.0196241	2.32476	0.0263383	2.25964	0.0211713	2.24334	0.0239347	1.79282	0.0399481	1.91182	0.0205498	0.0291751	2.34499	0.470617
wsnp_Ex_c14771_22883575	2B	66	10JAN	3.242	C	3.26964	0.0344559	2.75183	0.0355316	2.20605	0.0196241	2.32476	0.0263383	2.25964	0.0211713	2.24334	0.0239347	1.79282	0.0399481	1.91182	0.0205498	0.0291751	2.34499	0.470617
wsnp_Ex_c14771_22883575	2B	66	10SAU	4.05	C	3.26964	0.0344559	2.75183	0.0355316	2.20605	0.0196241	2.32476	0.0263383	2.25964	0.0211713	2.24334	0.0239347	1.79282	0.0399481	1.91182	0.0205498	0.0291751	2.34499	0.470617
wsnp_Ex_c14771_22883575	2B	66	10SEL	4.255	C	3.26964	0.0344559	2.75183	0.0355316	2.20605	0.0196241	2.32476	0.0263383	2.25964	0.0211713	2.24334	0.0239347	1.79282	0.0399481	1.91182	0.0205498	0.0291751	2.34499	0.470617
wsnp_Ex_c14771_22883575	2B	66	10WOH	3.28	C	3.26964	0.0344559	2.75183	0.0355316	2.20605	0.0196241	2.32476	0.0263383	2.25964	0.0211713	2.24334	0.0239347	1.79282	0.0399481	1.91182	0.0205498	0.0291751	2.34499	0.470617
wsnp_Ex_c14771_22883575	2B	66	BLUES	4.215	C	3.26964	0.0344559	2.75183	0.0355316	2.20605	0.0196241	2.32476	0.0263383	2.25964	0.0211713	2.24334	0.0239347	1.79282	0.0399481	1.91182	0.0205498	0.0291751	2.34499	0.470617
wsnp_Ex_c38739_46195930	2B	66	09AND	5.16	T	3.27012	0.0344606	2.7517	0.0355265	2.20631	0.0196258	2.32478	0.026338	2.25973	0.0211722	2.24237	0.023896	1.79283	0.0399476	1.91101	0.020521	0.0291684	2.34486	0.470855
wsnp_Ex_c38739_46195930	2B	66	09SEL	5.16	T	3.27012	0.0344606	2.7517	0.0355265	2.20631	0.0196258	2.32478	0.026338	2.25973	0.0211722	2.24237	0.023896	1.79283	0.0399476	1.91101	0.020521	0.0291684	2.34486	0.470855
wsnp_Ex_c38739_46195930	2B	66	09WOH	3.764	T	3.27012	0.0344606	2.7517	0.0355265	2.20631	0.0196258	2.32478	0.026338	2.25973	0.0211722	2.24237	0.023896	1.79283	0.0399476	1.91101	0.020521	0.0291684	2.34486	0.470855
wsnp_Ex_c38739_46195930	2B	66	10AND	4.115	T	3.27012	0.0344606	2.7517	0.0355265	2.20631	0.0196258	2.32478	0.026338	2.25973	0.0211722	2.24237	0.023896	1.79283	0.0399476	1.91101	0.020521	0.0291684	2.34486	0.470855
wsnp_Ex_c38739_46195930	2B	66	10JAN	3.522	T	3.27012	0.0344606	2.7517	0.0355265	2.20631	0.0196258	2.32478	0.026338	2.25973	0.0211722	2.24237	0.023896	1.79283	0.0399476	1.91101	0.020521	0.0291684	2.34486	0.470855
wsnp_Ex_c38739_46195930	2B	66	10SAU	4.649	T	3.27012	0.0344606	2.7517	0.0355265	2.20631	0.0196258	2.32478	0.026338	2.25973	0.0211722	2.24237	0.023896	1.79283	0.0399476	1.91101	0.020521	0.0291684	2.34486	0.470855
wsnp_Ex_c38739_46195930	2B	66	10SEL	4.629	T	3.27012	0.0344606	2.7517	0.0355265	2.20631	0.0196258	2.32478	0.026338	2.25973	0.0211722	2.24237	0.023896	1.79283	0.0399476	1.91101	0.020521	0.0291684	2.34486	0.470855
wsnp_Ex_c38739_46195930	2B	66	10WOH	3.747	T	3.27012	0.0344606	2.7517	0.0355265	2.20631	0.0196258	2.32478	0.026338	2.25973	0.0211722	2.24237	0.023896	1.79283	0.0399476	1.91101	0.020521	0.0291684	2.34486	0.470855
wsnp_Ex_c38739_46195930	2B	66	BLUES	4.676	T	3.27012	0.0344606	2.7517	0.0355265	2.20631	0.0196258	2.32478	0.026338	2.25973	0.0211722	2.24237	0.023896	1.79283	0.0399476	1.91101	0.020521	0.0291684	2.34486	0.470855
wsnp_Ex_c38739_46196393	2B	66	09AND	5.16	G	3.27012	0.0344606	2.7517	0.0355265	2.20631	0.0196258	2.32478	0.026338	2.25973	0.0211722	2.24237	0.023896	1.79283	0.0399476	1.91101	0.020521	0.0291684	2.34486	0.470855
wsnp_Ex_c38739_46196393	2B	66	09SEL	5.16	G	3.27012	0.0344606	2.7517	0.0355265	2.20631	0.0196258	2.32478	0.026338	2.25973	0.0211722	2.24237	0.023896	1.79283	0.0399476	1.91101	0.020521	0.0291684	2.34486	0.470855
wsnp_Ex_c38739_46196393	2B	66	09WOH	3.764	G	3.27012	0.0344606	2.7517	0.0355265	2.20631	0.0196258	2.32478	0.026338	2.25973	0.0211722	2.24237	0.023896	1.79283	0.0399476	1.91101	0.020521	0.0291684	2.34486	0.470855
wsnp_Ex_c38739_46196393	2B	66	10AND	4.115	G	3.27012	0.0344606	2.7517	0.0355265	2.20631	0.0196258	2.32478	0.026338	2.25973	0.0211722	2.24237	0.023896	1.79283	0.0399476	1.91101	0.020521	0.0291684	2.34486	0.470855
wsnp_Ex_c38739_46196393	2B	66	10JAN	3.522	G	3.27012	0.0344606	2.7517	0.0355265	2.20631	0.0196258	2.32478	0.026338	2.25973	0.0211722	2.24237	0.023896	1.79283	0.0399476	1.91101	0.020521	0.0291684	2.34486	0.470855
wsnp_Ex_c38739_46196393	2B	66	10SAU	4.649	G	3.27012	0.0344606	2.7517	0.0355265	2.20631	0.0196258	2.32478	0.026338	2.25973	0.0211722	2.24237	0.023896	1.79283	0.0399476	1.91101	0.020521	0.0291684	2.34486	0.470855
wsnp_Ex_c38739_46196393	2B	66	10SEL	4.629	G	3.27012	0.0344606	2.7517	0.0355265	2.20631	0.0196258	2.32478	0.026338	2.25973	0.0211722	2.24237	0.023896	1.79283	0.0399476	1.91101	0.020521	0.0291684	2.34486	0.470855
wsnp_Ex_c38739_46196393	2B	66	10WOH	3.747	G	3.27012	0.0344606	2.7517	0.0355265	2.20631	0.0196258	2.32478	0.026338	2.25973	0.0211722	2.24237	0.023896	1.79283	0.0399476	1.91101	0.020521	0.0291684	2.34486	0.470855
wsnp_Ex_c38739_46196393	2B	66	BLUES	4.676	G	3.27012	0.0344606	2.7517	0.0355265	2.20631	0.0196258	2.32478	0.026338	2.25973	0.0211722	2.24237	0.023896	1.79283	0.0399476	1.91101	0.020521	0.0291684	2.34486	0.470855
wsnp_Ku_c12900_20727771	2B	66	09AND	5.16	T	3.27012	0.0344606	2.7517	0.0355265	2.20631	0.0196258	2.32478	0.026338	2.25973	0.0211722	2.24237	0.023896	1.79283	0.0399476	1.91101	0.020521	0.0291684	2.34486	0.470855
wsnp_Ku_c12900_20727771	2B	66	09SEL	5.16	T	3.27012	0.0344606	2.7517	0.0355265	2.20631	0.0196258	2.32478	0.026338	2.25973	0.0211722	2.24237	0.023896	1.79283	0.0399476	1.91101	0.020521	0.0291684	2.34486	0.470855
wsnp_Ku_c12900_20727771	2B	66	09WOH	3.764	T	3.27012	0.0344606	2.7517	0.0355265	2.20631	0.0196258	2.32478	0.026338	2.25973	0.0211722	2.24237	0.023896	1.79283	0.0399476	1.91101	0.020521	0.0291684	2.34486	0.470855
wsnp_Ku_c12900_20727771	2B	66	10AND	4.115	T	3.27012	0.0344606	2.7517	0.0355265	2.20631	0.0196258	2.32478	0.026338	2.25973	0.0211722	2.24237	0.023896	1.79283	0.0399476	1.91101	0.020521	0.0291684	2.34486	0.470855
wsnp_Ku_c12900_20727771	2B	66	10JAN	3.522	T	3.27012	0.0344606	2.7517	0.0355265	2.20631	0.0196258	2.32478	0.026338	2.25973	0.0211722	2.24237	0.023896	1.79283	0.0399476	1.91101	0.020521	0.0291684	2.34486	0.470855
wsnp_Ku_c12900_20727771	2B	66	10SAU	4.649	T	3.27012	0.0344606	2.7517	0.0355265	2.20631	0.0196258	2.32478	0.026338	2.25973	0.0211722	2.24237	0.023896	1.79283	0.0399476	1.91101	0.020521	0.0291684	2.34486	0.470855
wsnp_Ku_c12900_20727771	2B	66	10SEL	4.629	T	3.27012	0.0344606	2.7517	0.0355265	2.20631	0.0196258	2.32478	0.026338	2.25973	0.0211722	2.24237	0.023896	1.79283	0.0399476	1.91101	0.020521	0.0291684	2.34486	0.470855
wsnp_Ku_c12900_20727771	2B	66	10WOH	3.747	T	3.27012	0.0344606	2.7517	0.0355265	2.20631	0.0196258	2.32478	0.026338	2.25973	0.0211722	2.24237	0.023896	1.79283	0.0399476	1.91101	0.020521	0.0291684	2.34486	0.470855
wsnp_Ku_c12900_20727771	2B	66	BLUES	4.676	T	3.27012	0.0344606	2.7517	0.0355265	2.20631	0.0196258	2.32478	0.026338	2.25973	0.0211722	2.24237	0.023896	1.79283	0.0399476	1.91101	0.020521	0.0291684	2.34486	0.470855
Excalibur_c43102_132	2B	87.5	10WOH	3.026	C	-1.62504	0.00748094	-1.87204	0.0108761	-1.17378	0.00791559	-1.26183	0.0171027	-1.09821	0.00868235	-1.0711	0.00936432	-0.449074	0.00895114	-0.840803	0.0160314	0.011408	-1.17399	0.439364
RAC875_c29937_325	2B	87.5	10WOH	3.184	C	-3.9187	0.00893676	-2.51386	0.00747298	-2.7663	0.00825231	-2.38504	0.0180816	-3.39158	0.0108717	-3.79892	0.0141004	0.148744	0.00789583	-3.40847	0.0197917	0.0124863	-2.75427	1.30401
Kukri_c27631_1329	2B	126.3	10SEL	3.148	C	0.753645	0.00752985	0.865092	0.0144205	0.595712	0.00585869	0.806431	0.0130226	0.967353	0.0158702	0.864525	0.0145894	0.546513	0.0153002	0.778619	0.0140363	0.014416	0.772236	0.140853
RFL_Contig3713_316	2B	126.3	10SEL	3.093	C	0.746391	0.00732826	0.856381	0.0140309	0.579955	0.00551501	0.792421	0.0124918	0.938709	0.0148746	0.83466	0.0135297	0.531364	0.0143621	0.753317	0.0130245	0.0137148	0.75415	0.13758
CAP7_c16_483	2B	134.8	09SEL	3.01	A	6.36015	0.0207531	5.34271	0.0254616	5.89595	0.0225188	4.39009	0.015528	4.95826	0.0245062	5.99209	0.0232024	3.87554	0.0180693	5.81309	0.0242093	0.0237005	5.32849	0.861101
BS00100118_51	2B	135.5	09WOH	3.089	T	0.570215	0.00471798	0.823637	0.0144529	0.80364	0.0119319	0.562801	0.00706577	0.410205	0.00316089	0.638895	0.00881922	0.498706	0.013954	0.776907	0.0153919	0.0108612	0.635626	0.152452
BS00100118_51	2B	135.5	10SEL	3.346	T	0.570215	0.00471798	0.823637	0.0144529	0.80364	0.0119319	0.562801	0.00706577	0.410205	0.00316089	0.638895	0.00881922	0.498706	0.013954	0.776907	0.0153919	0.0108612	0.635626	0.152452
BS00100118_51	2B	135.5	10WOH	3.563	T	0.570215	0.00471798	0.823637	0.0144529	0.80364	0.0119319	0.562801	0.00706577	0.410205	0.00316089	0.638895	0.00881922	0.498706	0.013954	0.776907	0.0153919	0.0108612	0.635626	0.152452
D_contig31797_313	2D	56.1	09AND	3.469	G	5.44419	0.0244277	3.75165	0.0187888	3.42767	0.0226735	3.45734	0.0246701	3.40489	0.0178118	3.25297	0.0242602	2.50778	0.030366	3.68661	0.0292868	0.0248229	3.61664	0.830733
D_contig31797_313	2D	56.1	10SEL	4.036	G	5.44419	0.0244277	3.75165	0.0187888	3.42767	0.0226735	3.45734	0.0246701	3.40489	0.0178118	3.25297	0.0242602	2.50778	0.030366	3.68661	0.0292868	0.0248229	3.61664	0.830733
D_contig31797_313	2D	56.1	10WOH	3.679	G	5.44419	0.0244277	3.75165	0.0187888	3.42767	0.0226735	3.45734	0.0246701	3.40489	0.0178118	3.25297	0.0242602	2.50778	0.030366	3.68661	0.0292868	0.0248229	3.61664	0.830733
D_contig31797_313	2D	56.1	BLUES	3.019	G	5.44419	0.0244277	3.75165	0.0187888	3.42767	0.0226735	3.45734	0.0246701	3.40489	0.0178118	3.25297	0.0242602	2.50778	0.030366	3.68661	0.0292868	0.0248229	3.61664	0.830733
RAC875_rep_c72220_143	2D	64.5	10WOH	3.368	G	1.12499	0.00984338	1.26761	0.00690048	2.3769	0.0219912	2.05864	0.0146574	1.57854	0.0120056	1.48122	0.0210485	-0.517243	0.0347174	1.47788	0.0375973	0.0176573	1.35607	0.860749
RAC875_c48856_177	2D	110.1	10SEL	4.563	C	1.54473	0.00795092	1.42419	0.00985944	1.56012	0.0100634	0.905944	0.00413648	1.00456	0.00430339	1.21904	0.00730132	1.42214	0.0259903	1.12139	0.00730644	0.00906823	1.27527	0.249004
Kukri_c32355_1089	2D	114.7	09WOH	3.065	T	-1.19814	0.0135925	0.1543	0.0175959	-0.84751	0.0180864	-0.431124	0.0128527	-0.649509	0.0112003	-1.12987	0.0169367	0.137207	0.0335629	-4.58046	0.0263821	0.0183789	-1.06814	1.50874
Kukri_c32355_1089	2D	114.7	10SEL	4.939	T	-1.19814	0.0135925	0.1543	0.0175959	-0.84751	0.0180864	-0.431124	0.0128527	-0.649509	0.0112003	-1.12987	0.0169367	0.137207	0.0335629	-4.58046	0.0263821	0.0183789	-1.06814	1.50874
tplb0058k20_1741	2D	114.7	09WOH	3.055	A	-1.28096	0.0134746	0.0245473	0.0170926	-0.971934	0.0177136	-0.462355	0.012937	-0.801851	0.0106988	-1.26708	0.0164404	-0.0677823	0.0312063	-4.51197	0.026647	0.0180872	-1.16742	1.43963
tplb0058k20_1741	2D	114.7	10SEL	4.763	A	-1.28096	0.0134746	0.0245473	0.0170926	-0.971934	0.0177136	-0.462355	0.012937	-0.801851	0.0106988	-1.26708	0.0164404	-0.0677823	0.0312063	-4.51197	0.026647	0.0180872	-1.16742	1.43963
Ku_c674_915	2D	128.7	09SEL	3.007	A	2.04389	0.0231772	1.90231	0.0211407	2.12593	0.0296619	1.68686	0.0243146	1.5987	0.0152829	1.82108	0.0241576	1.59779	0.0428788	1.6502	0.0324083	0.0277194	1.80334	0.204653
Ku_c674_915	2D	128.7	09WOH	3.409	A	2.04389	0.0231772	1.90231	0.0211407	2.12593	0.0296619	1.68686	0.0243146	1.5987	0.0152829	1.82108	0.0241576	1.59779	0.0428788	1.6502	0.0324083	0.0277194	1.80334	0.204653
Ku_c674_915	2D	128.7	10SEL	5.295	A	2.04389	0.0231772	1.90231	0.0211407	2.12593	0.0296619	1.68686	0.0243146	1.5987	0.0152829	1.82108	0.0241576	1.59779	0.0428788	1.6502	0.0324083	0.0277194	1.80334	0.204653
Ku_c674_915	2D	128.7	10WOH	3.061	A	2.04389	0.0231772	1.90231	0.0211407	2.12593	0.0296619	1.68686	0.0243146	1.5987	0.0152829	1.82108	0.0241576	1.59779	0.0428788	1.6502	0.0324083	0.0277194	1.80334	0.204653
Ku_c674_915	2D	128.7	BLUES	3.102	A	2.04389	0.0231772	1.90231	0.0211407	2.12593	0.0296619	1.68686	0.0243146	1.5987	0.0152829	1.82108	0.0241576	1.59779	0.0428788	1.6502	0.0324083	0.0277194	1.80334	0.204653
RAC875_c3187_873	2D	136.4	10SAU	3.195	T	0.361916	0.0123034	-0.401865	0.00255212	-0.798299	0.00552264	-0.145049	0.00788527	-0.3368	0.00172996	-1.57895	0.0107201	-0.0503508	0.003407	-1.24495	0.00920924	0.00633036	-0.524294	0.644835
Excalibur_c1451_660	2D	139.4	10SEL	3.634	G	1.63132	0.00896487	1.24867	0.00762754	1.40584	0.00828504	1.25686	0.00803748	1.23728	0.0065809	1.1053	0.00606571	1.08785	0.015375	1.25177	0.00920425	0.0089821	1.27811	0.173541
wsnp_RFL_Contig2699_2402527	3A	69.2	10SAU	3.231	C	0.78982	0.00592766	0.684813	0.00656062	1.10295	0.0145015	1.05343	0.0160023	1.06086	0.013968	1.20285	0.0203396	0.672789	0.0165425	0.787708	0.0102585	0.0131763	0.919403	0.207706
wsnp_Ex_c8884_14841846	3A	73	09AND	3.751	A	6.59673	0.0345058	4.23157	0.0344836	4.47634	0.0310407	3.9345	0.0414	3.78417	0.038276	4.64222	0.0338714	1.41188	0.0213427	3.69985	0.0221051	0.0367628	4.09716	1.42427
wsnp_Ex_c8884_14841846	3A	73	09SEL	3.96	A	6.59673	0.0345058	4.23157	0.0344836	4.47634	0.0310407	3.9345	0.0414	3.78417	0.038276	4.64222	0.0338714	1.41188	0.0213427	3.69985	0.0221051	0.0367628	4.09716	1.42427
wsnp_Ex_c8884_14841846	3A	73	09WOH	3.822	A	6.59673	0.0345058	4.23157	0.0344836	4.47634	0.0310407	3.9345	0.0414	3.78417	0.038276	4.64222	0.0338714	1.41188	0.0213427	3.69985	0.0221051	0.0367628	4.09716	1.42427
wsnp_Ex_c8884_14841846	3A	73	10AND	4.152	A	6.59673	0.0345058	4.23157	0.0344836	4.47634	0.0310407	3.9345	0.0414	3.78417	0.038276	4.64222	0.0338714	1.41188	0.0213427	3.69985	0.0221051	0.0367628	4.09716	1.42427
wsnp_Ex_c8884_14841846	3A	73	10JAN	4.198	A	6.59673	0.0345058	4.23157	0.0344836	4.47634	0.0310407	3.9345	0.0414	3.78417	0.038276	4.64222	0.0338714	1.41188	0.0213427	3.69985	0.0221051	0.0367628	4.09716	1.42427
wsnp_Ex_c8884_14841846	3A	73	10SAU	3.967	A	6.59673	0.0345058	4.23157	0.0344836	4.47634	0.0310407	3.9345	0.0414	3.78417	0.038276	4.64222	0.0338714	1.41188	0.0213427	3.69985	0.0221051	0.0367628	4.09716	1.42427
wsnp_Ex_c8884_14841846	3A	73	10SEL	3.427	A	6.59673	0.0345058	4.23157	0.0344836	4.47634	0.0310407	3.9345	0.0414	3.78417	0.038276	4.64222	0.0338714	1.41188	0.0213427	3.69985	0.0221051	0.0367628	4.09716	1.42427
wsnp_Ex_c8884_14841846	3A	73	10WOH	3.464	A	6.59673	0.0345058	4.23157	0.0344836	4.47634	0.0310407	3.9345	0.0414	3.78417	0.038276	4.64222	0.0338714	1.41188	0.0213427	3.69985	0.0221051	0.0367628	4.09716	1.42427
wsnp_Ex_c8884_14841846	3A	73	BLUES	4.382	A	6.59673	0.0345058	4.23157	0.0344836	4.47634	0.0310407	3.9345	0.0414	3.78417	0.038276	4.64222	0.0338714	1.41188	0.0213427	3.69985	0.0221051	0.0367628	4.09716	1.42427
IACX5899	3A	84.7	10SAU	3.072	A	-1.7038	0.0210653	-1.06249	0.0119928	-1.49952	0.0205799	-1.53481	0.0259042	-1.55845	0.0229872	-1.64388	0.0289454	-0.688154	0.0132531	-1.1385	0.0164012	0.0225296	-1.3537	0.353922
Kukri_c63259_151	3A	87	10JAN	3.577	T	2.34103	0.0223207	-0.0488249	0.0099702	1.78812	0.0162782	1.53908	0.0232973	0.810091	0.0267573	2.42503	0.0305619	1.50458	0.011467	2.80733	0.0167553	0.0202961	1.6458	0.930548
Kukri_c63259_151	3A	87	10SAU	3.092	T	2.34103	0.0223207	-0.0488249	0.0099702	1.78812	0.0162782	1.53908	0.0232973	0.810091	0.0267573	2.42503	0.0305619	1.50458	0.011467	2.80733	0.0167553	0.0202961	1.6458	0.930548
BS00088756_51	3A	102.4	09AND	3.211	C	3.70553	0.0285418	2.99997	0.0242188	3.44862	0.0182109	1.80588	0.0205488	1.82687	0.0176434	1.97257	0.0291136	3.23317	0.0304816	4.1481	0.0348144	0.0276142	2.89259	0.913159
BS00088756_51	3A	102.4	10SAU	3.078	C	3.70553	0.0285418	2.99997	0.0242188	3.44862	0.0182109	1.80588	0.0205488	1.82687	0.0176434	1.97257	0.0291136	3.23317	0.0304816	4.1481	0.0348144	0.0276142	2.89259	0.913159
IAAV5984	3A	102.4	09AND	3.273	G	1.04016	0.0209431	0.8005	0.0175236	0.692524	0.011693	0.7719	0.017192	0.774553	0.0146716	0.928604	0.0244545	0.425542	0.0135385	0.790058	0.0216041	0.020276	0.77798	0.178743
IAAV5984	3A	102.4	10SAU	3.402	G	1.04016	0.0209431	0.8005	0.0175236	0.692524	0.011693	0.7719	0.017192	0.774553	0.0146716	0.928604	0.0244545	0.425542	0.0135385	0.790058	0.0216041	0.020276	0.77798	0.178743
Tdurum_contig62557_263	3A	102.4	10SAU	3.021	G	-0.157315	0.0212063	0.699798	0.0194449	0.109086	0.0125017	1.13807	0.0205241	-0.0747864	0.0147686	0.542376	0.0272188	0.712526	0.0162449	0.112197	0.0241674	0.0218139	0.385244	0.455806
Tdurum_contig68305_703	3A	102.4	10SAU	3.029	G	4.37483	0.035248	2.66787	0.0256657	3.23348	0.0210159	2.95596	0.0274879	2.42547	0.0212744	3.08543	0.0360405	2.60961	0.0307469	4.73478	0.0478268	0.0334508	3.26093	0.846125
Tdurum_contig68305_796	3A	102.4	09AND	3.014	A	1.20156	0.0310562	0.539201	0.0251452	0.238283	0.0189726	1.21865	0.0259934	0.509406	0.0224026	0.813515	0.03515	0.535662	0.021882	-0.205908	0.0319753	0.0304499	0.606296	0.476032
Tdurum_contig68305_796	3A	102.4	10SAU	3.127	A	1.20156	0.0310562	0.539201	0.0251452	0.238283	0.0189726	1.21865	0.0259934	0.509406	0.0224026	0.813515	0.03515	0.535662	0.021882	-0.205908	0.0319753	0.0304499	0.606296	0.476032
BS00022245_51	3A	114.1	09AND	4.189	C	-8.4195	0.0359444	0.52273	0.00019798	-0.548478	0.000223555	-1.31409	0.00181017	-0.531716	0.000348166	-0.767746	0.00099131	0.605391	0.00294897	0.100738	0.00268916	0.00207611	-1.29408	2.95298
BS00076772_51	3A	124.9	09AND	3.793	C	-1.26923	0.0286676	-0.800884	0.0181285	-0.787086	0.0137997	-0.804381	0.018115	-0.822374	0.0154506	-0.901723	0.0222529	-0.578352	0.0231498	-0.550495	0.00940397	0.0193786	-0.814316	0.220699
BS00076772_51	3A	124.9	09WOH	3.174	C	-1.26923	0.0286676	-0.800884	0.0181285	-0.787086	0.0137997	-0.804381	0.018115	-0.822374	0.0154506	-0.901723	0.0222529	-0.578352	0.0231498	-0.550495	0.00940397	0.0193786	-0.814316	0.220699
BS00076772_51	3A	124.9	10JAN	3.209	C	-1.26923	0.0286676	-0.800884	0.0181285	-0.787086	0.0137997	-0.804381	0.018115	-0.822374	0.0154506	-0.901723	0.0222529	-0.578352	0.0231498	-0.550495	0.00940397	0.0193786	-0.814316	0.220699
BS00076772_51	3A	124.9	10SAU	3.773	C	-1.26923	0.0286676	-0.800884	0.0181285	-0.787086	0.0137997	-0.804381	0.018115	-0.822374	0.0154506	-0.901723	0.0222529	-0.578352	0.0231498	-0.550495	0.00940397	0.0193786	-0.814316	0.220699
BS00076772_51	3A	124.9	10SEL	4.435	C	-1.26923	0.0286676	-0.800884	0.0181285	-0.787086	0.0137997	-0.804381	0.018115	-0.822374	0.0154506	-0.901723	0.0222529	-0.578352	0.0231498	-0.550495	0.00940397	0.0193786	-0.814316	0.220699
BS00076772_51	3A	124.9	BLUES	3.539	C	-1.26923	0.0286676	-0.800884	0.0181285	-0.787086	0.0137997	-0.804381	0.018115	-0.822374	0.0154506	-0.901723	0.0222529	-0.578352	0.0231498	-0.550495	0.00940397	0.0193786	-0.814316	0.220699
CAP11_c1022_117	3A	126.5	09AND	4.171	T	2.70919	0.0216109	1.70984	0.0125963	2.29446	0.019604	1.81656	0.0147197	1.82095	0.0127459	2.19568	0.0209485	1.22515	0.0170447	1.98627	0.0202558	0.0189657	1.96976	0.442577
CAP11_c1022_117	3A	126.5	09WOH	3.513	T	2.70919	0.0216109	1.70984	0.0125963	2.29446	0.019604	1.81656	0.0147197	1.82095	0.0127459	2.19568	0.0209485	1.22515	0.0170447	1.98627	0.0202558	0.0189657	1.96976	0.442577
CAP11_c1022_117	3A	126.5	10SAU	4.064	T	2.70919	0.0216109	1.70984	0.0125963	2.29446	0.019604	1.81656	0.0147197	1.82095	0.0127459	2.19568	0.0209485	1.22515	0.0170447	1.98627	0.0202558	0.0189657	1.96976	0.442577
CAP11_c1022_117	3A	126.5	10SEL	3.353	T	2.70919	0.0216109	1.70984	0.0125963	2.29446	0.019604	1.81656	0.0147197	1.82095	0.0127459	2.19568	0.0209485	1.22515	0.0170447	1.98627	0.0202558	0.0189657	1.96976	0.442577
CAP11_c1022_117	3A	126.5	10WOH	3.965	T	2.70919	0.0216109	1.70984	0.0125963	2.29446	0.019604	1.81656	0.0147197	1.82095	0.0127459	2.19568	0.0209485	1.22515	0.0170447	1.98627	0.0202558	0.0189657	1.96976	0.442577
CAP11_c1022_117	3A	126.5	BLUES	3.658	T	2.70919	0.0216109	1.70984	0.0125963	2.29446	0.019604	1.81656	0.0147197	1.82095	0.0127459	2.19568	0.0209485	1.22515	0.0170447	1.98627	0.0202558	0.0189657	1.96976	0.442577
CAP11_c1022_66	3A	126.5	09AND	4.171	A	2.70919	0.0216109	1.70984	0.0125963	2.29446	0.019604	1.81656	0.0147197	1.82095	0.0127459	2.19568	0.0209485	1.22515	0.0170447	1.98627	0.0202558	0.0189657	1.96976	0.442577
CAP11_c1022_66	3A	126.5	09WOH	3.513	A	2.70919	0.0216109	1.70984	0.0125963	2.29446	0.019604	1.81656	0.0147197	1.82095	0.0127459	2.19568	0.0209485	1.22515	0.0170447	1.98627	0.0202558	0.0189657	1.96976	0.442577
CAP11_c1022_66	3A	126.5	10SAU	4.064	A	2.70919	0.0216109	1.70984	0.0125963	2.29446	0.019604	1.81656	0.0147197	1.82095	0.0127459	2.19568	0.0209485	1.22515	0.0170447	1.98627	0.0202558	0.0189657	1.96976	0.442577
CAP11_c1022_66	3A	126.5	10SEL	3.353	A	2.70919	0.0216109	1.70984	0.0125963	2.29446	0.019604	1.81656	0.0147197	1.82095	0.0127459	2.19568	0.0209485	1.22515	0.0170447	1.98627	0.0202558	0.0189657	1.96976	0.442577
CAP11_c1022_66	3A	126.5	10WOH	3.965	A	2.70919	0.0216109	1.70984	0.0125963	2.29446	0.019604	1.81656	0.0147197	1.82095	0.0127459	2.19568	0.0209485	1.22515	0.0170447	1.98627	0.0202558	0.0189657	1.96976	0.442577
CAP11_c1022_66	3A	126.5	BLUES	3.658	A	2.70919	0.0216109	1.70984	0.0125963	2.29446	0.019604	1.81656	0.0147197	1.82095	0.0127459	2.19568	0.0209485	1.22515	0.0170447	1.98627	0.0202558	0.0189657	1.96976	0.442577
Kukri_rep_c106620_208	3A	126.5	09AND	4.761	C	2.28687	0.0294476	1.76976	0.0256558	1.72106	0.0211745	2.31324	0.0455306	2.00655	0.0295435	2.00981	0.0335545	1.27242	0.035168	1.93628	0.0368144	0.0335583	1.9145	0.335158
Kukri_rep_c106620_208	3A	126.5	09SEL	4.886	C	2.28687	0.0294476	1.76976	0.0256558	1.72106	0.0211745	2.31324	0.0455306	2.00655	0.0295435	2.00981	0.0335545	1.27242	0.035168	1.93628	0.0368144	0.0335583	1.9145	0.335158
Kukri_rep_c106620_208	3A	126.5	09WOH	4.476	C	2.28687	0.0294476	1.76976	0.0256558	1.72106	0.0211745	2.31324	0.0455306	2.00655	0.0295435	2.00981	0.0335545	1.27242	0.035168	1.93628	0.0368144	0.0335583	1.9145	0.335158
Kukri_rep_c106620_208	3A	126.5	10AND	6.621	C	2.28687	0.0294476	1.76976	0.0256558	1.72106	0.0211745	2.31324	0.0455306	2.00655	0.0295435	2.00981	0.0335545	1.27242	0.035168	1.93628	0.0368144	0.0335583	1.9145	0.335158
Kukri_rep_c106620_208	3A	126.5	10JAN	4.785	C	2.28687	0.0294476	1.76976	0.0256558	1.72106	0.0211745	2.31324	0.0455306	2.00655	0.0295435	2.00981	0.0335545	1.27242	0.035168	1.93628	0.0368144	0.0335583	1.9145	0.335158
Kukri_rep_c106620_208	3A	126.5	10SAU	5.914	C	2.28687	0.0294476	1.76976	0.0256558	1.72106	0.0211745	2.31324	0.0455306	2.00655	0.0295435	2.00981	0.0335545	1.27242	0.035168	1.93628	0.0368144	0.0335583	1.9145	0.335158
Kukri_rep_c106620_208	3A	126.5	10SEL	5.658	C	2.28687	0.0294476	1.76976	0.0256558	1.72106	0.0211745	2.31324	0.0455306	2.00655	0.0295435	2.00981	0.0335545	1.27242	0.035168	1.93628	0.0368144	0.0335583	1.9145	0.335158
Kukri_rep_c106620_208	3A	126.5	10WOH	6.051	C	2.28687	0.0294476	1.76976	0.0256558	1.72106	0.0211745	2.31324	0.0455306	2.00655	0.0295435	2.00981	0.0335545	1.27242	0.035168	1.93628	0.0368144	0.0335583	1.9145	0.335158
Kukri_rep_c106620_208	3A	126.5	BLUES	5.774	C	2.28687	0.0294476	1.76976	0.0256558	1.72106	0.0211745	2.31324	0.0455306	2.00655	0.0295435	2.00981	0.0335545	1.27242	0.035168	1.93628	0.0368144	0.0335583	1.9145	0.335158
wsnp_Ex_c1903_3592518	3A	126.5	09AND	4.022	C	0.255376	0.0294635	1.34349	0.0262621	0.744499	0.0213529	1.21999	0.0460556	-2.24796	0.0312172	1.83844	0.034769	-0.457696	0.0353756	0.487224	0.036914	0.0336201	0.39792	1.2832
wsnp_Ex_c1903_3592518	3A	126.5	09SEL	4.161	C	0.255376	0.0294635	1.34349	0.0262621	0.744499	0.0213529	1.21999	0.0460556	-2.24796	0.0312172	1.83844	0.034769	-0.457696	0.0353756	0.487224	0.036914	0.0336201	0.39792	1.2832
wsnp_Ex_c1903_3592518	3A	126.5	09WOH	3.74	C	0.255376	0.0294635	1.34349	0.0262621	0.744499	0.0213529	1.21999	0.0460556	-2.24796	0.0312172	1.83844	0.034769	-0.457696	0.0353756	0.487224	0.036914	0.0336201	0.39792	1.2832
wsnp_Ex_c1903_3592518	3A	126.5	10AND	5.811	C	0.255376	0.0294635	1.34349	0.0262621	0.744499	0.0213529	1.21999	0.0460556	-2.24796	0.0312172	1.83844	0.034769	-0.457696	0.0353756	0.487224	0.036914	0.0336201	0.39792	1.2832
wsnp_Ex_c1903_3592518	3A	126.5	10JAN	4.179	C	0.255376	0.0294635	1.34349	0.0262621	0.744499	0.0213529	1.21999	0.0460556	-2.24796	0.0312172	1.83844	0.034769	-0.457696	0.0353756	0.487224	0.036914	0.0336201	0.39792	1.2832
wsnp_Ex_c1903_3592518	3A	126.5	10SAU	5.15	C	0.255376	0.0294635	1.34349	0.0262621	0.744499	0.0213529	1.21999	0.0460556	-2.24796	0.0312172	1.83844	0.034769	-0.457696	0.0353756	0.487224	0.036914	0.0336201	0.39792	1.2832
wsnp_Ex_c1903_3592518	3A	126.5	10SEL	4.886	C	0.255376	0.0294635	1.34349	0.0262621	0.744499	0.0213529	1.21999	0.0460556	-2.24796	0.0312172	1.83844	0.034769	-0.457696	0.0353756	0.487224	0.036914	0.0336201	0.39792	1.2832
wsnp_Ex_c1903_3592518	3A	126.5	10WOH	5.245	C	0.255376	0.0294635	1.34349	0.0262621	0.744499	0.0213529	1.21999	0.0460556	-2.24796	0.0312172	1.83844	0.034769	-0.457696	0.0353756	0.487224	0.036914	0.0336201	0.39792	1.2832
wsnp_Ex_c1903_3592518	3A	126.5	BLUES	4.979	C	0.255376	0.0294635	1.34349	0.0262621	0.744499	0.0213529	1.21999	0.0460556	-2.24796	0.0312172	1.83844	0.034769	-0.457696	0.0353756	0.487224	0.036914	0.0336201	0.39792	1.2832
wsnp_Ku_c7811_13387117	3A	126.5	09AND	3.31	A	0.214868	0.0286697	1.30917	0.0204432	0.713069	0.0196925	1.17886	0.0422413	-2.28641	0.0286777	1.80304	0.0327478	-0.479335	0.0304201	0.45281	0.0362911	0.0308501	0.363259	1.28263
wsnp_Ku_c7811_13387117	3A	126.5	10AND	4.539	A	0.214868	0.0286697	1.30917	0.0204432	0.713069	0.0196925	1.17886	0.0422413	-2.28641	0.0286777	1.80304	0.0327478	-0.479335	0.0304201	0.45281	0.0362911	0.0308501	0.363259	1.28263
wsnp_Ku_c7811_13387117	3A	126.5	10JAN	3.322	A	0.214868	0.0286697	1.30917	0.0204432	0.713069	0.0196925	1.17886	0.0422413	-2.28641	0.0286777	1.80304	0.0327478	-0.479335	0.0304201	0.45281	0.0362911	0.0308501	0.363259	1.28263
wsnp_Ku_c7811_13387117	3A	126.5	10SAU	3.929	A	0.214868	0.0286697	1.30917	0.0204432	0.713069	0.0196925	1.17886	0.0422413	-2.28641	0.0286777	1.80304	0.0327478	-0.479335	0.0304201	0.45281	0.0362911	0.0308501	0.363259	1.28263
wsnp_Ku_c7811_13387117	3A	126.5	10SEL	3.816	A	0.214868	0.0286697	1.30917	0.0204432	0.713069	0.0196925	1.17886	0.0422413	-2.28641	0.0286777	1.80304	0.0327478	-0.479335	0.0304201	0.45281	0.0362911	0.0308501	0.363259	1.28263
wsnp_Ku_c7811_13387117	3A	126.5	10WOH	4.268	A	0.214868	0.0286697	1.30917	0.0204432	0.713069	0.0196925	1.17886	0.0422413	-2.28641	0.0286777	1.80304	0.0327478	-0.479335	0.0304201	0.45281	0.0362911	0.0308501	0.363259	1.28263
wsnp_Ku_c7811_13387117	3A	126.5	BLUES	3.865	A	0.214868	0.0286697	1.30917	0.0204432	0.713069	0.0196925	1.17886	0.0422413	-2.28641	0.0286777	1.80304	0.0327478	-0.479335	0.0304201	0.45281	0.0362911	0.0308501	0.363259	1.28263
Kukri_c12212_182	3A	148	09SEL	3.207	T	6.85975	0.0251761	5.84593	0.0322001	6.44883	0.0302649	4.61064	0.0136645	5.25882	0.0178989	6.41811	0.0285678	4.18493	0.0304724	6.16873	0.0282535	0.0289813	5.72447	0.951272
Kukri_c12212_182	3A	148	10SAU	3.136	T	6.85975	0.0251761	5.84593	0.0322001	6.44883	0.0302649	4.61064	0.0136645	5.25882	0.0178989	6.41811	0.0285678	4.18493	0.0304724	6.16873	0.0282535	0.0289813	5.72447	0.951272
Tdurum_contig10608_1081	3B	10	10SEL	3.585	C	7.92687	0.0271618	3.07426	0.00794149	4.77468	0.01288	4.22814	0.0113941	3.71583	0.00765283	4.76835	0.0147611	3.84901	0.027512	3.62355	0.0116907	0.0150291	4.49509	1.50258
wsnp_Ku_c55746_59522526	3B	10	09AND	3.102	A	8.17535	0.0301717	3.29199	0.00693406	5.03999	0.0148813	4.46955	0.0179077	3.96828	0.0115057	4.98248	0.0166952	3.96944	0.0256711	3.84308	0.0114596	0.0169663	4.71752	1.51705
wsnp_Ku_c55746_59522526	3B	10	10SEL	3.362	A	8.17535	0.0301717	3.29199	0.00693406	5.03999	0.0148813	4.46955	0.0179077	3.96828	0.0115057	4.98248	0.0166952	3.96944	0.0256711	3.84308	0.0114596	0.0169663	4.71752	1.51705
CAP8_c490_173	3B	46.6	09AND	3.029	T	1.44261	0.0123731	3.4817	0.0125907	3.28017	0.0191409	2.49281	0.0115798	2.24608	0.00849702	2.81044	0.012844	2.51682	0.0277972	3.65668	0.0191505	0.0157099	2.74091	0.729504
CAP8_c490_173	3B	46.6	09WOH	3.098	T	1.44261	0.0123731	3.4817	0.0125907	3.28017	0.0191409	2.49281	0.0115798	2.24608	0.00849702	2.81044	0.012844	2.51682	0.0277972	3.65668	0.0191505	0.0157099	2.74091	0.729504
CAP8_c490_173	3B	46.6	10SAU	3.209	T	1.44261	0.0123731	3.4817	0.0125907	3.28017	0.0191409	2.49281	0.0115798	2.24608	0.00849702	2.81044	0.012844	2.51682	0.0277972	3.65668	0.0191505	0.0157099	2.74091	0.729504
CAP8_c490_173	3B	46.6	10SEL	4.739	T	1.44261	0.0123731	3.4817	0.0125907	3.28017	0.0191409	2.49281	0.0115798	2.24608	0.00849702	2.81044	0.012844	2.51682	0.0277972	3.65668	0.0191505	0.0157099	2.74091	0.729504
CAP8_c490_173	3B	46.6	10WOH	3.836	T	1.44261	0.0123731	3.4817	0.0125907	3.28017	0.0191409	2.49281	0.0115798	2.24608	0.00849702	2.81044	0.012844	2.51682	0.0277972	3.65668	0.0191505	0.0157099	2.74091	0.729504
CAP8_c490_173	3B	46.6	BLUES	3.368	T	1.44261	0.0123731	3.4817	0.0125907	3.28017	0.0191409	2.49281	0.0115798	2.24608	0.00849702	2.81044	0.012844	2.51682	0.0277972	3.65668	0.0191505	0.0157099	2.74091	0.729504
Excalibur_c10474_246	3B	46.6	09AND	3.029	C	1.44261	0.0123731	3.4817	0.0125907	3.28017	0.0191409	2.49281	0.0115798	2.24608	0.00849702	2.81044	0.012844	2.51682	0.0277972	3.65668	0.0191505	0.0157099	2.74091	0.729504
Excalibur_c10474_246	3B	46.6	09WOH	3.098	C	1.44261	0.0123731	3.4817	0.0125907	3.28017	0.0191409	2.49281	0.0115798	2.24608	0.00849702	2.81044	0.012844	2.51682	0.0277972	3.65668	0.0191505	0.0157099	2.74091	0.729504
Excalibur_c10474_246	3B	46.6	10SAU	3.209	C	1.44261	0.0123731	3.4817	0.0125907	3.28017	0.0191409	2.49281	0.0115798	2.24608	0.00849702	2.81044	0.012844	2.51682	0.0277972	3.65668	0.0191505	0.0157099	2.74091	0.729504
Excalibur_c10474_246	3B	46.6	10SEL	4.739	C	1.44261	0.0123731	3.4817	0.0125907	3.28017	0.0191409	2.49281	0.0115798	2.24608	0.00849702	2.81044	0.012844	2.51682	0.0277972	3.65668	0.0191505	0.0157099	2.74091	0.729504
Excalibur_c10474_246	3B	46.6	10WOH	3.836	C	1.44261	0.0123731	3.4817	0.0125907	3.28017	0.0191409	2.49281	0.0115798	2.24608	0.00849702	2.81044	0.012844	2.51682	0.0277972	3.65668	0.0191505	0.0157099	2.74091	0.729504
Excalibur_c10474_246	3B	46.6	BLUES	3.368	C	1.44261	0.0123731	3.4817	0.0125907	3.28017	0.0191409	2.49281	0.0115798	2.24608	0.00849702	2.81044	0.012844	2.51682	0.0277972	3.65668	0.0191505	0.0157099	2.74091	0.729504
Kukri_c11120_462	3B	46.6	09AND	3.032	A	1.39591	0.0123016	3.46673	0.0125423	3.2081	0.018813	2.4176	0.0114051	2.20215	0.00838459	2.7247	0.0126274	2.51147	0.0277502	3.60544	0.0189413	0.0155547	2.69151	0.729939
Kukri_c11120_462	3B	46.6	09WOH	3.107	A	1.39591	0.0123016	3.46673	0.0125423	3.2081	0.018813	2.4176	0.0114051	2.20215	0.00838459	2.7247	0.0126274	2.51147	0.0277502	3.60544	0.0189413	0.0155547	2.69151	0.729939
Kukri_c11120_462	3B	46.6	10SAU	3.252	A	1.39591	0.0123016	3.46673	0.0125423	3.2081	0.018813	2.4176	0.0114051	2.20215	0.00838459	2.7247	0.0126274	2.51147	0.0277502	3.60544	0.0189413	0.0155547	2.69151	0.729939
Kukri_c11120_462	3B	46.6	10SEL	4.727	A	1.39591	0.0123016	3.46673	0.0125423	3.2081	0.018813	2.4176	0.0114051	2.20215	0.00838459	2.7247	0.0126274	2.51147	0.0277502	3.60544	0.0189413	0.0155547	2.69151	0.729939
Kukri_c11120_462	3B	46.6	10WOH	3.829	A	1.39591	0.0123016	3.46673	0.0125423	3.2081	0.018813	2.4176	0.0114051	2.20215	0.00838459	2.7247	0.0126274	2.51147	0.0277502	3.60544	0.0189413	0.0155547	2.69151	0.729939
Kukri_c11120_462	3B	46.6	BLUES	3.381	A	1.39591	0.0123016	3.46673	0.0125423	3.2081	0.018813	2.4176	0.0114051	2.20215	0.00838459	2.7247	0.0126274	2.51147	0.0277502	3.60544	0.0189413	0.0155547	2.69151	0.729939
Tdurum_contig97351_247	3B	46.6	09AND	3.043	A	1.49603	0.0119478	3.49964	0.0124797	3.26577	0.0194015	2.53202	0.0112666	2.27498	0.00829124	2.82772	0.012733	2.54713	0.0272319	3.66246	0.0191462	0.0155253	2.76322	0.712336
Tdurum_contig97351_247	3B	46.6	09WOH	3.102	A	1.49603	0.0119478	3.49964	0.0124797	3.26577	0.0194015	2.53202	0.0112666	2.27498	0.00829124	2.82772	0.012733	2.54713	0.0272319	3.66246	0.0191462	0.0155253	2.76322	0.712336
Tdurum_contig97351_247	3B	46.6	10SAU	3.224	A	1.49603	0.0119478	3.49964	0.0124797	3.26577	0.0194015	2.53202	0.0112666	2.27498	0.00829124	2.82772	0.012733	2.54713	0.0272319	3.66246	0.0191462	0.0155253	2.76322	0.712336
Tdurum_contig97351_247	3B	46.6	10SEL	4.755	A	1.49603	0.0119478	3.49964	0.0124797	3.26577	0.0194015	2.53202	0.0112666	2.27498	0.00829124	2.82772	0.012733	2.54713	0.0272319	3.66246	0.0191462	0.0155253	2.76322	0.712336
Tdurum_contig97351_247	3B	46.6	10WOH	3.849	A	1.49603	0.0119478	3.49964	0.0124797	3.26577	0.0194015	2.53202	0.0112666	2.27498	0.00829124	2.82772	0.012733	2.54713	0.0272319	3.66246	0.0191462	0.0155253	2.76322	0.712336
Tdurum_contig97351_247	3B	46.6	BLUES	3.381	A	1.49603	0.0119478	3.49964	0.0124797	3.26577	0.0194015	2.53202	0.0112666	2.27498	0.00829124	2.82772	0.012733	2.54713	0.0272319	3.66246	0.0191462	0.0155253	2.76322	0.712336
Excalibur_c14803_1088	3B	47.4	10SEL	3.878	A	3.59598	0.0093142	1.85053	0.010363	2.52657	0.010685	2.76464	0.0107016	2.52469	0.00759809	2.73753	0.00783509	2.75331	0.0261865	3.67647	0.0198955	0.0123875	2.80371	0.592943
Excalibur_c9001_569	3B	47.4	09AND	3.535	G	3.4571	0.0177896	2.50368	0.0191597	2.94062	0.0210789	2.82156	0.0175525	2.48257	0.0118223	2.67298	0.0146413	2.4316	0.0352655	3.51602	0.0334383	0.0224835	2.85327	0.428022
Excalibur_c9001_569	3B	47.4	09SEL	3.78	G	3.4571	0.0177896	2.50368	0.0191597	2.94062	0.0210789	2.82156	0.0175525	2.48257	0.0118223	2.67298	0.0146413	2.4316	0.0352655	3.51602	0.0334383	0.0224835	2.85327	0.428022
Excalibur_c9001_569	3B	47.4	09WOH	4.249	G	3.4571	0.0177896	2.50368	0.0191597	2.94062	0.0210789	2.82156	0.0175525	2.48257	0.0118223	2.67298	0.0146413	2.4316	0.0352655	3.51602	0.0334383	0.0224835	2.85327	0.428022
Excalibur_c9001_569	3B	47.4	10AND	3.055	G	3.4571	0.0177896	2.50368	0.0191597	2.94062	0.0210789	2.82156	0.0175525	2.48257	0.0118223	2.67298	0.0146413	2.4316	0.0352655	3.51602	0.0334383	0.0224835	2.85327	0.428022
Excalibur_c9001_569	3B	47.4	10SEL	5.293	G	3.4571	0.0177896	2.50368	0.0191597	2.94062	0.0210789	2.82156	0.0175525	2.48257	0.0118223	2.67298	0.0146413	2.4316	0.0352655	3.51602	0.0334383	0.0224835	2.85327	0.428022
Excalibur_c9001_569	3B	47.4	10WOH	4.881	G	3.4571	0.0177896	2.50368	0.0191597	2.94062	0.0210789	2.82156	0.0175525	2.48257	0.0118223	2.67298	0.0146413	2.4316	0.0352655	3.51602	0.0334383	0.0224835	2.85327	0.428022
Excalibur_c9001_569	3B	47.4	BLUES	4.094	G	3.4571	0.0177896	2.50368	0.0191597	2.94062	0.0210789	2.82156	0.0175525	2.48257	0.0118223	2.67298	0.0146413	2.4316	0.0352655	3.51602	0.0334383	0.0224835	2.85327	0.428022
IAAV958	3B	47.4	09SEL	3.095	G	1.54228	0.00784951	1.24997	0.0112333	2.06484	0.0134496	1.54855	0.00979898	1.72345	0.00778647	0.948629	0.00522375	1.59628	0.0226679	2.02128	0.0171978	0.0113259	1.58691	0.370369
IAAV958	3B	47.4	09WOH	3.452	G	1.54228	0.00784951	1.24997	0.0112333	2.06484	0.0134496	1.54855	0.00979898	1.72345	0.00778647	0.948629	0.00522375	1.59628	0.0226679	2.02128	0.0171978	0.0113259	1.58691	0.370369
IAAV958	3B	47.4	10SEL	4.254	G	1.54228	0.00784951	1.24997	0.0112333	2.06484	0.0134496	1.54855	0.00979898	1.72345	0.00778647	0.948629	0.00522375	1.59628	0.0226679	2.02128	0.0171978	0.0113259	1.58691	0.370369
IAAV958	3B	47.4	10WOH	3.89	G	1.54228	0.00784951	1.24997	0.0112333	2.06484	0.0134496	1.54855	0.00979898	1.72345	0.00778647	0.948629	0.00522375	1.59628	0.0226679	2.02128	0.0171978	0.0113259	1.58691	0.370369
IAAV958	3B	47.4	BLUES	3.226	G	1.54228	0.00784951	1.24997	0.0112333	2.06484	0.0134496	1.54855	0.00979898	1.72345	0.00778647	0.948629	0.00522375	1.59628	0.0226679	2.02128	0.0171978	0.0113259	1.58691	0.370369
Jagger_c2707_152	3B	47.4	10SEL	4.211	T	1.34754	0.0055989	0.868113	0.00717425	1.32273	0.00787429	1.53625	0.00771995	1.16777	0.00354241	1.17924	0.00660894	1.84892	0.0255128	2.10239	0.0173509	0.00980012	1.42162	0.397132
Jagger_c2707_152	3B	47.4	10WOH	3.218	T	1.34754	0.0055989	0.868113	0.00717425	1.32273	0.00787429	1.53625	0.00771995	1.16777	0.00354241	1.17924	0.00660894	1.84892	0.0255128	2.10239	0.0173509	0.00980012	1.42162	0.397132
JD_c119_119	3B	47.4	09AND	3.231	T	1.88961	0.00865888	1.13516	0.0103879	1.62873	0.0101403	1.84786	0.0106428	1.406	0.00584217	1.21378	0.00579578	2.03644	0.0267699	2.49711	0.0192139	0.0119526	1.70684	0.455598
JD_c119_119	3B	47.4	09WOH	3.368	T	1.88961	0.00865888	1.13516	0.0103879	1.62873	0.0101403	1.84786	0.0106428	1.406	0.00584217	1.21378	0.00579578	2.03644	0.0267699	2.49711	0.0192139	0.0119526	1.70684	0.455598
JD_c119_119	3B	47.4	10SEL	4.782	T	1.88961	0.00865888	1.13516	0.0103879	1.62873	0.0101403	1.84786	0.0106428	1.406	0.00584217	1.21378	0.00579578	2.03644	0.0267699	2.49711	0.0192139	0.0119526	1.70684	0.455598
JD_c119_119	3B	47.4	10WOH	4.167	T	1.88961	0.00865888	1.13516	0.0103879	1.62873	0.0101403	1.84786	0.0106428	1.406	0.00584217	1.21378	0.00579578	2.03644	0.0267699	2.49711	0.0192139	0.0119526	1.70684	0.455598
JD_c119_119	3B	47.4	BLUES	3.439	T	1.88961	0.00865888	1.13516	0.0103879	1.62873	0.0101403	1.84786	0.0106428	1.406	0.00584217	1.21378	0.00579578	2.03644	0.0267699	2.49711	0.0192139	0.0119526	1.70684	0.455598
RAC875_c17404_1160	3B	47.4	10SEL	4.305	G	2.97472	0.0100785	1.67547	0.00876552	2.33808	0.0124356	2.96832	0.0136695	2.75538	0.010769	2.09409	0.00946066	2.32233	0.0253905	3.1552	0.020281	0.0142303	2.53545	0.511517
RAC875_c17404_1160	3B	47.4	10WOH	3.043	G	2.97472	0.0100785	1.67547	0.00876552	2.33808	0.0124356	2.96832	0.0136695	2.75538	0.010769	2.09409	0.00946066	2.32233	0.0253905	3.1552	0.020281	0.0142303	2.53545	0.511517
RAC875_c25305_754	3B	47.4	10SEL	3.341	G	1.44132	0.00349164	1.20709	0.00738269	2.04058	0.0102285	1.51372	0.0069746	1.68276	0.005676	0.943579	0.00420233	1.62003	0.0230125	2.02853	0.0155819	0.00812344	1.5597	0.376053
RFL_Contig3799_987	3B	47.4	10SEL	3.621	G	1.41354	0.00437813	1.17398	0.00932028	2.01033	0.0111402	1.47548	0.00833157	1.66393	0.00710462	0.873161	0.00313466	1.5451	0.0219826	1.94992	0.0147394	0.00867988	1.51318	0.377524
RFL_Contig3799_987	3B	47.4	10WOH	3.039	G	1.41354	0.00437813	1.17398	0.00932028	2.01033	0.0111402	1.47548	0.00833157	1.66393	0.00710462	0.873161	0.00313466	1.5451	0.0219826	1.94992	0.0147394	0.00867988	1.51318	0.377524
TA001218-0519	3B	47.4	10SEL	5.201	A	3.9247	0.0125149	2.9395	0.0138292	3.47993	0.0154654	3.85345	0.0193781	3.40831	0.0125093	2.83517	0.0112827	2.96395	0.036063	4.42983	0.0323535	0.019245	3.47936	0.563
TA001218-0519	3B	47.4	10WOH	4.457	A	3.9247	0.0125149	2.9395	0.0138292	3.47993	0.0154654	3.85345	0.0193781	3.40831	0.0125093	2.83517	0.0112827	2.96395	0.036063	4.42983	0.0323535	0.019245	3.47936	0.563
TA001218-0519	3B	47.4	BLUES	3.28	A	3.9247	0.0125149	2.9395	0.0138292	3.47993	0.0154654	3.85345	0.0193781	3.40831	0.0125093	2.83517	0.0112827	2.96395	0.036063	4.42983	0.0323535	0.019245	3.47936	0.563
TA001646-1356	3B	47.4	09SEL	3.063	T	1.1163	0.00692527	1.0023	0.010706	1.70809	0.0122743	1.31022	0.00913191	1.48149	0.00720903	0.891832	0.00522054	1.46665	0.0223326	1.7078	0.0158276	0.0106565	1.33559	0.309952
TA001646-1356	3B	47.4	09WOH	3.398	T	1.1163	0.00692527	1.0023	0.010706	1.70809	0.0122743	1.31022	0.00913191	1.48149	0.00720903	0.891832	0.00522054	1.46665	0.0223326	1.7078	0.0158276	0.0106565	1.33559	0.309952
TA001646-1356	3B	47.4	10SEL	4.326	T	1.1163	0.00692527	1.0023	0.010706	1.70809	0.0122743	1.31022	0.00913191	1.48149	0.00720903	0.891832	0.00522054	1.46665	0.0223326	1.7078	0.0158276	0.0106565	1.33559	0.309952
TA001646-1356	3B	47.4	10WOH	3.703	T	1.1163	0.00692527	1.0023	0.010706	1.70809	0.0122743	1.31022	0.00913191	1.48149	0.00720903	0.891832	0.00522054	1.46665	0.0223326	1.7078	0.0158276	0.0106565	1.33559	0.309952
TA001646-1356	3B	47.4	BLUES	3.179	T	1.1163	0.00692527	1.0023	0.010706	1.70809	0.0122743	1.31022	0.00913191	1.48149	0.00720903	0.891832	0.00522054	1.46665	0.0223326	1.7078	0.0158276	0.0106565	1.33559	0.309952
wsnp_BE489326B_Ta_2_1	3B	47.4	10SEL	4.195	G	1.36056	0.00602483	0.886888	0.00825429	1.38137	0.00980137	1.56046	0.00881037	1.20069	0.00411414	1.19141	0.00713553	1.84625	0.0250693	2.10476	0.0174463	0.0105369	1.44155	0.388436
wsnp_BE489326B_Ta_2_1	3B	47.4	10WOH	3.166	G	1.36056	0.00602483	0.886888	0.00825429	1.38137	0.00980137	1.56046	0.00881037	1.20069	0.00411414	1.19141	0.00713553	1.84625	0.0250693	2.10476	0.0174463	0.0105369	1.44155	0.388436
wsnp_BE489326B_Ta_2_2	3B	47.4	10SEL	3.33	A	1.45484	0.00379091	1.21934	0.00807133	2.06381	0.0115319	1.53739	0.00806719	1.69201	0.00598127	0.95682	0.00474855	1.61828	0.0226929	2.03103	0.0157136	0.00878181	1.57169	0.375474
wsnp_CAP11_c272_234769	3B	47.4	09AND	3.605	A	2.7039	0.011254	2.1224	0.0134828	2.56446	0.014051	2.91236	0.016949	2.62105	0.011116	2.27005	0.0102991	2.40387	0.0316889	3.3241	0.0263987	0.0173139	2.61527	0.379466
wsnp_CAP11_c272_234769	3B	47.4	09SEL	3.689	A	2.7039	0.011254	2.1224	0.0134828	2.56446	0.014051	2.91236	0.016949	2.62105	0.011116	2.27005	0.0102991	2.40387	0.0316889	3.3241	0.0263987	0.0173139	2.61527	0.379466
wsnp_CAP11_c272_234769	3B	47.4	09WOH	4.142	A	2.7039	0.011254	2.1224	0.0134828	2.56446	0.014051	2.91236	0.016949	2.62105	0.011116	2.27005	0.0102991	2.40387	0.0316889	3.3241	0.0263987	0.0173139	2.61527	0.379466
wsnp_CAP11_c272_234769	3B	47.4	10AND	3.48	A	2.7039	0.011254	2.1224	0.0134828	2.56446	0.014051	2.91236	0.016949	2.62105	0.011116	2.27005	0.0102991	2.40387	0.0316889	3.3241	0.0263987	0.0173139	2.61527	0.379466
wsnp_CAP11_c272_234769	3B	47.4	10JAN	3.089	A	2.7039	0.011254	2.1224	0.0134828	2.56446	0.014051	2.91236	0.016949	2.62105	0.011116	2.27005	0.0102991	2.40387	0.0316889	3.3241	0.0263987	0.0173139	2.61527	0.379466
wsnp_CAP11_c272_234769	3B	47.4	10SEL	5.793	A	2.7039	0.011254	2.1224	0.0134828	2.56446	0.014051	2.91236	0.016949	2.62105	0.011116	2.27005	0.0102991	2.40387	0.0316889	3.3241	0.0263987	0.0173139	2.61527	0.379466
wsnp_CAP11_c272_234769	3B	47.4	10WOH	4.844	A	2.7039	0.011254	2.1224	0.0134828	2.56446	0.014051	2.91236	0.016949	2.62105	0.011116	2.27005	0.0102991	2.40387	0.0316889	3.3241	0.0263987	0.0173139	2.61527	0.379466
wsnp_CAP11_c272_234769	3B	47.4	BLUES	4.259	A	2.7039	0.011254	2.1224	0.0134828	2.56446	0.014051	2.91236	0.016949	2.62105	0.011116	2.27005	0.0102991	2.40387	0.0316889	3.3241	0.0263987	0.0173139	2.61527	0.379466
wsnp_Ex_rep_c67067_65534806	3B	47.4	09AND	4.283	T	3.95131	0.0159957	2.93142	0.016501	3.44899	0.0174544	3.8404	0.0213896	3.4067	0.013817	2.80439	0.011877	2.91083	0.0352298	4.37676	0.0330419	0.0215166	3.45885	0.565723
wsnp_Ex_rep_c67067_65534806	3B	47.4	09SEL	4.062	T	3.95131	0.0159957	2.93142	0.016501	3.44899	0.0174544	3.8404	0.0213896	3.4067	0.013817	2.80439	0.011877	2.91083	0.0352298	4.37676	0.0330419	0.0215166	3.45885	0.565723
wsnp_Ex_rep_c67067_65534806	3B	47.4	09WOH	4.586	T	3.95131	0.0159957	2.93142	0.016501	3.44899	0.0174544	3.8404	0.0213896	3.4067	0.013817	2.80439	0.011877	2.91083	0.0352298	4.37676	0.0330419	0.0215166	3.45885	0.565723
wsnp_Ex_rep_c67067_65534806	3B	47.4	10AND	4.106	T	3.95131	0.0159957	2.93142	0.016501	3.44899	0.0174544	3.8404	0.0213896	3.4067	0.013817	2.80439	0.011877	2.91083	0.0352298	4.37676	0.0330419	0.0215166	3.45885	0.565723
wsnp_Ex_rep_c67067_65534806	3B	47.4	10JAN	3.378	T	3.95131	0.0159957	2.93142	0.016501	3.44899	0.0174544	3.8404	0.0213896	3.4067	0.013817	2.80439	0.011877	2.91083	0.0352298	4.37676	0.0330419	0.0215166	3.45885	0.565723
wsnp_Ex_rep_c67067_65534806	3B	47.4	10SEL	6.111	T	3.95131	0.0159957	2.93142	0.016501	3.44899	0.0174544	3.8404	0.0213896	3.4067	0.013817	2.80439	0.011877	2.91083	0.0352298	4.37676	0.0330419	0.0215166	3.45885	0.565723
wsnp_Ex_rep_c67067_65534806	3B	47.4	10WOH	5.653	T	3.95131	0.0159957	2.93142	0.016501	3.44899	0.0174544	3.8404	0.0213896	3.4067	0.013817	2.80439	0.011877	2.91083	0.0352298	4.37676	0.0330419	0.0215166	3.45885	0.565723
wsnp_Ex_rep_c67067_65534806	3B	47.4	BLUES	4.759	T	3.95131	0.0159957	2.93142	0.016501	3.44899	0.0174544	3.8404	0.0213896	3.4067	0.013817	2.80439	0.011877	2.91083	0.0352298	4.37676	0.0330419	0.0215166	3.45885	0.565723
wsnp_Ex_rep_c69783_68742690	3B	47.4	09AND	3.605	A	2.7039	0.011254	2.1224	0.0134828	2.56446	0.014051	2.91236	0.016949	2.62105	0.011116	2.27005	0.0102991	2.40387	0.0316889	3.3241	0.0263987	0.0173139	2.61527	0.379466
wsnp_Ex_rep_c69783_68742690	3B	47.4	09SEL	3.689	A	2.7039	0.011254	2.1224	0.0134828	2.56446	0.014051	2.91236	0.016949	2.62105	0.011116	2.27005	0.0102991	2.40387	0.0316889	3.3241	0.0263987	0.0173139	2.61527	0.379466
wsnp_Ex_rep_c69783_68742690	3B	47.4	09WOH	4.142	A	2.7039	0.011254	2.1224	0.0134828	2.56446	0.014051	2.91236	0.016949	2.62105	0.011116	2.27005	0.0102991	2.40387	0.0316889	3.3241	0.0263987	0.0173139	2.61527	0.379466
wsnp_Ex_rep_c69783_68742690	3B	47.4	10AND	3.48	A	2.7039	0.011254	2.1224	0.0134828	2.56446	0.014051	2.91236	0.016949	2.62105	0.011116	2.27005	0.0102991	2.40387	0.0316889	3.3241	0.0263987	0.0173139	2.61527	0.379466
wsnp_Ex_rep_c69783_68742690	3B	47.4	10JAN	3.089	A	2.7039	0.011254	2.1224	0.0134828	2.56446	0.014051	2.91236	0.016949	2.62105	0.011116	2.27005	0.0102991	2.40387	0.0316889	3.3241	0.0263987	0.0173139	2.61527	0.379466
wsnp_Ex_rep_c69783_68742690	3B	47.4	10SEL	5.793	A	2.7039	0.011254	2.1224	0.0134828	2.56446	0.014051	2.91236	0.016949	2.62105	0.011116	2.27005	0.0102991	2.40387	0.0316889	3.3241	0.0263987	0.0173139	2.61527	0.379466
wsnp_Ex_rep_c69783_68742690	3B	47.4	10WOH	4.844	A	2.7039	0.011254	2.1224	0.0134828	2.56446	0.014051	2.91236	0.016949	2.62105	0.011116	2.27005	0.0102991	2.40387	0.0316889	3.3241	0.0263987	0.0173139	2.61527	0.379466
wsnp_Ex_rep_c69783_68742690	3B	47.4	BLUES	4.259	A	2.7039	0.011254	2.1224	0.0134828	2.56446	0.014051	2.91236	0.016949	2.62105	0.011116	2.27005	0.0102991	2.40387	0.0316889	3.3241	0.0263987	0.0173139	2.61527	0.379466
wsnp_JD_c119_190079	3B	47.4	10SEL	3.79	G	0.996514	0.00369432	0.970104	0.00926608	1.66575	0.0103858	1.28188	0.00808537	1.47316	0.00693688	0.826063	0.00340796	1.42618	0.0219202	1.61239	0.013658	0.00841432	1.2815	0.31632
wsnp_JD_c119_190135	3B	47.4	10SEL	3.835	G	1.01319	0.00371424	0.949667	0.00932169	1.65248	0.0103548	1.26559	0.00805729	1.45287	0.00692976	0.831031	0.00341486	1.44035	0.0220413	1.65295	0.0138101	0.0084132	1.28227	0.319704
wsnp_JD_c12451_12690261	3B	47.4	10SEL	3.835	C	1.01319	0.00371424	0.949667	0.00932169	1.65248	0.0103548	1.26559	0.00805729	1.45287	0.00692976	0.831031	0.00341486	1.44035	0.0220413	1.65295	0.0138101	0.0084132	1.28227	0.319704
Excalibur_c63730_660	3B	48.2	10SEL	3.72	G	2.25102	0.00815256	1.66926	0.00983575	2.69995	0.016643	2.31522	0.0120901	2.82542	0.0138673	1.56679	0.00890001	1.72265	0.0215057	2.41427	0.0174157	0.013234	2.18307	0.479748
BS00030534_51	3B	52.8	10WOH	3.111	G	3.91376	0.0101962	3.0301	0.0118717	2.64432	0.00799608	1.0291	0.00374211	1.59211	0.00726795	1.89386	0.00626568	3.14089	0.0181309	4.48154	0.0174137	0.00892266	2.71571	1.17234
wsnp_RFL_Contig3529_3696847	3B	52.8	10SAU	3.518	A	5.41078	0.0168731	2.76755	0.011179	4.74118	0.0180878	3.12445	0.0119657	3.92829	0.0189154	3.79536	0.0168727	3.17072	0.012548	2.62186	0.00719086	0.0152113	3.69502	0.979438
Ku_c27771_508	3B	53.6	10SAU	3.617	C	-1.2632	0.016754	-1.77499	0.0217785	-1.82131	0.0214915	-1.31654	0.0165556	-0.849069	0.0173397	-0.726907	0.0236104	-1.28184	0.0296236	-0.973917	0.017654	0.0217853	-1.25097	0.399681
Ku_c27771_508	3B	53.6	10SEL	3.107	C	-1.2632	0.016754	-1.77499	0.0217785	-1.82131	0.0214915	-1.31654	0.0165556	-0.849069	0.0173397	-0.726907	0.0236104	-1.28184	0.0296236	-0.973917	0.017654	0.0217853	-1.25097	0.399681
BobWhite_c40455_116	3B	58.2	09WOH	3.045	C	1.21719	0.00759616	0.55662	0.0141638	1.53711	0.018374	0.765204	0.0144478	-0.122881	0.0146167	1.06702	0.0195744	0.490775	0.0114207	0.583379	0.0225565	0.0164409	0.761802	0.511539
BobWhite_c40455_116	3B	58.2	10SAU	3.25	C	1.21719	0.00759616	0.55662	0.0141638	1.53711	0.018374	0.765204	0.0144478	-0.122881	0.0146167	1.06702	0.0195744	0.490775	0.0114207	0.583379	0.0225565	0.0164409	0.761802	0.511539
BobWhite_c40455_116	3B	58.2	10WOH	3.932	C	1.21719	0.00759616	0.55662	0.0141638	1.53711	0.018374	0.765204	0.0144478	-0.122881	0.0146167	1.06702	0.0195744	0.490775	0.0114207	0.583379	0.0225565	0.0164409	0.761802	0.511539
Excalibur_c5977_440	3B	58.2	10WOH	3.286	T	2.69699	0.0055601	2.93047	0.00844892	2.76547	0.00600823	1.49402	0.00235989	1.75066	0.00352639	2.09386	0.00434263	2.81989	0.0190069	3.9627	0.0174241	0.00688078	2.56426	0.778445
Ku_c31046_525	3B	58.2	10WOH	3.318	C	0.199356	0.0100839	0.44938	0.0195071	1.27132	0.0237805	0.0340638	0.0198786	0.0258157	0.0205522	0.331512	0.0243537	0.699242	0.015558	0.888481	0.027123	0.0216025	0.487396	0.438758
Kukri_rep_c117846_427	3B	58.2	10WOH	3.292	G	2.667	0.00590138	2.92412	0.00854483	2.766	0.00601392	1.47307	0.00252332	1.72506	0.00312796	2.08921	0.00437545	2.81337	0.0189455	3.95256	0.0174551	0.00695796	2.5513	0.782802
RAC875_c53296_378	3B	58.2	09WOH	3.462	T	0.131058	0.0120765	0.541482	0.0208646	1.45614	0.0256438	0.167145	0.0207368	0.270693	0.0205962	0.553956	0.0247379	0.782176	0.016408	1.04845	0.0283749	0.0227131	0.618887	0.460694
RAC875_c53296_378	3B	58.2	10SAU	3.029	T	0.131058	0.0120765	0.541482	0.0208646	1.45614	0.0256438	0.167145	0.0207368	0.270693	0.0205962	0.553956	0.0247379	0.782176	0.016408	1.04845	0.0283749	0.0227131	0.618887	0.460694
RAC875_c53296_378	3B	58.2	10WOH	4.101	T	0.131058	0.0120765	0.541482	0.0208646	1.45614	0.0256438	0.167145	0.0207368	0.270693	0.0205962	0.553956	0.0247379	0.782176	0.016408	1.04845	0.0283749	0.0227131	0.618887	0.460694
RAC875_c53296_529	3B	58.2	09WOH	3.086	G	-0.00744699	0.0100923	0.743978	0.0182567	1.64934	0.0241729	0.146958	0.0181988	0.671704	0.0179781	0.444911	0.0219857	0.797791	0.014543	1.06624	0.0253312	0.0199161	0.689185	0.523471
RAC875_c53296_529	3B	58.2	10WOH	3.595	G	-0.00744699	0.0100923	0.743978	0.0182567	1.64934	0.0241729	0.146958	0.0181988	0.671704	0.0179781	0.444911	0.0219857	0.797791	0.014543	1.06624	0.0253312	0.0199161	0.689185	0.523471
RAC875_c53296_61	3B	58.2	09WOH	3.312	A	0.00113125	0.010215	0.727285	0.0184054	1.73182	0.0251335	0.176951	0.0191944	0.693255	0.0192848	0.507223	0.0233347	0.822442	0.0153096	1.10064	0.0260339	0.0206836	0.720094	0.539429
RAC875_c53296_61	3B	58.2	10WOH	3.891	A	0.00113125	0.010215	0.727285	0.0184054	1.73182	0.0251335	0.176951	0.0191944	0.693255	0.0192848	0.507223	0.0233347	0.822442	0.0153096	1.10064	0.0260339	0.0206836	0.720094	0.539429
wsnp_Ex_c5547_9772680	3B	58.2	09WOH	3.292	G	0.00591337	0.00990439	0.465342	0.0180269	1.38564	0.0233583	0.102391	0.0187507	0.22103	0.0185998	0.492089	0.0228076	0.735632	0.0144047	0.96962	0.0254285	0.0201253	0.547207	0.466584
wsnp_Ex_c5547_9772680	3B	58.2	10WOH	3.901	G	0.00591337	0.00990439	0.465342	0.0180269	1.38564	0.0233583	0.102391	0.0187507	0.22103	0.0185998	0.492089	0.0228076	0.735632	0.0144047	0.96962	0.0254285	0.0201253	0.547207	0.466584
wsnp_Ex_c5547_9774195	3B	58.2	10WOH	3.385	T	0.167205	0.00968506	0.411117	0.0180259	1.24886	0.0229164	0.0050473	0.0190602	-0.0098387	0.0190891	0.292645	0.0229467	0.67234	0.0140677	0.849146	0.0250889	0.0201494	0.454566	0.441175
wsnp_Ex_c5547_9774453	3B	58.2	09WOH	3.024	C	0.0104181	0.010092	0.461299	0.0177951	1.38172	0.0231037	0.0939507	0.0182731	0.211204	0.0177423	0.479505	0.0220102	0.733732	0.0142905	0.963571	0.0250402	0.0197835	0.541926	0.466414
wsnp_Ex_c5547_9774453	3B	58.2	10WOH	3.574	C	0.0104181	0.010092	0.461299	0.0177951	1.38172	0.0231037	0.0939507	0.0182731	0.211204	0.0177423	0.479505	0.0220102	0.733732	0.0142905	0.963571	0.0250402	0.0197835	0.541926	0.466414
wsnp_Ex_c37115_44930934	3B	62.1	09AND	3.573	C	8.53546	0.0191843	3.81151	0.0056207	5.01002	0.00831712	5.56079	0.0137569	4.80718	0.00784406	4.91712	0.00935481	4.65113	0.0234021	7.37531	0.0247433	0.0134348	5.58356	1.57253
wsnp_Ex_c37115_44930934	3B	62.1	10SEL	4.101	C	8.53546	0.0191843	3.81151	0.0056207	5.01002	0.00831712	5.56079	0.0137569	4.80718	0.00784406	4.91712	0.00935481	4.65113	0.0234021	7.37531	0.0247433	0.0134348	5.58356	1.57253
wsnp_Ex_c37115_44930934	3B	62.1	10WOH	3.875	C	8.53546	0.0191843	3.81151	0.0056207	5.01002	0.00831712	5.56079	0.0137569	4.80718	0.00784406	4.91712	0.00935481	4.65113	0.0234021	7.37531	0.0247433	0.0134348	5.58356	1.57253
wsnp_Ex_c13154_20784674	3B	66	09AND	3.003	G	-1.05279	0.0371291	-0.208823	0.0258507	1.27721	0.0293993	0.172002	0.0202509	1.31234	0.0237534	1.02526	0.0267093	-0.251674	0.0317084	0.380234	0.0273338	0.0311392	0.33172	0.83784
wsnp_Ex_c13154_20785032	3B	66	09AND	3.621	A	-1.94873	0.0418089	-1.5616	0.030199	-0.863484	0.0309048	-1.02621	0.0228665	-0.188275	0.0241533	-0.33049	0.0275174	-0.864449	0.036153	-0.302719	0.0303927	0.0341563	-0.885745	0.625881
wsnp_Ex_c13154_20785032	3B	66	10SEL	3.523	A	-1.94873	0.0418089	-1.5616	0.030199	-0.863484	0.0309048	-1.02621	0.0228665	-0.188275	0.0241533	-0.33049	0.0275174	-0.864449	0.036153	-0.302719	0.0303927	0.0341563	-0.885745	0.625881
wsnp_Ex_c13154_20785032	3B	66	BLUES	3.029	A	-1.94873	0.0418089	-1.5616	0.030199	-0.863484	0.0309048	-1.02621	0.0228665	-0.188275	0.0241533	-0.33049	0.0275174	-0.864449	0.036153	-0.302719	0.0303927	0.0341563	-0.885745	0.625881
Excalibur_c2850_126	3B	66.8	09AND	3.525	C	8.583	0.0195226	3.85661	0.00644258	5.03646	0.00846731	5.50963	0.0118443	4.80067	0.00774021	4.97741	0.00952769	4.73388	0.0232434	7.44313	0.0250938	0.0136438	5.6176	1.57819
Excalibur_c2850_126	3B	66.8	10SEL	3.99	C	8.583	0.0195226	3.85661	0.00644258	5.03646	0.00846731	5.50963	0.0118443	4.80067	0.00774021	4.97741	0.00952769	4.73388	0.0232434	7.44313	0.0250938	0.0136438	5.6176	1.57819
Excalibur_c2850_126	3B	66.8	10WOH	3.75	C	8.583	0.0195226	3.85661	0.00644258	5.03646	0.00846731	5.50963	0.0118443	4.80067	0.00774021	4.97741	0.00952769	4.73388	0.0232434	7.44313	0.0250938	0.0136438	5.6176	1.57819
IAAV5302	3B	71.4	10SEL	3.847	C	3.57683	0.00680203	1.04	0.00226163	2.1274	0.00367236	3.63131	0.00999102	3.22642	0.0069202	3.13495	0.00760952	3.40772	0.0240816	4.65685	0.0190318	0.00799089	3.10019	1.08463
IAAV5302	3B	71.4	10WOH	3.129	C	3.57683	0.00680203	1.04	0.00226163	2.1274	0.00367236	3.63131	0.00999102	3.22642	0.0069202	3.13495	0.00760952	3.40772	0.0240816	4.65685	0.0190318	0.00799089	3.10019	1.08463
Excalibur_c35203_334	3B	72.2	10SEL	3.829	C	3.57083	0.0077987	1.01342	0.00299927	2.09816	0.00438132	3.61488	0.0101925	3.20689	0.00770274	3.12907	0.00875545	3.3982	0.0251089	4.63977	0.0193881	0.00893259	3.0839	1.08984
Excalibur_c35203_334	3B	72.2	10WOH	3.038	C	3.57083	0.0077987	1.01342	0.00299927	2.09816	0.00438132	3.61488	0.0101925	3.20689	0.00770274	3.12907	0.00875545	3.3982	0.0251089	4.63977	0.0193881	0.00893259	3.0839	1.08984
RAC875_c2340_616	3B	122.4	10WOH	3.156	G	2.2744	0.0183106	0.065678	0.016365	0.143181	0.0139907	-0.718958	0.019248	-2.15062	0.0149177	-1.57002	0.0149158	0.186195	0.011559	-0.0283394	0.0260794	0.02037	-0.22481	1.33288
D_contig52360_374	3D	0	09AND	4.095	G	2.14641	0.0354826	1.22545	0.0166923	1.28883	0.0161335	0.849243	0.00837675	0.847985	0.00710473	1.04079	0.012271	0.705522	0.0148492	1.34367	0.0241525	0.0175454	1.18099	0.453367
Excalibur_c19658_127	3D	0	09AND	8.811	A	3.91151	0.0655612	2.69144	0.0448973	2.91462	0.0459457	2.37805	0.0364837	2.39658	0.0317251	2.61758	0.0431848	1.76281	0.0513551	2.58717	0.0500133	0.0506993	2.65747	0.608627
Excalibur_c19658_127	3D	0	09SEL	6.98	A	3.91151	0.0655612	2.69144	0.0448973	2.91462	0.0459457	2.37805	0.0364837	2.39658	0.0317251	2.61758	0.0431848	1.76281	0.0513551	2.58717	0.0500133	0.0506993	2.65747	0.608627
Excalibur_c19658_127	3D	0	09WOH	7.284	A	3.91151	0.0655612	2.69144	0.0448973	2.91462	0.0459457	2.37805	0.0364837	2.39658	0.0317251	2.61758	0.0431848	1.76281	0.0513551	2.58717	0.0500133	0.0506993	2.65747	0.608627
Excalibur_c19658_127	3D	0	10AND	5.809	A	3.91151	0.0655612	2.69144	0.0448973	2.91462	0.0459457	2.37805	0.0364837	2.39658	0.0317251	2.61758	0.0431848	1.76281	0.0513551	2.58717	0.0500133	0.0506993	2.65747	0.608627
Excalibur_c19658_127	3D	0	10JAN	5.219	A	3.91151	0.0655612	2.69144	0.0448973	2.91462	0.0459457	2.37805	0.0364837	2.39658	0.0317251	2.61758	0.0431848	1.76281	0.0513551	2.58717	0.0500133	0.0506993	2.65747	0.608627
Excalibur_c19658_127	3D	0	10SAU	7.729	A	3.91151	0.0655612	2.69144	0.0448973	2.91462	0.0459457	2.37805	0.0364837	2.39658	0.0317251	2.61758	0.0431848	1.76281	0.0513551	2.58717	0.0500133	0.0506993	2.65747	0.608627
Excalibur_c19658_127	3D	0	10SEL	6.899	A	3.91151	0.0655612	2.69144	0.0448973	2.91462	0.0459457	2.37805	0.0364837	2.39658	0.0317251	2.61758	0.0431848	1.76281	0.0513551	2.58717	0.0500133	0.0506993	2.65747	0.608627
Excalibur_c19658_127	3D	0	10WOH	7.454	A	3.91151	0.0655612	2.69144	0.0448973	2.91462	0.0459457	2.37805	0.0364837	2.39658	0.0317251	2.61758	0.0431848	1.76281	0.0513551	2.58717	0.0500133	0.0506993	2.65747	0.608627
Excalibur_c19658_127	3D	0	BLUES	7.694	A	3.91151	0.0655612	2.69144	0.0448973	2.91462	0.0459457	2.37805	0.0364837	2.39658	0.0317251	2.61758	0.0431848	1.76281	0.0513551	2.58717	0.0500133	0.0506993	2.65747	0.608627
Excalibur_c63483_991	3D	0	09AND	3.614	G	-5.0549	0.0432302	-4.48609	0.026467	-3.63924	0.0224942	-4.59086	0.0179735	-2.76059	0.0113654	-3.57695	0.0180976	-3.43143	0.0275344	-2.47214	0.0280138	0.0257525	-3.75153	0.902945
Excalibur_rep_c67048_452	3D	0	09AND	3.591	C	-4.92158	0.0420073	-4.29494	0.0234036	-3.41102	0.0201024	-4.38642	0.0155018	-2.54786	0.00929531	-3.45436	0.016817	-3.32558	0.0253839	-2.37956	0.0270088	0.0234659	-3.59016	0.892502
Kukri_c23591_225	3D	0	09AND	3.611	C	1.87246	0.0314626	0.990921	0.0127903	1.1508	0.0150268	0.765286	0.0079454	0.836895	0.0081464	0.981588	0.0127636	0.539681	0.0100839	1.2477	0.0243589	0.0161985	1.04817	0.40013
Kukri_c24488_431	3D	0	09AND	8.788	G	3.91021	0.0651982	2.7171	0.0455982	2.89051	0.0450415	2.34279	0.0353463	2.39339	0.0315322	2.59514	0.0423006	1.75004	0.0504236	2.53641	0.0480974	0.0498964	2.64195	0.613656
Kukri_c24488_431	3D	0	09SEL	6.987	G	3.91021	0.0651982	2.7171	0.0455982	2.89051	0.0450415	2.34279	0.0353463	2.39339	0.0315322	2.59514	0.0423006	1.75004	0.0504236	2.53641	0.0480974	0.0498964	2.64195	0.613656
Kukri_c24488_431	3D	0	09WOH	7.261	G	3.91021	0.0651982	2.7171	0.0455982	2.89051	0.0450415	2.34279	0.0353463	2.39339	0.0315322	2.59514	0.0423006	1.75004	0.0504236	2.53641	0.0480974	0.0498964	2.64195	0.613656
Kukri_c24488_431	3D	0	10AND	5.774	G	3.91021	0.0651982	2.7171	0.0455982	2.89051	0.0450415	2.34279	0.0353463	2.39339	0.0315322	2.59514	0.0423006	1.75004	0.0504236	2.53641	0.0480974	0.0498964	2.64195	0.613656
Kukri_c24488_431	3D	0	10JAN	5.205	G	3.91021	0.0651982	2.7171	0.0455982	2.89051	0.0450415	2.34279	0.0353463	2.39339	0.0315322	2.59514	0.0423006	1.75004	0.0504236	2.53641	0.0480974	0.0498964	2.64195	0.613656
Kukri_c24488_431	3D	0	10SAU	7.698	G	3.91021	0.0651982	2.7171	0.0455982	2.89051	0.0450415	2.34279	0.0353463	2.39339	0.0315322	2.59514	0.0423006	1.75004	0.0504236	2.53641	0.0480974	0.0498964	2.64195	0.613656
Kukri_c24488_431	3D	0	10SEL	6.868	G	3.91021	0.0651982	2.7171	0.0455982	2.89051	0.0450415	2.34279	0.0353463	2.39339	0.0315322	2.59514	0.0423006	1.75004	0.0504236	2.53641	0.0480974	0.0498964	2.64195	0.613656
Kukri_c24488_431	3D	0	10WOH	7.413	G	3.91021	0.0651982	2.7171	0.0455982	2.89051	0.0450415	2.34279	0.0353463	2.39339	0.0315322	2.59514	0.0423006	1.75004	0.0504236	2.53641	0.0480974	0.0498964	2.64195	0.613656
Kukri_c24488_431	3D	0	BLUES	7.665	G	3.91021	0.0651982	2.7171	0.0455982	2.89051	0.0450415	2.34279	0.0353463	2.39339	0.0315322	2.59514	0.0423006	1.75004	0.0504236	2.53641	0.0480974	0.0498964	2.64195	0.613656
Kukri_c8870_721	3D	0	09AND	3.645	T	1.87104	0.0308378	0.932503	0.0111641	1.10967	0.013696	0.700188	0.00653906	0.738205	0.00623629	0.94421	0.0115864	0.497354	0.00842999	1.22918	0.0232121	0.0145327	1.00279	0.421214
Kukri_rep_c69028_1674	3D	0	09AND	3.833	A	1.99563	0.030951	1.10422	0.0136891	1.18787	0.0138688	0.73684	0.00636201	0.773255	0.0059945	0.944812	0.0102266	0.619526	0.0115085	1.26425	0.0216592	0.0147085	1.0783	0.435347
Kukri_rep_c69028_999	3D	0	09AND	3.833	T	1.99563	0.030951	1.10422	0.0136891	1.18787	0.0138688	0.73684	0.00636201	0.773255	0.0059945	0.944812	0.0102266	0.619526	0.0115085	1.26425	0.0216592	0.0147085	1.0783	0.435347
Kukri_rep_c94244_223	3D	0	09AND	5.972	G	4.47891	0.0611097	3.15676	0.0349222	3.99098	0.0456927	3.49595	0.038784	3.20458	0.0282778	3.71016	0.0441221	2.21312	0.0436775	2.8059	0.0413688	0.0454982	3.38205	0.704589
Kukri_rep_c94244_223	3D	0	09WOH	4.142	G	4.47891	0.0611097	3.15676	0.0349222	3.99098	0.0456927	3.49595	0.038784	3.20458	0.0282778	3.71016	0.0441221	2.21312	0.0436775	2.8059	0.0413688	0.0454982	3.38205	0.704589
Kukri_rep_c94244_223	3D	0	10AND	3.416	G	4.47891	0.0611097	3.15676	0.0349222	3.99098	0.0456927	3.49595	0.038784	3.20458	0.0282778	3.71016	0.0441221	2.21312	0.0436775	2.8059	0.0413688	0.0454982	3.38205	0.704589
Kukri_rep_c94244_223	3D	0	10SAU	3.879	G	4.47891	0.0611097	3.15676	0.0349222	3.99098	0.0456927	3.49595	0.038784	3.20458	0.0282778	3.71016	0.0441221	2.21312	0.0436775	2.8059	0.0413688	0.0454982	3.38205	0.704589
Kukri_rep_c94244_223	3D	0	10SEL	3.894	G	4.47891	0.0611097	3.15676	0.0349222	3.99098	0.0456927	3.49595	0.038784	3.20458	0.0282778	3.71016	0.0441221	2.21312	0.0436775	2.8059	0.0413688	0.0454982	3.38205	0.704589
Kukri_rep_c94244_223	3D	0	10WOH	4.074	G	4.47891	0.0611097	3.15676	0.0349222	3.99098	0.0456927	3.49595	0.038784	3.20458	0.0282778	3.71016	0.0441221	2.21312	0.0436775	2.8059	0.0413688	0.0454982	3.38205	0.704589
Kukri_rep_c94244_223	3D	0	BLUES	4.142	G	4.47891	0.0611097	3.15676	0.0349222	3.99098	0.0456927	3.49595	0.038784	3.20458	0.0282778	3.71016	0.0441221	2.21312	0.0436775	2.8059	0.0413688	0.0454982	3.38205	0.704589
RAC875_c29099_1366	3D	0	09AND	3.357	G	-5.02581	0.0426978	-4.39138	0.0222332	-3.42951	0.0209901	-4.41705	0.0168394	-2.58432	0.0108694	-3.47179	0.0192166	-3.36158	0.0235935	-2.4295	0.02963	0.0247106	-3.63887	0.911726
RAC875_rep_c69820_103	3D	0	09AND	3.595	A	-4.9109	0.0422534	-4.31158	0.0232587	-3.37029	0.0197717	-4.38447	0.0150689	-2.55943	0.00859551	-3.43435	0.0164829	-3.31456	0.0252732	-2.37209	0.0268163	0.0231274	-3.58221	0.893621
tplb0050o09_895	3D	0	09AND	3.835	G	1.99868	0.0312262	1.09477	0.0135245	1.17854	0.0136921	0.715203	0.00602329	0.730596	0.00536579	0.932316	0.0100011	0.617617	0.0114997	1.25633	0.0215138	0.0144532	1.06551	0.443056
BS00063214_51	3D	143.9	10SEL	3.297	C	5.63829	0.0247095	4.5992	0.032931	5.10159	0.0364463	3.86524	0.0178025	4.33402	0.0200618	5.31351	0.0311005	3.44596	0.0379027	5.25636	0.0270701	0.0325651	4.69427	0.769126
BS00043286_51	4A	15.7	10SEL	4.403	G	1.89607	0.0177511	1.40279	0.0119143	3.13718	0.0171497	1.29946	0.0116799	1.10384	0.0102316	2.72206	0.0185091	1.74702	0.024766	0.978175	0.008977	0.0155337	1.78582	0.776164
wsnp_RFL_Contig2771_2524880	4A	28.4	10SEL	3.365	G	0.0798717	0.0101933	0.336877	0.00660986	1.96633	0.00866952	0.694281	0.00763341	1.22251	0.00721264	0.420838	0.00408708	0.434813	0.0286652	0.561335	0.0108425	0.00962464	0.714606	0.604605
BobWhite_rep_c63429_271	4A	63.6	09SEL	3.444	G	-1.30507	0.0214213	-0.364426	0.0313534	-0.146091	0.0157767	-1.36212	0.019871	-2.51302	0.0231919	0.213369	0.020071	-0.183983	0.0258112	-0.97155	0.0338582	0.0247871	-0.829112	0.890577
BobWhite_rep_c63429_271	4A	63.6	10WOH	3.326	G	-1.30507	0.0214213	-0.364426	0.0313534	-0.146091	0.0157767	-1.36212	0.019871	-2.51302	0.0231919	0.213369	0.020071	-0.183983	0.0258112	-0.97155	0.0338582	0.0247871	-0.829112	0.890577
Kukri_c48199_102	4A	63.6	09SEL	3.494	A	-1.98649	0.0269789	0.960934	0.0419331	-0.0599294	0.0235437	-1.48019	0.02706	-2.25169	0.0340881	0.145371	0.0252689	0.0355103	0.031061	-0.725372	0.0371435	0.0326828	-0.670232	1.13949
Kukri_c48199_102	4A	63.6	10SEL	3.141	A	-1.98649	0.0269789	0.960934	0.0419331	-0.0599294	0.0235437	-1.48019	0.02706	-2.25169	0.0340881	0.145371	0.0252689	0.0355103	0.031061	-0.725372	0.0371435	0.0326828	-0.670232	1.13949
Kukri_c48199_102	4A	63.6	10WOH	3.207	A	-1.98649	0.0269789	0.960934	0.0419331	-0.0599294	0.0235437	-1.48019	0.02706	-2.25169	0.0340881	0.145371	0.0252689	0.0355103	0.031061	-0.725372	0.0371435	0.0326828	-0.670232	1.13949
wsnp_BF474615A_Ta_1_1	4A	63.6	10WOH	3.128	T	1.45955	0.00993551	1.40741	0.0133397	1.54772	0.014096	1.23901	0.0107903	1.37088	0.0112857	1.34451	0.012405	0.990975	0.017666	1.68472	0.0230797	0.0145211	1.3806	0.207234
wsnp_Ex_rep_c104859_89444355	4A	63.6	09SEL	3.252	A	-1.33948	0.0207322	-0.3949	0.0323823	-0.205133	0.0162237	-1.39397	0.0192203	-2.54499	0.023209	0.177702	0.0190731	-0.196401	0.0257839	-0.995405	0.0347639	0.0248235	-0.861572	0.889213
wsnp_Ex_rep_c104859_89444355	4A	63.6	10WOH	3.271	A	-1.33948	0.0207322	-0.3949	0.0323823	-0.205133	0.0162237	-1.39397	0.0192203	-2.54499	0.023209	0.177702	0.0190731	-0.196401	0.0257839	-0.995405	0.0347639	0.0248235	-0.861572	0.889213
Ra_c23848_305	4A	82.3	09AND	3.002	C	-3.87677	0.032327	-2.47765	0.0132317	-4.01858	0.0193402	-2.75916	0.0206573	-3.35018	0.0140149	-2.81893	0.0141771	-2.22669	0.0198802	-1.84247	0.0159967	0.0196388	-2.9213	0.772826
wsnp_Ku_c2317_4448102	4A	82.3	09AND	3.011	G	-3.8895	0.0318841	-2.46892	0.0135105	-4.05031	0.0185104	-2.77317	0.0201751	-3.36219	0.0138107	-2.84029	0.0135689	-2.23643	0.0193864	-1.85408	0.0155512	0.019121	-2.93436	0.77885
wsnp_Ex_c24474_33721784	4A	85.5	10SEL	3.442	G	-3.45708	0.0383214	-1.9684	0.0322406	-3.13125	0.0401618	-2.67574	0.029267	-4.07826	0.0306025	-3.05139	0.034012	-2.84615	0.0437144	-1.60668	0.0457755	0.0428305	-2.85187	0.78833
wsnp_Ku_c3237_6024936	4A	85.5	10SEL	3.442	A	-3.45708	0.0383214	-1.9684	0.0322406	-3.13125	0.0401618	-2.67574	0.029267	-4.07826	0.0306025	-3.05139	0.034012	-2.84615	0.0437144	-1.60668	0.0457755	0.0428305	-2.85187	0.78833
wsnp_Ku_c4924_8816643	4A	85.5	09WOH	3.092	A	1.25734	0.0163855	1.31885	0.0260945	1.46163	0.0273761	1.16439	0.0211356	1.49181	0.0290904	1.45585	0.0323133	0.949934	0.0362072	1.28048	0.0296626	0.0308053	1.29754	0.181521
wsnp_Ku_c4924_8816643	4A	85.5	10SAU	3.147	A	1.25734	0.0163855	1.31885	0.0260945	1.46163	0.0273761	1.16439	0.0211356	1.49181	0.0290904	1.45585	0.0323133	0.949934	0.0362072	1.28048	0.0296626	0.0308053	1.29754	0.181521
wsnp_Ku_c4924_8816643	4A	85.5	10SEL	4.52	A	1.25734	0.0163855	1.31885	0.0260945	1.46163	0.0273761	1.16439	0.0211356	1.49181	0.0290904	1.45585	0.0323133	0.949934	0.0362072	1.28048	0.0296626	0.0308053	1.29754	0.181521
wsnp_Ku_c4924_8816643	4A	85.5	10WOH	3.276	A	1.25734	0.0163855	1.31885	0.0260945	1.46163	0.0273761	1.16439	0.0211356	1.49181	0.0290904	1.45585	0.0323133	0.949934	0.0362072	1.28048	0.0296626	0.0308053	1.29754	0.181521
Excalibur_c5624_1026	4A	111.1	09AND	4.82	T	2.05521	0.0358435	1.8416	0.0205525	0.567701	0.0225066	1.10176	0.0248193	0.121333	0.0116212	0.510044	0.0212052	0.174401	0.0147606	0.984874	0.0252344	0.0249189	0.919615	0.723213
Excalibur_c5624_1026	4A	111.1	09WOH	3.054	T	2.05521	0.0358435	1.8416	0.0205525	0.567701	0.0225066	1.10176	0.0248193	0.121333	0.0116212	0.510044	0.0212052	0.174401	0.0147606	0.984874	0.0252344	0.0249189	0.919615	0.723213
Excalibur_c5624_1026	4A	111.1	10AND	3.153	T	2.05521	0.0358435	1.8416	0.0205525	0.567701	0.0225066	1.10176	0.0248193	0.121333	0.0116212	0.510044	0.0212052	0.174401	0.0147606	0.984874	0.0252344	0.0249189	0.919615	0.723213
Excalibur_c5624_1026	4A	111.1	10WOH	3.292	T	2.05521	0.0358435	1.8416	0.0205525	0.567701	0.0225066	1.10176	0.0248193	0.121333	0.0116212	0.510044	0.0212052	0.174401	0.0147606	0.984874	0.0252344	0.0249189	0.919615	0.723213
Excalibur_c5624_1026	4A	111.1	BLUES	3.352	T	2.05521	0.0358435	1.8416	0.0205525	0.567701	0.0225066	1.10176	0.0248193	0.121333	0.0116212	0.510044	0.0212052	0.174401	0.0147606	0.984874	0.0252344	0.0249189	0.919615	0.723213
Kukri_c29142_1046	4A	111.1	09AND	4.694	A	-0.658866	0.0358427	-0.48776	0.0196078	-1.71082	0.0266361	-0.705664	0.0258728	-1.2932	0.0139961	-1.00507	0.0235299	-0.157847	0.0154886	-0.705878	0.0267441	0.0265111	-0.840639	0.485389
Kukri_c29142_1046	4A	111.1	09WOH	3.17	A	-0.658866	0.0358427	-0.48776	0.0196078	-1.71082	0.0266361	-0.705664	0.0258728	-1.2932	0.0139961	-1.00507	0.0235299	-0.157847	0.0154886	-0.705878	0.0267441	0.0265111	-0.840639	0.485389
Kukri_c29142_1046	4A	111.1	10AND	3.205	A	-0.658866	0.0358427	-0.48776	0.0196078	-1.71082	0.0266361	-0.705664	0.0258728	-1.2932	0.0139961	-1.00507	0.0235299	-0.157847	0.0154886	-0.705878	0.0267441	0.0265111	-0.840639	0.485389
Kukri_c29142_1046	4A	111.1	10WOH	3.286	A	-0.658866	0.0358427	-0.48776	0.0196078	-1.71082	0.0266361	-0.705664	0.0258728	-1.2932	0.0139961	-1.00507	0.0235299	-0.157847	0.0154886	-0.705878	0.0267441	0.0265111	-0.840639	0.485389
Kukri_c29142_1046	4A	111.1	BLUES	3.374	A	-0.658866	0.0358427	-0.48776	0.0196078	-1.71082	0.0266361	-0.705664	0.0258728	-1.2932	0.0139961	-1.00507	0.0235299	-0.157847	0.0154886	-0.705878	0.0267441	0.0265111	-0.840639	0.485389
Kukri_c29142_450	4A	111.1	09AND	4.821	G	2.03848	0.0351851	1.81498	0.0200752	0.551136	0.0214653	1.0956	0.0243649	0.140236	0.0109749	0.508318	0.0209376	0.163836	0.0149886	0.989269	0.0250479	0.0246666	0.912731	0.714397
Kukri_c29142_450	4A	111.1	09WOH	3.038	G	2.03848	0.0351851	1.81498	0.0200752	0.551136	0.0214653	1.0956	0.0243649	0.140236	0.0109749	0.508318	0.0209376	0.163836	0.0149886	0.989269	0.0250479	0.0246666	0.912731	0.714397
Kukri_c29142_450	4A	111.1	10AND	3.129	G	2.03848	0.0351851	1.81498	0.0200752	0.551136	0.0214653	1.0956	0.0243649	0.140236	0.0109749	0.508318	0.0209376	0.163836	0.0149886	0.989269	0.0250479	0.0246666	0.912731	0.714397
Kukri_c29142_450	4A	111.1	10WOH	3.265	G	2.03848	0.0351851	1.81498	0.0200752	0.551136	0.0214653	1.0956	0.0243649	0.140236	0.0109749	0.508318	0.0209376	0.163836	0.0149886	0.989269	0.0250479	0.0246666	0.912731	0.714397
Kukri_c29142_450	4A	111.1	BLUES	3.354	G	2.03848	0.0351851	1.81498	0.0200752	0.551136	0.0214653	1.0956	0.0243649	0.140236	0.0109749	0.508318	0.0209376	0.163836	0.0149886	0.989269	0.0250479	0.0246666	0.912731	0.714397
Kukri_c29142_473	4A	111.1	09AND	4.821	C	2.03848	0.0351851	1.81498	0.0200752	0.551136	0.0214653	1.0956	0.0243649	0.140236	0.0109749	0.508318	0.0209376	0.163836	0.0149886	0.989269	0.0250479	0.0246666	0.912731	0.714397
Kukri_c29142_473	4A	111.1	09WOH	3.038	C	2.03848	0.0351851	1.81498	0.0200752	0.551136	0.0214653	1.0956	0.0243649	0.140236	0.0109749	0.508318	0.0209376	0.163836	0.0149886	0.989269	0.0250479	0.0246666	0.912731	0.714397
Kukri_c29142_473	4A	111.1	10AND	3.129	C	2.03848	0.0351851	1.81498	0.0200752	0.551136	0.0214653	1.0956	0.0243649	0.140236	0.0109749	0.508318	0.0209376	0.163836	0.0149886	0.989269	0.0250479	0.0246666	0.912731	0.714397
Kukri_c29142_473	4A	111.1	10WOH	3.265	C	2.03848	0.0351851	1.81498	0.0200752	0.551136	0.0214653	1.0956	0.0243649	0.140236	0.0109749	0.508318	0.0209376	0.163836	0.0149886	0.989269	0.0250479	0.0246666	0.912731	0.714397
Kukri_c29142_473	4A	111.1	BLUES	3.354	C	2.03848	0.0351851	1.81498	0.0200752	0.551136	0.0214653	1.0956	0.0243649	0.140236	0.0109749	0.508318	0.0209376	0.163836	0.0149886	0.989269	0.0250479	0.0246666	0.912731	0.714397
Kukri_c29142_747	4A	111.1	09AND	4.294	G	0.5406	0.0292575	0.475893	0.0159845	-0.724737	0.019639	0.186872	0.0207201	-0.510915	0.0100078	-0.242193	0.0180101	0.0128491	0.0107987	0.0827016	0.0208833	0.0204989	-0.0223663	0.447466
Kukri_c29142_747	4A	111.1	BLUES	3.045	G	0.5406	0.0292575	0.475893	0.0159845	-0.724737	0.019639	0.186872	0.0207201	-0.510915	0.0100078	-0.242193	0.0180101	0.0128491	0.0107987	0.0827016	0.0208833	0.0204989	-0.0223663	0.447466
Kukri_c34435_265	4A	111.1	09AND	4.9	T	2.05359	0.0361268	1.81639	0.0207642	0.555827	0.0231019	1.10461	0.025132	0.15596	0.0118709	0.517581	0.0217808	0.167804	0.0152138	0.996603	0.0258706	0.0255072	0.921046	0.714403
Kukri_c34435_265	4A	111.1	09WOH	3.096	T	2.05359	0.0361268	1.81639	0.0207642	0.555827	0.0231019	1.10461	0.025132	0.15596	0.0118709	0.517581	0.0217808	0.167804	0.0152138	0.996603	0.0258706	0.0255072	0.921046	0.714403
Kukri_c34435_265	4A	111.1	10AND	3.21	T	2.05359	0.0361268	1.81639	0.0207642	0.555827	0.0231019	1.10461	0.025132	0.15596	0.0118709	0.517581	0.0217808	0.167804	0.0152138	0.996603	0.0258706	0.0255072	0.921046	0.714403
Kukri_c34435_265	4A	111.1	10WOH	3.345	T	2.05359	0.0361268	1.81639	0.0207642	0.555827	0.0231019	1.10461	0.025132	0.15596	0.0118709	0.517581	0.0217808	0.167804	0.0152138	0.996603	0.0258706	0.0255072	0.921046	0.714403
Kukri_c34435_265	4A	111.1	BLUES	3.409	T	2.05359	0.0361268	1.81639	0.0207642	0.555827	0.0231019	1.10461	0.025132	0.15596	0.0118709	0.517581	0.0217808	0.167804	0.0152138	0.996603	0.0258706	0.0255072	0.921046	0.714403
Kukri_rep_c106490_583	4A	111.1	09AND	5.438	G	4.42631	0.0388052	3.56711	0.022767	2.5176	0.0239466	3.08063	0.0274196	2.02465	0.0128647	2.33753	0.0229964	0.648986	0.0153766	2.73468	0.0277918	0.0272827	2.66719	1.11464
Kukri_rep_c106490_583	4A	111.1	09SEL	3.104	G	4.42631	0.0388052	3.56711	0.022767	2.5176	0.0239466	3.08063	0.0274196	2.02465	0.0128647	2.33753	0.0229964	0.648986	0.0153766	2.73468	0.0277918	0.0272827	2.66719	1.11464
Kukri_rep_c106490_583	4A	111.1	09WOH	3.247	G	4.42631	0.0388052	3.56711	0.022767	2.5176	0.0239466	3.08063	0.0274196	2.02465	0.0128647	2.33753	0.0229964	0.648986	0.0153766	2.73468	0.0277918	0.0272827	2.66719	1.11464
Kukri_rep_c106490_583	4A	111.1	10AND	3.516	G	4.42631	0.0388052	3.56711	0.022767	2.5176	0.0239466	3.08063	0.0274196	2.02465	0.0128647	2.33753	0.0229964	0.648986	0.0153766	2.73468	0.0277918	0.0272827	2.66719	1.11464
Kukri_rep_c106490_583	4A	111.1	10WOH	3.734	G	4.42631	0.0388052	3.56711	0.022767	2.5176	0.0239466	3.08063	0.0274196	2.02465	0.0128647	2.33753	0.0229964	0.648986	0.0153766	2.73468	0.0277918	0.0272827	2.66719	1.11464
Kukri_rep_c106490_583	4A	111.1	BLUES	3.696	G	4.42631	0.0388052	3.56711	0.022767	2.5176	0.0239466	3.08063	0.0274196	2.02465	0.0128647	2.33753	0.0229964	0.648986	0.0153766	2.73468	0.0277918	0.0272827	2.66719	1.11464
RAC875_c278_2934	4A	111.1	09AND	4.652	C	0.009955	0.0334185	-0.705411	0.0182105	-1.51912	0.024465	-0.442303	0.0225261	-1.16238	0.0121232	-0.598405	0.0206394	-0.636134	0.017876	-0.458319	0.024781	0.0244474	-0.689014	0.467069
RAC875_c278_2934	4A	111.1	09WOH	3.284	C	0.009955	0.0334185	-0.705411	0.0182105	-1.51912	0.024465	-0.442303	0.0225261	-1.16238	0.0121232	-0.598405	0.0206394	-0.636134	0.017876	-0.458319	0.024781	0.0244474	-0.689014	0.467069
RAC875_c278_2934	4A	111.1	10AND	3.022	C	0.009955	0.0334185	-0.705411	0.0182105	-1.51912	0.024465	-0.442303	0.0225261	-1.16238	0.0121232	-0.598405	0.0206394	-0.636134	0.017876	-0.458319	0.024781	0.0244474	-0.689014	0.467069
RAC875_c278_2934	4A	111.1	10WOH	3.327	C	0.009955	0.0334185	-0.705411	0.0182105	-1.51912	0.024465	-0.442303	0.0225261	-1.16238	0.0121232	-0.598405	0.0206394	-0.636134	0.017876	-0.458319	0.024781	0.0244474	-0.689014	0.467069
RAC875_c278_2934	4A	111.1	BLUES	3.372	C	0.009955	0.0334185	-0.705411	0.0182105	-1.51912	0.024465	-0.442303	0.0225261	-1.16238	0.0121232	-0.598405	0.0206394	-0.636134	0.017876	-0.458319	0.024781	0.0244474	-0.689014	0.467069
RAC875_c56535_256	4A	111.1	09AND	3.884	C	2.07066	0.0136747	2.11274	0.0205271	2.06956	0.0172336	1.89544	0.0172061	1.48725	0.00908245	1.9535	0.0178398	1.73809	0.0371056	2.05718	0.0235149	0.01954	1.92305	0.214825
RAC875_c56535_256	4A	111.1	09SEL	3.528	C	2.07066	0.0136747	2.11274	0.0205271	2.06956	0.0172336	1.89544	0.0172061	1.48725	0.00908245	1.9535	0.0178398	1.73809	0.0371056	2.05718	0.0235149	0.01954	1.92305	0.214825
RAC875_c56535_256	4A	111.1	09WOH	3.527	C	2.07066	0.0136747	2.11274	0.0205271	2.06956	0.0172336	1.89544	0.0172061	1.48725	0.00908245	1.9535	0.0178398	1.73809	0.0371056	2.05718	0.0235149	0.01954	1.92305	0.214825
RAC875_c56535_256	4A	111.1	10AND	3.091	C	2.07066	0.0136747	2.11274	0.0205271	2.06956	0.0172336	1.89544	0.0172061	1.48725	0.00908245	1.9535	0.0178398	1.73809	0.0371056	2.05718	0.0235149	0.01954	1.92305	0.214825
RAC875_c56535_256	4A	111.1	10SAU	3.098	C	2.07066	0.0136747	2.11274	0.0205271	2.06956	0.0172336	1.89544	0.0172061	1.48725	0.00908245	1.9535	0.0178398	1.73809	0.0371056	2.05718	0.0235149	0.01954	1.92305	0.214825
RAC875_c56535_256	4A	111.1	10SEL	6.113	C	2.07066	0.0136747	2.11274	0.0205271	2.06956	0.0172336	1.89544	0.0172061	1.48725	0.00908245	1.9535	0.0178398	1.73809	0.0371056	2.05718	0.0235149	0.01954	1.92305	0.214825
RAC875_c56535_256	4A	111.1	10WOH	4.564	C	2.07066	0.0136747	2.11274	0.0205271	2.06956	0.0172336	1.89544	0.0172061	1.48725	0.00908245	1.9535	0.0178398	1.73809	0.0371056	2.05718	0.0235149	0.01954	1.92305	0.214825
RAC875_c56535_256	4A	111.1	BLUES	3.841	C	2.07066	0.0136747	2.11274	0.0205271	2.06956	0.0172336	1.89544	0.0172061	1.48725	0.00908245	1.9535	0.0178398	1.73809	0.0371056	2.05718	0.0235149	0.01954	1.92305	0.214825
Tdurum_contig30576_247	4A	111.1	09AND	5.655	T	1.77303	0.0422468	1.14802	0.0214415	0.174804	0.0247939	0.964686	0.0269093	0.529641	0.0127293	0.521757	0.0243138	0.247815	0.0177116	0.789232	0.027959	0.0280285	0.768622	0.525568
Tdurum_contig30576_247	4A	111.1	09WOH	3.365	T	1.77303	0.0422468	1.14802	0.0214415	0.174804	0.0247939	0.964686	0.0269093	0.529641	0.0127293	0.521757	0.0243138	0.247815	0.0177116	0.789232	0.027959	0.0280285	0.768622	0.525568
Tdurum_contig30576_247	4A	111.1	10AND	3.335	T	1.77303	0.0422468	1.14802	0.0214415	0.174804	0.0247939	0.964686	0.0269093	0.529641	0.0127293	0.521757	0.0243138	0.247815	0.0177116	0.789232	0.027959	0.0280285	0.768622	0.525568
Tdurum_contig30576_247	4A	111.1	10WOH	3.617	T	1.77303	0.0422468	1.14802	0.0214415	0.174804	0.0247939	0.964686	0.0269093	0.529641	0.0127293	0.521757	0.0243138	0.247815	0.0177116	0.789232	0.027959	0.0280285	0.768622	0.525568
Tdurum_contig30576_247	4A	111.1	BLUES	3.746	T	1.77303	0.0422468	1.14802	0.0214415	0.174804	0.0247939	0.964686	0.0269093	0.529641	0.0127293	0.521757	0.0243138	0.247815	0.0177116	0.789232	0.027959	0.0280285	0.768622	0.525568
tplb0033c09_1345	4A	111.1	09AND	4.754	C	1.68744	0.0350049	1.11565	0.0190957	0.12991	0.0215588	0.931876	0.0243076	0.498865	0.0109928	0.47817	0.0209351	0.222924	0.0149816	0.754847	0.0248994	0.0245496	0.72746	0.512808
tplb0033c09_1345	4A	111.1	09WOH	3.025	C	1.68744	0.0350049	1.11565	0.0190957	0.12991	0.0215588	0.931876	0.0243076	0.498865	0.0109928	0.47817	0.0209351	0.222924	0.0149816	0.754847	0.0248994	0.0245496	0.72746	0.512808
tplb0033c09_1345	4A	111.1	10AND	3.103	C	1.68744	0.0350049	1.11565	0.0190957	0.12991	0.0215588	0.931876	0.0243076	0.498865	0.0109928	0.47817	0.0209351	0.222924	0.0149816	0.754847	0.0248994	0.0245496	0.72746	0.512808
tplb0033c09_1345	4A	111.1	10WOH	3.246	C	1.68744	0.0350049	1.11565	0.0190957	0.12991	0.0215588	0.931876	0.0243076	0.498865	0.0109928	0.47817	0.0209351	0.222924	0.0149816	0.754847	0.0248994	0.0245496	0.72746	0.512808
tplb0033c09_1345	4A	111.1	BLUES	3.345	C	1.68744	0.0350049	1.11565	0.0190957	0.12991	0.0215588	0.931876	0.0243076	0.498865	0.0109928	0.47817	0.0209351	0.222924	0.0149816	0.754847	0.0248994	0.0245496	0.72746	0.512808
wsnp_Ex_c2288_4293430	4A	111.1	09AND	5.754	T	0.540232	0.0427613	0.813813	0.0224946	-0.601614	0.0277486	0.137176	0.0280503	-0.99281	0.0152544	-0.311367	0.0272849	-0.0167095	0.0197907	0.123033	0.0285965	0.0299901	-0.0385309	0.588103
wsnp_Ex_c2288_4293430	4A	111.1	09SEL	3.056	T	0.540232	0.0427613	0.813813	0.0224946	-0.601614	0.0277486	0.137176	0.0280503	-0.99281	0.0152544	-0.311367	0.0272849	-0.0167095	0.0197907	0.123033	0.0285965	0.0299901	-0.0385309	0.588103
wsnp_Ex_c2288_4293430	4A	111.1	09WOH	3.655	T	0.540232	0.0427613	0.813813	0.0224946	-0.601614	0.0277486	0.137176	0.0280503	-0.99281	0.0152544	-0.311367	0.0272849	-0.0167095	0.0197907	0.123033	0.0285965	0.0299901	-0.0385309	0.588103
wsnp_Ex_c2288_4293430	4A	111.1	10AND	3.416	T	0.540232	0.0427613	0.813813	0.0224946	-0.601614	0.0277486	0.137176	0.0280503	-0.99281	0.0152544	-0.311367	0.0272849	-0.0167095	0.0197907	0.123033	0.0285965	0.0299901	-0.0385309	0.588103
wsnp_Ex_c2288_4293430	4A	111.1	10SAU	3.122	T	0.540232	0.0427613	0.813813	0.0224946	-0.601614	0.0277486	0.137176	0.0280503	-0.99281	0.0152544	-0.311367	0.0272849	-0.0167095	0.0197907	0.123033	0.0285965	0.0299901	-0.0385309	0.588103
wsnp_Ex_c2288_4293430	4A	111.1	10WOH	3.532	T	0.540232	0.0427613	0.813813	0.0224946	-0.601614	0.0277486	0.137176	0.0280503	-0.99281	0.0152544	-0.311367	0.0272849	-0.0167095	0.0197907	0.123033	0.0285965	0.0299901	-0.0385309	0.588103
wsnp_Ex_c2288_4293430	4A	111.1	BLUES	3.875	T	0.540232	0.0427613	0.813813	0.0224946	-0.601614	0.0277486	0.137176	0.0280503	-0.99281	0.0152544	-0.311367	0.0272849	-0.0167095	0.0197907	0.123033	0.0285965	0.0299901	-0.0385309	0.588103
BobWhite_c43728_100	4A	120.4	09SEL	3.115	T	1.21381	0.0217109	1.10016	0.0381348	2.35292	0.0371777	1.92375	0.0234619	-0.083271	0.0230134	1.81598	0.039437	1.18736	0.0530941	1.21753	0.0289743	0.0362713	1.34103	0.730045
BobWhite_c43728_100	4A	120.4	09WOH	3.3	T	1.21381	0.0217109	1.10016	0.0381348	2.35292	0.0371777	1.92375	0.0234619	-0.083271	0.0230134	1.81598	0.039437	1.18736	0.0530941	1.21753	0.0289743	0.0362713	1.34103	0.730045
BobWhite_c43728_100	4A	120.4	10SEL	5.684	T	1.21381	0.0217109	1.10016	0.0381348	2.35292	0.0371777	1.92375	0.0234619	-0.083271	0.0230134	1.81598	0.039437	1.18736	0.0530941	1.21753	0.0289743	0.0362713	1.34103	0.730045
BS00101512_51	4A	120.4	09SEL	3.351	G	1.20949	0.0218338	1.10177	0.0360528	2.33519	0.0374255	1.90415	0.0223835	-0.0728964	0.0215023	1.78784	0.0393361	1.17203	0.0519449	1.21567	0.030015	0.0357538	1.33165	0.719366
BS00101512_51	4A	120.4	09WOH	3.769	G	1.20949	0.0218338	1.10177	0.0360528	2.33519	0.0374255	1.90415	0.0223835	-0.0728964	0.0215023	1.78784	0.0393361	1.17203	0.0519449	1.21567	0.030015	0.0357538	1.33165	0.719366
BS00101512_51	4A	120.4	10SEL	6.223	G	1.20949	0.0218338	1.10177	0.0360528	2.33519	0.0374255	1.90415	0.0223835	-0.0728964	0.0215023	1.78784	0.0393361	1.17203	0.0519449	1.21567	0.030015	0.0357538	1.33165	0.719366
BS00101512_51	4A	120.4	10WOH	3.266	G	1.20949	0.0218338	1.10177	0.0360528	2.33519	0.0374255	1.90415	0.0223835	-0.0728964	0.0215023	1.78784	0.0393361	1.17203	0.0519449	1.21567	0.030015	0.0357538	1.33165	0.719366
BS00101512_51	4A	120.4	BLUES	3.183	G	1.20949	0.0218338	1.10177	0.0360528	2.33519	0.0374255	1.90415	0.0223835	-0.0728964	0.0215023	1.78784	0.0393361	1.17203	0.0519449	1.21567	0.030015	0.0357538	1.33165	0.719366
Excalibur_c53103_113	4A	120.4	09SEL	3.598	A	1.19325	0.0212119	1.08562	0.0384864	2.31604	0.0375381	1.89058	0.0233327	-0.0860117	0.0233657	1.76987	0.038661	1.1586	0.0526061	1.20159	0.0287417	0.0362313	1.31619	0.717918
Excalibur_c53103_113	4A	120.4	09WOH	3.778	A	1.19325	0.0212119	1.08562	0.0384864	2.31604	0.0375381	1.89058	0.0233327	-0.0860117	0.0233657	1.76987	0.038661	1.1586	0.0526061	1.20159	0.0287417	0.0362313	1.31619	0.717918
Excalibur_c53103_113	4A	120.4	10SEL	6.089	A	1.19325	0.0212119	1.08562	0.0384864	2.31604	0.0375381	1.89058	0.0233327	-0.0860117	0.0233657	1.76987	0.038661	1.1586	0.0526061	1.20159	0.0287417	0.0362313	1.31619	0.717918
Excalibur_c53103_113	4A	120.4	10WOH	3.229	A	1.19325	0.0212119	1.08562	0.0384864	2.31604	0.0375381	1.89058	0.0233327	-0.0860117	0.0233657	1.76987	0.038661	1.1586	0.0526061	1.20159	0.0287417	0.0362313	1.31619	0.717918
Excalibur_c53103_113	4A	120.4	BLUES	3.267	A	1.19325	0.0212119	1.08562	0.0384864	2.31604	0.0375381	1.89058	0.0233327	-0.0860117	0.0233657	1.76987	0.038661	1.1586	0.0526061	1.20159	0.0287417	0.0362313	1.31619	0.717918
Excalibur_c7034_692	4A	120.4	09SEL	3.598	T	1.19325	0.0212119	1.08562	0.0384864	2.31604	0.0375381	1.89058	0.0233327	-0.0860117	0.0233657	1.76987	0.038661	1.1586	0.0526061	1.20159	0.0287417	0.0362313	1.31619	0.717918
Excalibur_c7034_692	4A	120.4	09WOH	3.778	T	1.19325	0.0212119	1.08562	0.0384864	2.31604	0.0375381	1.89058	0.0233327	-0.0860117	0.0233657	1.76987	0.038661	1.1586	0.0526061	1.20159	0.0287417	0.0362313	1.31619	0.717918
Excalibur_c7034_692	4A	120.4	10SEL	6.089	T	1.19325	0.0212119	1.08562	0.0384864	2.31604	0.0375381	1.89058	0.0233327	-0.0860117	0.0233657	1.76987	0.038661	1.1586	0.0526061	1.20159	0.0287417	0.0362313	1.31619	0.717918
Excalibur_c7034_692	4A	120.4	10WOH	3.229	T	1.19325	0.0212119	1.08562	0.0384864	2.31604	0.0375381	1.89058	0.0233327	-0.0860117	0.0233657	1.76987	0.038661	1.1586	0.0526061	1.20159	0.0287417	0.0362313	1.31619	0.717918
Excalibur_c7034_692	4A	120.4	BLUES	3.267	T	1.19325	0.0212119	1.08562	0.0384864	2.31604	0.0375381	1.89058	0.0233327	-0.0860117	0.0233657	1.76987	0.038661	1.1586	0.0526061	1.20159	0.0287417	0.0362313	1.31619	0.717918
GENE-4618_519	4A	120.4	09SEL	3.598	G	1.19325	0.0212119	1.08562	0.0384864	2.31604	0.0375381	1.89058	0.0233327	-0.0860117	0.0233657	1.76987	0.038661	1.1586	0.0526061	1.20159	0.0287417	0.0362313	1.31619	0.717918
GENE-4618_519	4A	120.4	09WOH	3.778	G	1.19325	0.0212119	1.08562	0.0384864	2.31604	0.0375381	1.89058	0.0233327	-0.0860117	0.0233657	1.76987	0.038661	1.1586	0.0526061	1.20159	0.0287417	0.0362313	1.31619	0.717918
GENE-4618_519	4A	120.4	10SEL	6.089	G	1.19325	0.0212119	1.08562	0.0384864	2.31604	0.0375381	1.89058	0.0233327	-0.0860117	0.0233657	1.76987	0.038661	1.1586	0.0526061	1.20159	0.0287417	0.0362313	1.31619	0.717918
GENE-4618_519	4A	120.4	10WOH	3.229	G	1.19325	0.0212119	1.08562	0.0384864	2.31604	0.0375381	1.89058	0.0233327	-0.0860117	0.0233657	1.76987	0.038661	1.1586	0.0526061	1.20159	0.0287417	0.0362313	1.31619	0.717918
GENE-4618_519	4A	120.4	BLUES	3.267	G	1.19325	0.0212119	1.08562	0.0384864	2.31604	0.0375381	1.89058	0.0233327	-0.0860117	0.0233657	1.76987	0.038661	1.1586	0.0526061	1.20159	0.0287417	0.0362313	1.31619	0.717918
Kukri_c56014_275	4A	120.4	09AND	3.18	G	-1.16327	0.00282512	-0.108287	3.6306e-05	-0.495214	0.000651538	-1.18019	0.00441596	-1.00919	0.00280755	-0.957093	0.00284301	-0.632648	0.00323789	-0.862054	0.00274244	0.00218193	-0.800994	0.368038
Kukri_c56014_275	4A	120.4	10AND	3.093	G	-1.16327	0.00282512	-0.108287	3.6306e-05	-0.495214	0.000651538	-1.18019	0.00441596	-1.00919	0.00280755	-0.957093	0.00284301	-0.632648	0.00323789	-0.862054	0.00274244	0.00218193	-0.800994	0.368038
Kukri_c56014_275	4A	120.4	10SAU	3.117	G	-1.16327	0.00282512	-0.108287	3.6306e-05	-0.495214	0.000651538	-1.18019	0.00441596	-1.00919	0.00280755	-0.957093	0.00284301	-0.632648	0.00323789	-0.862054	0.00274244	0.00218193	-0.800994	0.368038
Kukri_c56014_275	4A	120.4	10SEL	3.379	G	-1.16327	0.00282512	-0.108287	3.6306e-05	-0.495214	0.000651538	-1.18019	0.00441596	-1.00919	0.00280755	-0.957093	0.00284301	-0.632648	0.00323789	-0.862054	0.00274244	0.00218193	-0.800994	0.368038
Kukri_c56014_275	4A	120.4	10WOH	3.227	G	-1.16327	0.00282512	-0.108287	3.6306e-05	-0.495214	0.000651538	-1.18019	0.00441596	-1.00919	0.00280755	-0.957093	0.00284301	-0.632648	0.00323789	-0.862054	0.00274244	0.00218193	-0.800994	0.368038
Kukri_c56014_275	4A	120.4	BLUES	3.171	G	-1.16327	0.00282512	-0.108287	3.6306e-05	-0.495214	0.000651538	-1.18019	0.00441596	-1.00919	0.00280755	-0.957093	0.00284301	-0.632648	0.00323789	-0.862054	0.00274244	0.00218193	-0.800994	0.368038
RAC875_c29282_187	4A	120.4	09SEL	3.611	T	1.18282	0.0210402	1.07351	0.0380847	2.29427	0.0369342	1.87671	0.0230031	-0.0992702	0.0230595	1.7565	0.0382748	1.14544	0.0518255	1.1948	0.0285776	0.0358018	1.3031	0.715883
RAC875_c29282_187	4A	120.4	09WOH	3.793	T	1.18282	0.0210402	1.07351	0.0380847	2.29427	0.0369342	1.87671	0.0230031	-0.0992702	0.0230595	1.7565	0.0382748	1.14544	0.0518255	1.1948	0.0285776	0.0358018	1.3031	0.715883
RAC875_c29282_187	4A	120.4	10SEL	6.099	T	1.18282	0.0210402	1.07351	0.0380847	2.29427	0.0369342	1.87671	0.0230031	-0.0992702	0.0230595	1.7565	0.0382748	1.14544	0.0518255	1.1948	0.0285776	0.0358018	1.3031	0.715883
RAC875_c29282_187	4A	120.4	10WOH	3.251	T	1.18282	0.0210402	1.07351	0.0380847	2.29427	0.0369342	1.87671	0.0230031	-0.0992702	0.0230595	1.7565	0.0382748	1.14544	0.0518255	1.1948	0.0285776	0.0358018	1.3031	0.715883
RAC875_c29282_187	4A	120.4	BLUES	3.288	T	1.18282	0.0210402	1.07351	0.0380847	2.29427	0.0369342	1.87671	0.0230031	-0.0992702	0.0230595	1.7565	0.0382748	1.14544	0.0518255	1.1948	0.0285776	0.0358018	1.3031	0.715883
RAC875_c29282_373	4A	120.4	09SEL	3.668	T	1.18506	0.0216749	1.07469	0.0385904	2.29607	0.0377897	1.87808	0.0234715	-0.0978204	0.0236302	1.75869	0.0393049	1.14645	0.0526462	1.19946	0.0310534	0.0368177	1.30509	0.71595
RAC875_c29282_373	4A	120.4	09WOH	3.889	T	1.18506	0.0216749	1.07469	0.0385904	2.29607	0.0377897	1.87808	0.0234715	-0.0978204	0.0236302	1.75869	0.0393049	1.14645	0.0526462	1.19946	0.0310534	0.0368177	1.30509	0.71595
RAC875_c29282_373	4A	120.4	10SAU	3.093	T	1.18506	0.0216749	1.07469	0.0385904	2.29607	0.0377897	1.87808	0.0234715	-0.0978204	0.0236302	1.75869	0.0393049	1.14645	0.0526462	1.19946	0.0310534	0.0368177	1.30509	0.71595
RAC875_c29282_373	4A	120.4	10SEL	6.188	T	1.18506	0.0216749	1.07469	0.0385904	2.29607	0.0377897	1.87808	0.0234715	-0.0978204	0.0236302	1.75869	0.0393049	1.14645	0.0526462	1.19946	0.0310534	0.0368177	1.30509	0.71595
RAC875_c29282_373	4A	120.4	10WOH	3.624	T	1.18506	0.0216749	1.07469	0.0385904	2.29607	0.0377897	1.87808	0.0234715	-0.0978204	0.0236302	1.75869	0.0393049	1.14645	0.0526462	1.19946	0.0310534	0.0368177	1.30509	0.71595
RAC875_c29282_373	4A	120.4	BLUES	3.409	T	1.18506	0.0216749	1.07469	0.0385904	2.29607	0.0377897	1.87808	0.0234715	-0.0978204	0.0236302	1.75869	0.0393049	1.14645	0.0526462	1.19946	0.0310534	0.0368177	1.30509	0.71595
RAC875_c29282_566	4A	120.4	09SEL	3.611	T	1.18282	0.0210402	1.07351	0.0380847	2.29427	0.0369342	1.87671	0.0230031	-0.0992702	0.0230595	1.7565	0.0382748	1.14544	0.0518255	1.1948	0.0285776	0.0358018	1.3031	0.715883
RAC875_c29282_566	4A	120.4	09WOH	3.793	T	1.18282	0.0210402	1.07351	0.0380847	2.29427	0.0369342	1.87671	0.0230031	-0.0992702	0.0230595	1.7565	0.0382748	1.14544	0.0518255	1.1948	0.0285776	0.0358018	1.3031	0.715883
RAC875_c29282_566	4A	120.4	10SEL	6.099	T	1.18282	0.0210402	1.07351	0.0380847	2.29427	0.0369342	1.87671	0.0230031	-0.0992702	0.0230595	1.7565	0.0382748	1.14544	0.0518255	1.1948	0.0285776	0.0358018	1.3031	0.715883
RAC875_c29282_566	4A	120.4	10WOH	3.251	T	1.18282	0.0210402	1.07351	0.0380847	2.29427	0.0369342	1.87671	0.0230031	-0.0992702	0.0230595	1.7565	0.0382748	1.14544	0.0518255	1.1948	0.0285776	0.0358018	1.3031	0.715883
RAC875_c29282_566	4A	120.4	BLUES	3.288	T	1.18282	0.0210402	1.07351	0.0380847	2.29427	0.0369342	1.87671	0.0230031	-0.0992702	0.0230595	1.7565	0.0382748	1.14544	0.0518255	1.1948	0.0285776	0.0358018	1.3031	0.715883
RAC875_c917_442	4A	120.4	09SEL	3.132	T	1.17949	0.0179082	1.49295	0.0333589	2.44011	0.0336235	1.87943	0.0201265	0.950695	0.0190859	1.71529	0.033931	1.32628	0.0454564	0.992881	0.025003	0.0310541	1.49714	0.502271
RAC875_c917_442	4A	120.4	09WOH	3.42	T	1.17949	0.0179082	1.49295	0.0333589	2.44011	0.0336235	1.87943	0.0201265	0.950695	0.0190859	1.71529	0.033931	1.32628	0.0454564	0.992881	0.025003	0.0310541	1.49714	0.502271
RAC875_c917_442	4A	120.4	10SEL	5.783	T	1.17949	0.0179082	1.49295	0.0333589	2.44011	0.0336235	1.87943	0.0201265	0.950695	0.0190859	1.71529	0.033931	1.32628	0.0454564	0.992881	0.025003	0.0310541	1.49714	0.502271
RAC875_rep_c109924_289	4A	120.4	09SEL	3.611	G	1.18282	0.0210402	1.07351	0.0380847	2.29427	0.0369342	1.87671	0.0230031	-0.0992702	0.0230595	1.7565	0.0382748	1.14544	0.0518255	1.1948	0.0285776	0.0358018	1.3031	0.715883
RAC875_rep_c109924_289	4A	120.4	09WOH	3.793	G	1.18282	0.0210402	1.07351	0.0380847	2.29427	0.0369342	1.87671	0.0230031	-0.0992702	0.0230595	1.7565	0.0382748	1.14544	0.0518255	1.1948	0.0285776	0.0358018	1.3031	0.715883
RAC875_rep_c109924_289	4A	120.4	10SEL	6.099	G	1.18282	0.0210402	1.07351	0.0380847	2.29427	0.0369342	1.87671	0.0230031	-0.0992702	0.0230595	1.7565	0.0382748	1.14544	0.0518255	1.1948	0.0285776	0.0358018	1.3031	0.715883
RAC875_rep_c109924_289	4A	120.4	10WOH	3.251	G	1.18282	0.0210402	1.07351	0.0380847	2.29427	0.0369342	1.87671	0.0230031	-0.0992702	0.0230595	1.7565	0.0382748	1.14544	0.0518255	1.1948	0.0285776	0.0358018	1.3031	0.715883
RAC875_rep_c109924_289	4A	120.4	BLUES	3.288	G	1.18282	0.0210402	1.07351	0.0380847	2.29427	0.0369342	1.87671	0.0230031	-0.0992702	0.0230595	1.7565	0.0382748	1.14544	0.0518255	1.1948	0.0285776	0.0358018	1.3031	0.715883
wsnp_JD_c27162_22206547	4A	120.4	09AND	5.25	C	1.4178	0.0534255	2.00736	0.0327864	2.59129	0.0355769	1.95106	0.0360488	2.18915	0.0288668	1.74375	0.0485628	1.60713	0.05718	0.869157	0.0428887	0.0458985	1.79709	0.520472
wsnp_JD_c27162_22206547	4A	120.4	09WOH	3.607	C	1.4178	0.0534255	2.00736	0.0327864	2.59129	0.0355769	1.95106	0.0360488	2.18915	0.0288668	1.74375	0.0485628	1.60713	0.05718	0.869157	0.0428887	0.0458985	1.79709	0.520472
wsnp_JD_c27162_22206547	4A	120.4	10AND	3.458	C	1.4178	0.0534255	2.00736	0.0327864	2.59129	0.0355769	1.95106	0.0360488	2.18915	0.0288668	1.74375	0.0485628	1.60713	0.05718	0.869157	0.0428887	0.0458985	1.79709	0.520472
wsnp_JD_c27162_22206547	4A	120.4	10SAU	3.711	C	1.4178	0.0534255	2.00736	0.0327864	2.59129	0.0355769	1.95106	0.0360488	2.18915	0.0288668	1.74375	0.0485628	1.60713	0.05718	0.869157	0.0428887	0.0458985	1.79709	0.520472
wsnp_JD_c27162_22206547	4A	120.4	10SEL	6.208	C	1.4178	0.0534255	2.00736	0.0327864	2.59129	0.0355769	1.95106	0.0360488	2.18915	0.0288668	1.74375	0.0485628	1.60713	0.05718	0.869157	0.0428887	0.0458985	1.79709	0.520472
wsnp_JD_c27162_22206547	4A	120.4	10WOH	4.552	C	1.4178	0.0534255	2.00736	0.0327864	2.59129	0.0355769	1.95106	0.0360488	2.18915	0.0288668	1.74375	0.0485628	1.60713	0.05718	0.869157	0.0428887	0.0458985	1.79709	0.520472
wsnp_JD_c27162_22206547	4A	120.4	BLUES	4.269	C	1.4178	0.0534255	2.00736	0.0327864	2.59129	0.0355769	1.95106	0.0360488	2.18915	0.0288668	1.74375	0.0485628	1.60713	0.05718	0.869157	0.0428887	0.0458985	1.79709	0.520472
BS00064369_51	4A	122	10SEL	3.474	A	-0.221557	0.00875143	-0.962853	0.023855	-0.757453	0.0158449	-0.049338	0.0158098	-0.89279	0.00876828	-0.361645	0.0195061	0.131201	0.0428386	-0.668079	0.0269705	0.0218545	-0.472814	0.406258
CAP8_rep_c3781_99	4A	122	10SEL	3.366	A	-1.38876	0.0106814	-2.19701	0.0278519	-2.41856	0.0204923	-0.81642	0.0139232	-1.66792	0.00966327	-0.724711	0.0173924	-0.698477	0.0425105	-1.27039	0.024724	0.0222826	-1.39778	0.660096
RFL_Contig3841_2313	4A	133.6	10SEL	3.408	A	-0.61647	0.0121604	1.56017	0.0221936	1.14559	0.0201739	-1.15203	0.00252969	-0.633839	0.00682018	0.178328	0.0031905	0.474445	0.0356379	-0.41553	0.0117412	0.0114825	0.0675831	0.944796
RFL_Contig3841_2409	4A	133.6	10SEL	4.047	G	-0.634034	0.0130694	1.55577	0.0229436	1.12459	0.0222764	-1.16664	0.00318647	-0.640372	0.00750002	0.158007	0.00409662	0.467746	0.0365141	-0.433149	0.0129968	0.0126135	0.05399	0.946143
Tdurum_contig75819_1117	4A	133.6	10SEL	3.408	A	-0.61647	0.0121604	1.56017	0.0221936	1.14559	0.0201739	-1.15203	0.00252969	-0.633839	0.00682018	0.178328	0.0031905	0.474445	0.0356379	-0.41553	0.0117412	0.0114825	0.0675831	0.944796
Tdurum_contig75819_1220	4A	133.6	10SEL	3.408	G	-0.61647	0.0121604	1.56017	0.0221936	1.14559	0.0201739	-1.15203	0.00252969	-0.633839	0.00682018	0.178328	0.0031905	0.474445	0.0356379	-0.41553	0.0117412	0.0114825	0.0675831	0.944796
Tdurum_contig75819_1591	4A	133.6	10SEL	3.408	T	-0.61647	0.0121604	1.56017	0.0221936	1.14559	0.0201739	-1.15203	0.00252969	-0.633839	0.00682018	0.178328	0.0031905	0.474445	0.0356379	-0.41553	0.0117412	0.0114825	0.0675831	0.944796
RAC875_c54248_499	4A	136.7	09WOH	3.649	A	-6.24169	0.0241858	-7.26335	0.0329414	-7.66828	0.0414913	-5.38667	0.0192049	-7.2241	0.0261624	-4.91966	0.0188477	-3.85784	0.0228198	-4.96652	0.0212249	0.0278979	-5.94101	1.36844
RAC875_c54248_499	4A	136.7	BLUES	3.06	A	-6.24169	0.0241858	-7.26335	0.0329414	-7.66828	0.0414913	-5.38667	0.0192049	-7.2241	0.0261624	-4.91966	0.0188477	-3.85784	0.0228198	-4.96652	0.0212249	0.0278979	-5.94101	1.36844
RFL_Contig2531_1872	4A	150.6	10SEL	3.357	G	-0.814353	0.00144057	-0.724164	0.00167523	-0.757499	0.00157527	-1.10856	0.00404916	-0.61851	0.00108962	-0.439942	0.000620681	-0.657637	0.00362322	-1.28115	0.00621709	0.0024101	-0.800228	0.271854
RFL_Contig2531_1872	4A	150.6	10WOH	4.094	G	-0.814353	0.00144057	-0.724164	0.00167523	-0.757499	0.00157527	-1.10856	0.00404916	-0.61851	0.00108962	-0.439942	0.000620681	-0.657637	0.00362322	-1.28115	0.00621709	0.0024101	-0.800228	0.271854
Tdurum_contig47476_441	4A	153.9	09AND	4.355	A	8.82623	0.0308482	4.05804	0.0190744	5.32188	0.0247401	5.70688	0.0222321	5.00809	0.0191035	5.20428	0.0236942	4.92136	0.0490224	7.76199	0.0570225	0.0305037	5.85109	1.60412
Tdurum_contig47476_441	4A	153.9	10SEL	5.461	A	8.82623	0.0308482	4.05804	0.0190744	5.32188	0.0247401	5.70688	0.0222321	5.00809	0.0191035	5.20428	0.0236942	4.92136	0.0490224	7.76199	0.0570225	0.0305037	5.85109	1.60412
Tdurum_contig47476_441	4A	153.9	10WOH	5.16	A	8.82623	0.0308482	4.05804	0.0190744	5.32188	0.0247401	5.70688	0.0222321	5.00809	0.0191035	5.20428	0.0236942	4.92136	0.0490224	7.76199	0.0570225	0.0305037	5.85109	1.60412
Tdurum_contig47476_441	4A	153.9	BLUES	3.471	A	8.82623	0.0308482	4.05804	0.0190744	5.32188	0.0247401	5.70688	0.0222321	5.00809	0.0191035	5.20428	0.0236942	4.92136	0.0490224	7.76199	0.0570225	0.0305037	5.85109	1.60412
Tdurum_contig47476_495	4A	153.9	09AND	3.652	G	8.58009	0.0190308	3.87282	0.00587965	5.05303	0.00831061	5.45679	0.0129325	4.75147	0.00813761	4.9353	0.00982682	4.7562	0.023423	7.45979	0.0251868	0.0134634	5.60819	1.58186
Tdurum_contig47476_495	4A	153.9	10SEL	3.929	G	8.58009	0.0190308	3.87282	0.00587965	5.05303	0.00831061	5.45679	0.0129325	4.75147	0.00813761	4.9353	0.00982682	4.7562	0.023423	7.45979	0.0251868	0.0134634	5.60819	1.58186
Tdurum_contig47476_495	4A	153.9	10WOH	3.999	G	8.58009	0.0190308	3.87282	0.00587965	5.05303	0.00831061	5.45679	0.0129325	4.75147	0.00813761	4.9353	0.00982682	4.7562	0.023423	7.45979	0.0251868	0.0134634	5.60819	1.58186
Tdurum_contig47476_528	4A	153.9	09AND	3.652	C	8.58009	0.0190308	3.87282	0.00587965	5.05303	0.00831061	5.45679	0.0129325	4.75147	0.00813761	4.9353	0.00982682	4.7562	0.023423	7.45979	0.0251868	0.0134634	5.60819	1.58186
Tdurum_contig47476_528	4A	153.9	10SEL	3.929	C	8.58009	0.0190308	3.87282	0.00587965	5.05303	0.00831061	5.45679	0.0129325	4.75147	0.00813761	4.9353	0.00982682	4.7562	0.023423	7.45979	0.0251868	0.0134634	5.60819	1.58186
Tdurum_contig47476_528	4A	153.9	10WOH	3.999	C	8.58009	0.0190308	3.87282	0.00587965	5.05303	0.00831061	5.45679	0.0129325	4.75147	0.00813761	4.9353	0.00982682	4.7562	0.023423	7.45979	0.0251868	0.0134634	5.60819	1.58186
RAC875_c4965_1523	4A	155.5	09AND	3.551	T	8.56619	0.0189851	3.83541	0.00551144	5.0512	0.0084016	5.51114	0.0118325	4.78572	0.0078078	4.97605	0.00956635	4.73069	0.0234427	7.45969	0.0281409	0.01355	5.61451	1.5805
RAC875_c4965_1523	4A	155.5	10SEL	3.851	T	8.56619	0.0189851	3.83541	0.00551144	5.0512	0.0084016	5.51114	0.0118325	4.78572	0.0078078	4.97605	0.00956635	4.73069	0.0234427	7.45969	0.0281409	0.01355	5.61451	1.5805
RAC875_c4965_1523	4A	155.5	10WOH	3.721	T	8.56619	0.0189851	3.83541	0.00551144	5.0512	0.0084016	5.51114	0.0118325	4.78572	0.0078078	4.97605	0.00956635	4.73069	0.0234427	7.45969	0.0281409	0.01355	5.61451	1.5805
Tdurum_contig46583_1275	4A	155.5	10AND	3.107	A	-0.864308	0.00724325	-0.376042	0.00186703	-0.448638	0.00233827	-1.04265	0.0150167	-0.888108	0.00926592	-0.746836	0.00755228	-0.0246697	2.17105e-05	-0.607626	0.00592133	0.00594864	-0.624859	0.331566
Kukri_rep_c85536_598	4A	158.7	10AND	3.083	T	-1.54207	0.00868949	-1.07278	0.0060041	-1.57191	0.0113774	-2.04887	0.0229176	-2.26372	0.0238053	-2.01163	0.0216554	-0.643415	0.00583425	-1.64918	0.0173301	0.0167719	-1.60045	0.535995
Kukri_rep_c85536_598	4A	158.7	10JAN	3.011	T	-1.54207	0.00868949	-1.07278	0.0060041	-1.57191	0.0113774	-2.04887	0.0229176	-2.26372	0.0238053	-2.01163	0.0216554	-0.643415	0.00583425	-1.64918	0.0173301	0.0167719	-1.60045	0.535995
Kukri_rep_c85536_598	4A	158.7	10SAU	3.287	T	-1.54207	0.00868949	-1.07278	0.0060041	-1.57191	0.0113774	-2.04887	0.0229176	-2.26372	0.0238053	-2.01163	0.0216554	-0.643415	0.00583425	-1.64918	0.0173301	0.0167719	-1.60045	0.535995
Kukri_rep_c85536_598	4A	158.7	10WOH	3.347	T	-1.54207	0.00868949	-1.07278	0.0060041	-1.57191	0.0113774	-2.04887	0.0229176	-2.26372	0.0238053	-2.01163	0.0216554	-0.643415	0.00583425	-1.64918	0.0173301	0.0167719	-1.60045	0.535995
IAAV3405	4B	2.2	09AND	3.285	C	0.353349	0.0279204	-0.732042	0.0151453	-1.94924	0.0182164	-0.251043	0.00553491	-1.26318	0.0255634	0.521439	0.0144301	0.236431	0.0170015	-0.111267	0.0180318	0.0181925	-0.399444	0.860452
IAAV7221	4B	2.2	09AND	3.453	A	-0.484781	0.0407041	-1.33678	0.0213627	-0.101503	0.0329446	-0.183015	0.0245641	-2.11882	0.03245	-0.0891585	0.0482337	-0.313779	0.0372676	0.0423278	0.0359182	0.0373755	-0.573189	0.759231
IAAV7221	4B	2.2	10SAU	3.187	A	-0.484781	0.0407041	-1.33678	0.0213627	-0.101503	0.0329446	-0.183015	0.0245641	-2.11882	0.03245	-0.0891585	0.0482337	-0.313779	0.0372676	0.0423278	0.0359182	0.0373755	-0.573189	0.759231
RAC875_c65707_171	4B	2.2	09AND	3.074	C	-0.0913239	0.0251555	-0.710904	0.0134459	-1.11737	0.0154878	-0.110367	0.00415091	-0.935771	0.0228387	0.272395	0.0124265	0.0196129	0.0148589	0.0185971	0.0156202	0.0157757	-0.331891	0.513226
IAAV1120	4B	7.6	10SEL	4.675	T	0.846476	0.0101782	0.68144	0.0095186	0.550995	0.00891516	0.309328	0.00232057	0.802557	0.0125583	0.621669	0.00784505	0.577367	0.0174424	0.639298	0.0104562	0.0098931	0.628641	0.1653
RAC875_c94519_419	4B	12.2	09AND	3.627	A	5.36159	0.0335725	3.17466	0.0190074	3.94695	0.0242274	3.14607	0.0169349	3.3421	0.0198543	3.35314	0.0248391	3.10034	0.0452774	4.82927	0.0489838	0.0301077	3.78177	0.864739
RAC875_c94519_419	4B	12.2	10SEL	4.032	A	5.36159	0.0335725	3.17466	0.0190074	3.94695	0.0242274	3.14607	0.0169349	3.3421	0.0198543	3.35314	0.0248391	3.10034	0.0452774	4.82927	0.0489838	0.0301077	3.78177	0.864739
RAC875_c94519_419	4B	12.2	10WOH	5.289	A	5.36159	0.0335725	3.17466	0.0190074	3.94695	0.0242274	3.14607	0.0169349	3.3421	0.0198543	3.35314	0.0248391	3.10034	0.0452774	4.82927	0.0489838	0.0301077	3.78177	0.864739
RAC875_c94519_419	4B	12.2	BLUES	3.238	A	5.36159	0.0335725	3.17466	0.0190074	3.94695	0.0242274	3.14607	0.0169349	3.3421	0.0198543	3.35314	0.0248391	3.10034	0.0452774	4.82927	0.0489838	0.0301077	3.78177	0.864739
IAAV971	4B	53.1	09AND	3.247	C	1.82007	0.0114089	1.39145	0.0097204	1.57175	0.0107271	1.51923	0.0120252	1.35444	0.0082033	1.46045	0.0108347	0.286632	0.00109126	0.734212	0.00323732	0.00862724	1.26728	0.502554
IAAV971	4B	53.1	09WOH	3.291	C	1.82007	0.0114089	1.39145	0.0097204	1.57175	0.0107271	1.51923	0.0120252	1.35444	0.0082033	1.46045	0.0108347	0.286632	0.00109126	0.734212	0.00323732	0.00862724	1.26728	0.502554
IAAV971	4B	53.1	10AND	3.325	C	1.82007	0.0114089	1.39145	0.0097204	1.57175	0.0107271	1.51923	0.0120252	1.35444	0.0082033	1.46045	0.0108347	0.286632	0.00109126	0.734212	0.00323732	0.00862724	1.26728	0.502554
IAAV971	4B	53.1	10SAU	3.704	C	1.82007	0.0114089	1.39145	0.0097204	1.57175	0.0107271	1.51923	0.0120252	1.35444	0.0082033	1.46045	0.0108347	0.286632	0.00109126	0.734212	0.00323732	0.00862724	1.26728	0.502554
IAAV971	4B	53.1	BLUES	3.172	C	1.82007	0.0114089	1.39145	0.0097204	1.57175	0.0107271	1.51923	0.0120252	1.35444	0.0082033	1.46045	0.0108347	0.286632	0.00109126	0.734212	0.00323732	0.00862724	1.26728	0.502554
Excalibur_c56787_95	4B	56.4	10SEL	3.204	G	0.912802	0.00354122	1.02611	0.00652573	1.37854	0.0101937	1.27449	0.0104422	0.73752	0.00299948	1.31341	0.010812	0.746298	0.00913915	0.983137	0.00716541	0.00720379	1.04654	0.251104
TA003248-0911	4B	61	09AND	4.416	C	-4.0429	0.0379762	-3.49014	0.0272858	-3.83782	0.0201693	-4.07391	0.0369914	-4.87811	0.0321919	-2.87244	0.0257919	-1.99927	0.030631	-3.21118	0.0332006	0.0323861	-3.55072	0.873937
TA003248-0911	4B	61	09SEL	3.323	C	-4.0429	0.0379762	-3.49014	0.0272858	-3.83782	0.0201693	-4.07391	0.0369914	-4.87811	0.0321919	-2.87244	0.0257919	-1.99927	0.030631	-3.21118	0.0332006	0.0323861	-3.55072	0.873937
TA003248-0911	4B	61	09WOH	3.306	C	-4.0429	0.0379762	-3.49014	0.0272858	-3.83782	0.0201693	-4.07391	0.0369914	-4.87811	0.0321919	-2.87244	0.0257919	-1.99927	0.030631	-3.21118	0.0332006	0.0323861	-3.55072	0.873937
TA003248-0911	4B	61	10AND	4.684	C	-4.0429	0.0379762	-3.49014	0.0272858	-3.83782	0.0201693	-4.07391	0.0369914	-4.87811	0.0321919	-2.87244	0.0257919	-1.99927	0.030631	-3.21118	0.0332006	0.0323861	-3.55072	0.873937
TA003248-0911	4B	61	10JAN	3.666	C	-4.0429	0.0379762	-3.49014	0.0272858	-3.83782	0.0201693	-4.07391	0.0369914	-4.87811	0.0321919	-2.87244	0.0257919	-1.99927	0.030631	-3.21118	0.0332006	0.0323861	-3.55072	0.873937
TA003248-0911	4B	61	10SAU	4.165	C	-4.0429	0.0379762	-3.49014	0.0272858	-3.83782	0.0201693	-4.07391	0.0369914	-4.87811	0.0321919	-2.87244	0.0257919	-1.99927	0.030631	-3.21118	0.0332006	0.0323861	-3.55072	0.873937
TA003248-0911	4B	61	10SEL	3.795	C	-4.0429	0.0379762	-3.49014	0.0272858	-3.83782	0.0201693	-4.07391	0.0369914	-4.87811	0.0321919	-2.87244	0.0257919	-1.99927	0.030631	-3.21118	0.0332006	0.0323861	-3.55072	0.873937
TA003248-0911	4B	61	10WOH	4.121	C	-4.0429	0.0379762	-3.49014	0.0272858	-3.83782	0.0201693	-4.07391	0.0369914	-4.87811	0.0321919	-2.87244	0.0257919	-1.99927	0.030631	-3.21118	0.0332006	0.0323861	-3.55072	0.873937
TA003248-0911	4B	61	BLUES	4.436	C	-4.0429	0.0379762	-3.49014	0.0272858	-3.83782	0.0201693	-4.07391	0.0369914	-4.87811	0.0321919	-2.87244	0.0257919	-1.99927	0.030631	-3.21118	0.0332006	0.0323861	-3.55072	0.873937
Excalibur_c42450_727	4B	61	10SEL	3.02	C	1.46262	0.00702869	1.40211	0.0205808	2.67476	0.0182377	2.13605	0.0120967	0.177557	0.0127333	2.04832	0.0127039	1.42495	0.0290615	1.47589	0.0129597	0.0150141	1.60028	0.733959
Jagger_c1432_289	4B	61	09SEL	3.272	G	1.57007	0.013794	1.44921	0.0263071	2.73053	0.0231153	2.17345	0.0151366	0.190541	0.0137564	2.06517	0.0136816	1.44415	0.0319359	1.50462	0.0152654	0.0186736	1.64097	0.741957
Jagger_c1432_289	4B	61	09WOH	3.374	G	1.57007	0.013794	1.44921	0.0263071	2.73053	0.0231153	2.17345	0.0151366	0.190541	0.0137564	2.06517	0.0136816	1.44415	0.0319359	1.50462	0.0152654	0.0186736	1.64097	0.741957
Jagger_c1432_289	4B	61	10SEL	3.647	G	1.57007	0.013794	1.44921	0.0263071	2.73053	0.0231153	2.17345	0.0151366	0.190541	0.0137564	2.06517	0.0136816	1.44415	0.0319359	1.50462	0.0152654	0.0186736	1.64097	0.741957
Jagger_c1432_289	4B	61	BLUES	3.004	G	1.57007	0.013794	1.44921	0.0263071	2.73053	0.0231153	2.17345	0.0151366	0.190541	0.0137564	2.06517	0.0136816	1.44415	0.0319359	1.50462	0.0152654	0.0186736	1.64097	0.741957
Kukri_c322_1394	4B	61	10AND	3.424	T	2.11157	0.0137574	1.54065	0.0104626	1.33615	0.00695317	2.01095	0.0187341	1.81066	0.012885	1.6192	0.0118938	1.03029	0.0126316	1.28449	0.00887693	0.0131519	1.59299	0.372674
Kukri_c322_1394	4B	61	10SAU	3.29	T	2.11157	0.0137574	1.54065	0.0104626	1.33615	0.00695317	2.01095	0.0187341	1.81066	0.012885	1.6192	0.0118938	1.03029	0.0126316	1.28449	0.00887693	0.0131519	1.59299	0.372674
RAC875_c6865_349	4B	61	09AND	3.617	C	2.08751	0.0235919	1.28246	0.0128067	1.02439	0.00716868	1.54359	0.0193967	1.3512	0.0126594	1.37903	0.0151375	0.897599	0.0168256	1.40799	0.0187141	0.0164688	1.37172	0.357988
RAC875_c6865_349	4B	61	10AND	3.841	C	2.08751	0.0235919	1.28246	0.0128067	1.02439	0.00716868	1.54359	0.0193967	1.3512	0.0126594	1.37903	0.0151375	0.897599	0.0168256	1.40799	0.0187141	0.0164688	1.37172	0.357988
RAC875_c6865_349	4B	61	10SAU	3.882	C	2.08751	0.0235919	1.28246	0.0128067	1.02439	0.00716868	1.54359	0.0193967	1.3512	0.0126594	1.37903	0.0151375	0.897599	0.0168256	1.40799	0.0187141	0.0164688	1.37172	0.357988
RAC875_c6865_349	4B	61	10SEL	3.269	C	2.08751	0.0235919	1.28246	0.0128067	1.02439	0.00716868	1.54359	0.0193967	1.3512	0.0126594	1.37903	0.0151375	0.897599	0.0168256	1.40799	0.0187141	0.0164688	1.37172	0.357988
RAC875_c6865_349	4B	61	10WOH	3.729	C	2.08751	0.0235919	1.28246	0.0128067	1.02439	0.00716868	1.54359	0.0193967	1.3512	0.0126594	1.37903	0.0151375	0.897599	0.0168256	1.40799	0.0187141	0.0164688	1.37172	0.357988
RAC875_c6865_349	4B	61	BLUES	3.659	C	2.08751	0.0235919	1.28246	0.0128067	1.02439	0.00716868	1.54359	0.0193967	1.3512	0.0126594	1.37903	0.0151375	0.897599	0.0168256	1.40799	0.0187141	0.0164688	1.37172	0.357988
Tdurum_contig37811_134	4B	61	09SEL	3.272	T	1.57007	0.013794	1.44921	0.0263071	2.73053	0.0231153	2.17345	0.0151366	0.190541	0.0137564	2.06517	0.0136816	1.44415	0.0319359	1.50462	0.0152654	0.0186736	1.64097	0.741957
Tdurum_contig37811_134	4B	61	09WOH	3.374	T	1.57007	0.013794	1.44921	0.0263071	2.73053	0.0231153	2.17345	0.0151366	0.190541	0.0137564	2.06517	0.0136816	1.44415	0.0319359	1.50462	0.0152654	0.0186736	1.64097	0.741957
Tdurum_contig37811_134	4B	61	10SEL	3.647	T	1.57007	0.013794	1.44921	0.0263071	2.73053	0.0231153	2.17345	0.0151366	0.190541	0.0137564	2.06517	0.0136816	1.44415	0.0319359	1.50462	0.0152654	0.0186736	1.64097	0.741957
Tdurum_contig37811_134	4B	61	BLUES	3.004	T	1.57007	0.013794	1.44921	0.0263071	2.73053	0.0231153	2.17345	0.0151366	0.190541	0.0137564	2.06517	0.0136816	1.44415	0.0319359	1.50462	0.0152654	0.0186736	1.64097	0.741957
Tdurum_contig51818_145	4B	61	09SEL	4.475	G	0.741041	0.00945353	1.79004	0.0338813	2.33858	0.0281064	0.831637	0.0170986	0.0427723	0.0199225	1.41335	0.016887	1.26109	0.0451364	0.900628	0.024158	0.0236189	1.16489	0.702956
Tdurum_contig51818_145	4B	61	09WOH	3.898	G	0.741041	0.00945353	1.79004	0.0338813	2.33858	0.0281064	0.831637	0.0170986	0.0427723	0.0199225	1.41335	0.016887	1.26109	0.0451364	0.900628	0.024158	0.0236189	1.16489	0.702956
Tdurum_contig51818_145	4B	61	10SAU	3.514	G	0.741041	0.00945353	1.79004	0.0338813	2.33858	0.0281064	0.831637	0.0170986	0.0427723	0.0199225	1.41335	0.016887	1.26109	0.0451364	0.900628	0.024158	0.0236189	1.16489	0.702956
Tdurum_contig51818_145	4B	61	10SEL	5.03	G	0.741041	0.00945353	1.79004	0.0338813	2.33858	0.0281064	0.831637	0.0170986	0.0427723	0.0199225	1.41335	0.016887	1.26109	0.0451364	0.900628	0.024158	0.0236189	1.16489	0.702956
Tdurum_contig51818_145	4B	61	10WOH	4.235	G	0.741041	0.00945353	1.79004	0.0338813	2.33858	0.0281064	0.831637	0.0170986	0.0427723	0.0199225	1.41335	0.016887	1.26109	0.0451364	0.900628	0.024158	0.0236189	1.16489	0.702956
Tdurum_contig51818_145	4B	61	BLUES	3.816	G	0.741041	0.00945353	1.79004	0.0338813	2.33858	0.0281064	0.831637	0.0170986	0.0427723	0.0199225	1.41335	0.016887	1.26109	0.0451364	0.900628	0.024158	0.0236189	1.16489	0.702956
Tdurum_contig69405_332	4B	61	09WOH	3.048	T	1.60679	0.0141888	1.442	0.0223339	2.71474	0.0184988	2.15799	0.0122349	0.177004	0.0109114	2.06558	0.0122069	1.42824	0.0248621	1.50278	0.0124044	0.0154908	1.63689	0.7415
Tdurum_contig69405_332	4B	61	10SEL	3.063	T	1.60679	0.0141888	1.442	0.0223339	2.71474	0.0184988	2.15799	0.0122349	0.177004	0.0109114	2.06558	0.0122069	1.42824	0.0248621	1.50278	0.0124044	0.0154908	1.63689	0.7415
wsnp_Ku_c13052_20918857	4B	61	10SEL	3.522	C	3.89435	0.00434471	3.51591	0.0126277	2.59971	0.00807416	1.41925	0.00436555	2.29194	0.00866415	2.21212	0.00420255	3.42039	0.0229787	3.88944	0.00935547	0.00770962	2.90539	0.905803
Tdurum_contig54559_211	4B	61.8	09AND	3.433	T	2.27106	0.0184172	1.50225	0.0116342	1.3589	0.0083255	1.73668	0.0162338	1.59839	0.0117427	1.52365	0.0122082	1.34114	0.0247704	1.78678	0.0198787	0.0159363	1.63986	0.300404
Tdurum_contig54559_211	4B	61.8	09WOH	3.118	T	2.27106	0.0184172	1.50225	0.0116342	1.3589	0.0083255	1.73668	0.0162338	1.59839	0.0117427	1.52365	0.0122082	1.34114	0.0247704	1.78678	0.0198787	0.0159363	1.63986	0.300404
Tdurum_contig54559_211	4B	61.8	10AND	3.852	T	2.27106	0.0184172	1.50225	0.0116342	1.3589	0.0083255	1.73668	0.0162338	1.59839	0.0117427	1.52365	0.0122082	1.34114	0.0247704	1.78678	0.0198787	0.0159363	1.63986	0.300404
Tdurum_contig54559_211	4B	61.8	10SAU	4.118	T	2.27106	0.0184172	1.50225	0.0116342	1.3589	0.0083255	1.73668	0.0162338	1.59839	0.0117427	1.52365	0.0122082	1.34114	0.0247704	1.78678	0.0198787	0.0159363	1.63986	0.300404
Tdurum_contig54559_211	4B	61.8	10SEL	4.528	T	2.27106	0.0184172	1.50225	0.0116342	1.3589	0.0083255	1.73668	0.0162338	1.59839	0.0117427	1.52365	0.0122082	1.34114	0.0247704	1.78678	0.0198787	0.0159363	1.63986	0.300404
Tdurum_contig54559_211	4B	61.8	10WOH	4.12	T	2.27106	0.0184172	1.50225	0.0116342	1.3589	0.0083255	1.73668	0.0162338	1.59839	0.0117427	1.52365	0.0122082	1.34114	0.0247704	1.78678	0.0198787	0.0159363	1.63986	0.300404
Tdurum_contig54559_211	4B	61.8	BLUES	3.954	T	2.27106	0.0184172	1.50225	0.0116342	1.3589	0.0083255	1.73668	0.0162338	1.59839	0.0117427	1.52365	0.0122082	1.34114	0.0247704	1.78678	0.0198787	0.0159363	1.63986	0.300404
tplb0034b12_591	4B	62.6	09AND	4.126	G	-0.384363	0.0194113	1.71419	0.0156002	1.44134	0.0252527	-0.906365	0.0299592	-0.50323	0.0210913	0.399629	0.0128597	0.628148	0.0182853	-0.240855	0.0110497	0.0200125	0.268561	0.946697
tplb0034b12_591	4B	62.6	09WOH	3.844	G	-0.384363	0.0194113	1.71419	0.0156002	1.44134	0.0252527	-0.906365	0.0299592	-0.50323	0.0210913	0.399629	0.0128597	0.628148	0.0182853	-0.240855	0.0110497	0.0200125	0.268561	0.946697
tplb0034b12_591	4B	62.6	10AND	4.035	G	-0.384363	0.0194113	1.71419	0.0156002	1.44134	0.0252527	-0.906365	0.0299592	-0.50323	0.0210913	0.399629	0.0128597	0.628148	0.0182853	-0.240855	0.0110497	0.0200125	0.268561	0.946697
tplb0034b12_591	4B	62.6	10SEL	3.156	G	-0.384363	0.0194113	1.71419	0.0156002	1.44134	0.0252527	-0.906365	0.0299592	-0.50323	0.0210913	0.399629	0.0128597	0.628148	0.0182853	-0.240855	0.0110497	0.0200125	0.268561	0.946697
tplb0034b12_591	4B	62.6	BLUES	3.597	G	-0.384363	0.0194113	1.71419	0.0156002	1.44134	0.0252527	-0.906365	0.0299592	-0.50323	0.0210913	0.399629	0.0128597	0.628148	0.0182853	-0.240855	0.0110497	0.0200125	0.268561	0.946697
wsnp_Ex_c40815_47789152	4B	62.6	09AND	3.554	C	1.89589	0.0198114	2.38175	0.0195797	1.83319	0.02516	0.186294	0.0303123	0.74302	0.0185237	1.20195	0.0135352	1.89593	0.023832	1.80544	0.013355	0.0212345	1.49293	0.725313
wsnp_Ex_c40815_47789152	4B	62.6	09SEL	3.192	C	1.89589	0.0198114	2.38175	0.0195797	1.83319	0.02516	0.186294	0.0303123	0.74302	0.0185237	1.20195	0.0135352	1.89593	0.023832	1.80544	0.013355	0.0212345	1.49293	0.725313
wsnp_Ex_c40815_47789152	4B	62.6	09WOH	3.762	C	1.89589	0.0198114	2.38175	0.0195797	1.83319	0.02516	0.186294	0.0303123	0.74302	0.0185237	1.20195	0.0135352	1.89593	0.023832	1.80544	0.013355	0.0212345	1.49293	0.725313
wsnp_Ex_c40815_47789152	4B	62.6	10AND	3.7	C	1.89589	0.0198114	2.38175	0.0195797	1.83319	0.02516	0.186294	0.0303123	0.74302	0.0185237	1.20195	0.0135352	1.89593	0.023832	1.80544	0.013355	0.0212345	1.49293	0.725313
wsnp_Ex_c40815_47789152	4B	62.6	10SEL	3.463	C	1.89589	0.0198114	2.38175	0.0195797	1.83319	0.02516	0.186294	0.0303123	0.74302	0.0185237	1.20195	0.0135352	1.89593	0.023832	1.80544	0.013355	0.0212345	1.49293	0.725313
wsnp_Ex_c40815_47789152	4B	62.6	BLUES	3.389	C	1.89589	0.0198114	2.38175	0.0195797	1.83319	0.02516	0.186294	0.0303123	0.74302	0.0185237	1.20195	0.0135352	1.89593	0.023832	1.80544	0.013355	0.0212345	1.49293	0.725313
wsnp_Ex_c5769_10136243	4B	62.6	09AND	3.554	C	1.89589	0.0198114	2.38175	0.0195797	1.83319	0.02516	0.186294	0.0303123	0.74302	0.0185237	1.20195	0.0135352	1.89593	0.023832	1.80544	0.013355	0.0212345	1.49293	0.725313
wsnp_Ex_c5769_10136243	4B	62.6	09SEL	3.192	C	1.89589	0.0198114	2.38175	0.0195797	1.83319	0.02516	0.186294	0.0303123	0.74302	0.0185237	1.20195	0.0135352	1.89593	0.023832	1.80544	0.013355	0.0212345	1.49293	0.725313
wsnp_Ex_c5769_10136243	4B	62.6	09WOH	3.762	C	1.89589	0.0198114	2.38175	0.0195797	1.83319	0.02516	0.186294	0.0303123	0.74302	0.0185237	1.20195	0.0135352	1.89593	0.023832	1.80544	0.013355	0.0212345	1.49293	0.725313
wsnp_Ex_c5769_10136243	4B	62.6	10AND	3.7	C	1.89589	0.0198114	2.38175	0.0195797	1.83319	0.02516	0.186294	0.0303123	0.74302	0.0185237	1.20195	0.0135352	1.89593	0.023832	1.80544	0.013355	0.0212345	1.49293	0.725313
wsnp_Ex_c5769_10136243	4B	62.6	10SEL	3.463	C	1.89589	0.0198114	2.38175	0.0195797	1.83319	0.02516	0.186294	0.0303123	0.74302	0.0185237	1.20195	0.0135352	1.89593	0.023832	1.80544	0.013355	0.0212345	1.49293	0.725313
wsnp_Ex_c5769_10136243	4B	62.6	BLUES	3.389	C	1.89589	0.0198114	2.38175	0.0195797	1.83319	0.02516	0.186294	0.0303123	0.74302	0.0185237	1.20195	0.0135352	1.89593	0.023832	1.80544	0.013355	0.0212345	1.49293	0.725313
wsnp_Ex_c5769_10136788	4B	62.6	09AND	4.611	A	1.3498	0.0202751	1.02971	0.017467	1.32098	0.0245143	1.34941	0.0308207	1.14374	0.0191675	0.908671	0.0135774	0.689968	0.0204353	0.811842	0.0127888	0.0213337	1.07552	0.257257
wsnp_Ex_c5769_10136788	4B	62.6	09SEL	3.761	A	1.3498	0.0202751	1.02971	0.017467	1.32098	0.0245143	1.34941	0.0308207	1.14374	0.0191675	0.908671	0.0135774	0.689968	0.0204353	0.811842	0.0127888	0.0213337	1.07552	0.257257
wsnp_Ex_c5769_10136788	4B	62.6	09WOH	4.634	A	1.3498	0.0202751	1.02971	0.017467	1.32098	0.0245143	1.34941	0.0308207	1.14374	0.0191675	0.908671	0.0135774	0.689968	0.0204353	0.811842	0.0127888	0.0213337	1.07552	0.257257
wsnp_Ex_c5769_10136788	4B	62.6	10AND	4.597	A	1.3498	0.0202751	1.02971	0.017467	1.32098	0.0245143	1.34941	0.0308207	1.14374	0.0191675	0.908671	0.0135774	0.689968	0.0204353	0.811842	0.0127888	0.0213337	1.07552	0.257257
wsnp_Ex_c5769_10136788	4B	62.6	10JAN	3.172	A	1.3498	0.0202751	1.02971	0.017467	1.32098	0.0245143	1.34941	0.0308207	1.14374	0.0191675	0.908671	0.0135774	0.689968	0.0204353	0.811842	0.0127888	0.0213337	1.07552	0.257257
wsnp_Ex_c5769_10136788	4B	62.6	10SAU	3.476	A	1.3498	0.0202751	1.02971	0.017467	1.32098	0.0245143	1.34941	0.0308207	1.14374	0.0191675	0.908671	0.0135774	0.689968	0.0204353	0.811842	0.0127888	0.0213337	1.07552	0.257257
wsnp_Ex_c5769_10136788	4B	62.6	10SEL	4.095	A	1.3498	0.0202751	1.02971	0.017467	1.32098	0.0245143	1.34941	0.0308207	1.14374	0.0191675	0.908671	0.0135774	0.689968	0.0204353	0.811842	0.0127888	0.0213337	1.07552	0.257257
wsnp_Ex_c5769_10136788	4B	62.6	10WOH	3.271	A	1.3498	0.0202751	1.02971	0.017467	1.32098	0.0245143	1.34941	0.0308207	1.14374	0.0191675	0.908671	0.0135774	0.689968	0.0204353	0.811842	0.0127888	0.0213337	1.07552	0.257257
wsnp_Ex_c5769_10136788	4B	62.6	BLUES	4.331	A	1.3498	0.0202751	1.02971	0.017467	1.32098	0.0245143	1.34941	0.0308207	1.14374	0.0191675	0.908671	0.0135774	0.689968	0.0204353	0.811842	0.0127888	0.0213337	1.07552	0.257257
Kukri_rep_c104941_336	4B	63.3	10WOH	3.134	G	1.38008	0.00483829	1.11284	0.00455531	1.23252	0.00487048	1.16165	0.00516854	0.937174	0.00287893	1.4116	0.00745374	0.768116	0.00578035	2.24373	0.0223	0.00691234	1.28096	0.443986
IACX938	4B	66.4	10SEL	3.082	G	-0.426513	0.00234638	-0.51527	0.00504332	-0.724548	0.00869594	-0.457129	0.00410578	-0.56247	0.00535313	-0.305984	0.00179301	-0.423758	0.00912877	-0.426261	0.00413508	0.00532455	-0.480242	0.123962
tplb0027f12_503	4B	76	09WOH	3.155	A	0.939777	0.00749777	1.13287	0.0159101	1.3698	0.020117	0.859876	0.00950337	0.954021	0.0100547	1.01813	0.0129844	1.01269	0.0335779	1.37356	0.0279288	0.0163625	1.08259	0.19466
tplb0027f12_503	4B	76	10SEL	4.349	A	0.939777	0.00749777	1.13287	0.0159101	1.3698	0.020117	0.859876	0.00950337	0.954021	0.0100547	1.01813	0.0129844	1.01269	0.0335779	1.37356	0.0279288	0.0163625	1.08259	0.19466
tplb0027f12_503	4B	76	10WOH	4.528	A	0.939777	0.00749777	1.13287	0.0159101	1.3698	0.020117	0.859876	0.00950337	0.954021	0.0100547	1.01813	0.0129844	1.01269	0.0335779	1.37356	0.0279288	0.0163625	1.08259	0.19466
wsnp_Ex_c26285_35531535	4B	76	09AND	3.639	C	2.64291	0.0201608	1.76582	0.0130815	2.58419	0.0243096	2.15521	0.0202703	2.24425	0.0188192	1.87118	0.0149032	1.9038	0.0403465	2.34209	0.0276076	0.0232307	2.18868	0.327603
wsnp_Ex_c26285_35531535	4B	76	09WOH	3.39	C	2.64291	0.0201608	1.76582	0.0130815	2.58419	0.0243096	2.15521	0.0202703	2.24425	0.0188192	1.87118	0.0149032	1.9038	0.0403465	2.34209	0.0276076	0.0232307	2.18868	0.327603
wsnp_Ex_c26285_35531535	4B	76	10AND	3.492	C	2.64291	0.0201608	1.76582	0.0130815	2.58419	0.0243096	2.15521	0.0202703	2.24425	0.0188192	1.87118	0.0149032	1.9038	0.0403465	2.34209	0.0276076	0.0232307	2.18868	0.327603
wsnp_Ex_c26285_35531535	4B	76	10SEL	5.552	C	2.64291	0.0201608	1.76582	0.0130815	2.58419	0.0243096	2.15521	0.0202703	2.24425	0.0188192	1.87118	0.0149032	1.9038	0.0403465	2.34209	0.0276076	0.0232307	2.18868	0.327603
wsnp_Ex_c26285_35531535	4B	76	10WOH	4.355	C	2.64291	0.0201608	1.76582	0.0130815	2.58419	0.0243096	2.15521	0.0202703	2.24425	0.0188192	1.87118	0.0149032	1.9038	0.0403465	2.34209	0.0276076	0.0232307	2.18868	0.327603
wsnp_Ex_c26285_35531535	4B	76	BLUES	3.581	C	2.64291	0.0201608	1.76582	0.0130815	2.58419	0.0243096	2.15521	0.0202703	2.24425	0.0188192	1.87118	0.0149032	1.9038	0.0403465	2.34209	0.0276076	0.0232307	2.18868	0.327603
RFL_Contig5341_816	4B	79.1	10SEL	4.86	C	2.90558	0.0117544	3.49672	0.0258649	3.60071	0.0228958	2.16766	0.0100346	2.7174	0.0139551	2.68786	0.0149179	2.97211	0.0474328	3.30199	0.0264705	0.0206782	2.98125	0.474452
BS00022466_51	4B	79.9	09AND	4.693	C	8.82298	0.0212451	3.90151	0.00567459	5.24662	0.0100321	5.66357	0.0130165	4.828	0.00764807	5.1015	0.0102686	4.95091	0.0291636	7.64862	0.027622	0.0145021	5.77046	1.63146
BS00022466_51	4B	79.9	09WOH	3.425	C	8.82298	0.0212451	3.90151	0.00567459	5.24662	0.0100321	5.66357	0.0130165	4.828	0.00764807	5.1015	0.0102686	4.95091	0.0291636	7.64862	0.027622	0.0145021	5.77046	1.63146
BS00022466_51	4B	79.9	10AND	3.292	C	8.82298	0.0212451	3.90151	0.00567459	5.24662	0.0100321	5.66357	0.0130165	4.828	0.00764807	5.1015	0.0102686	4.95091	0.0291636	7.64862	0.027622	0.0145021	5.77046	1.63146
BS00022466_51	4B	79.9	10SEL	6.245	C	8.82298	0.0212451	3.90151	0.00567459	5.24662	0.0100321	5.66357	0.0130165	4.828	0.00764807	5.1015	0.0102686	4.95091	0.0291636	7.64862	0.027622	0.0145021	5.77046	1.63146
BS00022466_51	4B	79.9	10WOH	5.689	C	8.82298	0.0212451	3.90151	0.00567459	5.24662	0.0100321	5.66357	0.0130165	4.828	0.00764807	5.1015	0.0102686	4.95091	0.0291636	7.64862	0.027622	0.0145021	5.77046	1.63146
BS00022466_51	4B	79.9	BLUES	3.769	C	8.82298	0.0212451	3.90151	0.00567459	5.24662	0.0100321	5.66357	0.0130165	4.828	0.00764807	5.1015	0.0102686	4.95091	0.0291636	7.64862	0.027622	0.0145021	5.77046	1.63146
tplb0056i06_856	4B	79.9	09AND	3.645	C	8.54915	0.0188257	3.46839	0.00962032	4.88512	0.00852361	5.46309	0.0116681	4.56234	0.00866807	4.91772	0.00926482	4.6603	0.0220783	7.31958	0.0249981	0.0138268	5.47821	1.64901
tplb0056i06_856	4B	79.9	10SEL	3.956	C	8.54915	0.0188257	3.46839	0.00962032	4.88512	0.00852361	5.46309	0.0116681	4.56234	0.00866807	4.91772	0.00926482	4.6603	0.0220783	7.31958	0.0249981	0.0138268	5.47821	1.64901
tplb0056i06_856	4B	79.9	10WOH	3.798	C	8.54915	0.0188257	3.46839	0.00962032	4.88512	0.00852361	5.46309	0.0116681	4.56234	0.00866807	4.91772	0.00926482	4.6603	0.0220783	7.31958	0.0249981	0.0138268	5.47821	1.64901
GENE-1584_692	4B	83.8	09AND	3.7	C	4.78774	0.0311878	2.9115	0.0295504	3.19844	0.021896	3.6454	0.0279021	1.53213	0.0148808	3.72862	0.0327964	2.31989	0.0290535	4.12446	0.0215297	0.0274252	3.28102	1.03098
GENE-1584_692	4B	83.8	10SEL	3.53	C	4.78774	0.0311878	2.9115	0.0295504	3.19844	0.021896	3.6454	0.0279021	1.53213	0.0148808	3.72862	0.0327964	2.31989	0.0290535	4.12446	0.0215297	0.0274252	3.28102	1.03098
Kukri_c18722_56	4B	83.8	09AND	3.273	A	4.82692	0.0277527	2.95565	0.0269745	3.22851	0.0191675	3.65828	0.0232387	1.55015	0.0121033	3.77524	0.0302752	2.36271	0.0296855	4.13774	0.0200462	0.024652	3.3119	1.03168
Kukri_c18722_56	4B	83.8	10SEL	3.561	A	4.82692	0.0277527	2.95565	0.0269745	3.22851	0.0191675	3.65828	0.0232387	1.55015	0.0121033	3.77524	0.0302752	2.36271	0.0296855	4.13774	0.0200462	0.024652	3.3119	1.03168
RAC875_c107130_384	4B	83.8	09AND	4.09	T	4.768	0.0312309	2.8562	0.024231	3.15949	0.0193349	3.62367	0.027083	1.50644	0.0136287	3.70312	0.0316553	2.2907	0.0250903	4.10432	0.0205728	0.0252902	3.25149	1.03528
RAC875_c107130_384	4B	83.8	10AND	3.209	T	4.768	0.0312309	2.8562	0.024231	3.15949	0.0193349	3.62367	0.027083	1.50644	0.0136287	3.70312	0.0316553	2.2907	0.0250903	4.10432	0.0205728	0.0252902	3.25149	1.03528
RAC875_c107130_384	4B	83.8	10SEL	3.731	T	4.768	0.0312309	2.8562	0.024231	3.15949	0.0193349	3.62367	0.027083	1.50644	0.0136287	3.70312	0.0316553	2.2907	0.0250903	4.10432	0.0205728	0.0252902	3.25149	1.03528
RAC875_c107130_384	4B	83.8	BLUES	3.047	T	4.768	0.0312309	2.8562	0.024231	3.15949	0.0193349	3.62367	0.027083	1.50644	0.0136287	3.70312	0.0316553	2.2907	0.0250903	4.10432	0.0205728	0.0252902	3.25149	1.03528
Kukri_c11570_1218	4B	90.1	10SEL	3.38	A	1.41247	0.016597	0.862854	0.00902222	0.702987	0.00519684	0.515468	0.00334154	0.634599	0.00435974	0.685339	0.00576019	1.00428	0.0323641	0.879872	0.0112306	0.00936641	0.837234	0.279533
RAC875_c51375_394	4B	90.1	10SEL	3.039	T	-1.45142	0.0182253	-1.11926	0.0106901	-2.9256	0.00966842	-1.08408	0.00399122	-0.838646	0.00585288	-0.792348	0.00624202	-0.14473	0.0334329	-0.0375616	0.0110834	0.0105914	-1.04921	0.897661
Kukri_c93922_206	4B	90.9	10SEL	3.281	A	2.10994	0.014972	1.41631	0.00977181	1.43178	0.00869413	1.11721	0.00633903	1.03725	0.00466834	1.32351	0.00868347	1.32807	0.0228768	0.618933	0.00224648	0.00911734	1.29788	0.423339
BobWhite_c47144_153	4B	101.6	10AND	3.365	T	1.15096	0.00999911	1.1401	0.0143907	1.09917	0.0115558	1.06652	0.0130022	1.25993	0.0156829	0.878767	0.00857238	0.375856	0.00409057	0.949172	0.0117874	0.0116021	0.990058	0.275236
BobWhite_c47144_153	4B	101.6	10JAN	3.266	T	1.15096	0.00999911	1.1401	0.0143907	1.09917	0.0115558	1.06652	0.0130022	1.25993	0.0156829	0.878767	0.00857238	0.375856	0.00409057	0.949172	0.0117874	0.0116021	0.990058	0.275236
BS00100738_51	4B	101.6	09WOH	3.728	A	1.78869	0.0170327	1.33159	0.0138833	1.82188	0.0222997	1.38451	0.0154892	1.69091	0.0199386	1.67161	0.021972	1.43109	0.0420496	1.94866	0.0352503	0.0239049	1.63362	0.226072
BS00100738_51	4B	101.6	10JAN	3.034	A	1.78869	0.0170327	1.33159	0.0138833	1.82188	0.0222997	1.38451	0.0154892	1.69091	0.0199386	1.67161	0.021972	1.43109	0.0420496	1.94866	0.0352503	0.0239049	1.63362	0.226072
BS00100738_51	4B	101.6	10SAU	3.545	A	1.78869	0.0170327	1.33159	0.0138833	1.82188	0.0222997	1.38451	0.0154892	1.69091	0.0199386	1.67161	0.021972	1.43109	0.0420496	1.94866	0.0352503	0.0239049	1.63362	0.226072
BS00100738_51	4B	101.6	10SEL	5.336	A	1.78869	0.0170327	1.33159	0.0138833	1.82188	0.0222997	1.38451	0.0154892	1.69091	0.0199386	1.67161	0.021972	1.43109	0.0420496	1.94866	0.0352503	0.0239049	1.63362	0.226072
BS00100738_51	4B	101.6	10WOH	4.571	A	1.78869	0.0170327	1.33159	0.0138833	1.82188	0.0222997	1.38451	0.0154892	1.69091	0.0199386	1.67161	0.021972	1.43109	0.0420496	1.94866	0.0352503	0.0239049	1.63362	0.226072
BS00100738_51	4B	101.6	BLUES	3.62	A	1.78869	0.0170327	1.33159	0.0138833	1.82188	0.0222997	1.38451	0.0154892	1.69091	0.0199386	1.67161	0.021972	1.43109	0.0420496	1.94866	0.0352503	0.0239049	1.63362	0.226072
Tdurum_contig81113_395	4B	101.6	09WOH	3.728	T	1.78869	0.0170327	1.33159	0.0138833	1.82188	0.0222997	1.38451	0.0154892	1.69091	0.0199386	1.67161	0.021972	1.43109	0.0420496	1.94866	0.0352503	0.0239049	1.63362	0.226072
Tdurum_contig81113_395	4B	101.6	10JAN	3.034	T	1.78869	0.0170327	1.33159	0.0138833	1.82188	0.0222997	1.38451	0.0154892	1.69091	0.0199386	1.67161	0.021972	1.43109	0.0420496	1.94866	0.0352503	0.0239049	1.63362	0.226072
Tdurum_contig81113_395	4B	101.6	10SAU	3.545	T	1.78869	0.0170327	1.33159	0.0138833	1.82188	0.0222997	1.38451	0.0154892	1.69091	0.0199386	1.67161	0.021972	1.43109	0.0420496	1.94866	0.0352503	0.0239049	1.63362	0.226072
Tdurum_contig81113_395	4B	101.6	10SEL	5.336	T	1.78869	0.0170327	1.33159	0.0138833	1.82188	0.0222997	1.38451	0.0154892	1.69091	0.0199386	1.67161	0.021972	1.43109	0.0420496	1.94866	0.0352503	0.0239049	1.63362	0.226072
Tdurum_contig81113_395	4B	101.6	10WOH	4.571	T	1.78869	0.0170327	1.33159	0.0138833	1.82188	0.0222997	1.38451	0.0154892	1.69091	0.0199386	1.67161	0.021972	1.43109	0.0420496	1.94866	0.0352503	0.0239049	1.63362	0.226072
Tdurum_contig81113_395	4B	101.6	BLUES	3.62	T	1.78869	0.0170327	1.33159	0.0138833	1.82188	0.0222997	1.38451	0.0154892	1.69091	0.0199386	1.67161	0.021972	1.43109	0.0420496	1.94866	0.0352503	0.0239049	1.63362	0.226072
Tdurum_contig81113_401	4B	101.6	09WOH	3.728	A	1.78869	0.0170327	1.33159	0.0138833	1.82188	0.0222997	1.38451	0.0154892	1.69091	0.0199386	1.67161	0.021972	1.43109	0.0420496	1.94866	0.0352503	0.0239049	1.63362	0.226072
Tdurum_contig81113_401	4B	101.6	10JAN	3.034	A	1.78869	0.0170327	1.33159	0.0138833	1.82188	0.0222997	1.38451	0.0154892	1.69091	0.0199386	1.67161	0.021972	1.43109	0.0420496	1.94866	0.0352503	0.0239049	1.63362	0.226072
Tdurum_contig81113_401	4B	101.6	10SAU	3.545	A	1.78869	0.0170327	1.33159	0.0138833	1.82188	0.0222997	1.38451	0.0154892	1.69091	0.0199386	1.67161	0.021972	1.43109	0.0420496	1.94866	0.0352503	0.0239049	1.63362	0.226072
Tdurum_contig81113_401	4B	101.6	10SEL	5.336	A	1.78869	0.0170327	1.33159	0.0138833	1.82188	0.0222997	1.38451	0.0154892	1.69091	0.0199386	1.67161	0.021972	1.43109	0.0420496	1.94866	0.0352503	0.0239049	1.63362	0.226072
Tdurum_contig81113_401	4B	101.6	10WOH	4.571	A	1.78869	0.0170327	1.33159	0.0138833	1.82188	0.0222997	1.38451	0.0154892	1.69091	0.0199386	1.67161	0.021972	1.43109	0.0420496	1.94866	0.0352503	0.0239049	1.63362	0.226072
Tdurum_contig81113_401	4B	101.6	BLUES	3.62	A	1.78869	0.0170327	1.33159	0.0138833	1.82188	0.0222997	1.38451	0.0154892	1.69091	0.0199386	1.67161	0.021972	1.43109	0.0420496	1.94866	0.0352503	0.0239049	1.63362	0.226072
TA003745-0632	5A	11	10WOH	3.154	G	1.75375	0.000772455	3.60658	0.00448792	3.66886	0.00688925	2.71994	0.00295807	2.47256	0.00336246	3.0938	0.00493389	2.80392	0.0103997	4.09981	0.0166261	0.00493633	3.0274	0.753648
Ex_c6161_335	5A	15.9	09AND	4.446	T	6.00959	0.0331623	3.86639	0.0226586	5.3004	0.0398089	3.93383	0.0279336	3.51237	0.0310713	4.42674	0.0291738	1.86581	0.025269	2.22846	0.0308931	0.0335662	3.89295	1.4027
Ex_c6161_335	5A	15.9	09WOH	3.933	T	6.00959	0.0331623	3.86639	0.0226586	5.3004	0.0398089	3.93383	0.0279336	3.51237	0.0310713	4.42674	0.0291738	1.86581	0.025269	2.22846	0.0308931	0.0335662	3.89295	1.4027
Ex_c6161_335	5A	15.9	10AND	3.49	T	6.00959	0.0331623	3.86639	0.0226586	5.3004	0.0398089	3.93383	0.0279336	3.51237	0.0310713	4.42674	0.0291738	1.86581	0.025269	2.22846	0.0308931	0.0335662	3.89295	1.4027
Ex_c6161_335	5A	15.9	10JAN	3.32	T	6.00959	0.0331623	3.86639	0.0226586	5.3004	0.0398089	3.93383	0.0279336	3.51237	0.0310713	4.42674	0.0291738	1.86581	0.025269	2.22846	0.0308931	0.0335662	3.89295	1.4027
Ex_c6161_335	5A	15.9	10SAU	3.883	T	6.00959	0.0331623	3.86639	0.0226586	5.3004	0.0398089	3.93383	0.0279336	3.51237	0.0310713	4.42674	0.0291738	1.86581	0.025269	2.22846	0.0308931	0.0335662	3.89295	1.4027
Ex_c6161_335	5A	15.9	10WOH	3.902	T	6.00959	0.0331623	3.86639	0.0226586	5.3004	0.0398089	3.93383	0.0279336	3.51237	0.0310713	4.42674	0.0291738	1.86581	0.025269	2.22846	0.0308931	0.0335662	3.89295	1.4027
Ex_c6161_335	5A	15.9	BLUES	3.972	T	6.00959	0.0331623	3.86639	0.0226586	5.3004	0.0398089	3.93383	0.0279336	3.51237	0.0310713	4.42674	0.0291738	1.86581	0.025269	2.22846	0.0308931	0.0335662	3.89295	1.4027
Excalibur_c15014_1170	5A	15.9	09AND	3.122	G	5.80251	0.0242315	3.65518	0.0124804	5.14394	0.0308769	3.77123	0.0197793	3.30098	0.0180871	4.28027	0.0227219	1.90433	0.030712	1.97569	0.0159887	0.022763	3.72927	1.37318
Excalibur_c15014_1170	5A	15.9	09WOH	3.32	G	5.80251	0.0242315	3.65518	0.0124804	5.14394	0.0308769	3.77123	0.0197793	3.30098	0.0180871	4.28027	0.0227219	1.90433	0.030712	1.97569	0.0159887	0.022763	3.72927	1.37318
Excalibur_c15014_1170	5A	15.9	10SEL	3.541	G	5.80251	0.0242315	3.65518	0.0124804	5.14394	0.0308769	3.77123	0.0197793	3.30098	0.0180871	4.28027	0.0227219	1.90433	0.030712	1.97569	0.0159887	0.022763	3.72927	1.37318
Kukri_c2781_719	5A	15.9	09AND	3.312	T	2.40732	0.0223412	1.37849	0.0106618	2.50341	0.0306621	1.85221	0.0200141	1.97426	0.0196078	1.97832	0.0222666	1.43121	0.0304634	1.52495	0.015644	0.0224897	1.88127	0.425105
Kukri_c2781_719	5A	15.9	09WOH	3.535	T	2.40732	0.0223412	1.37849	0.0106618	2.50341	0.0306621	1.85221	0.0200141	1.97426	0.0196078	1.97832	0.0222666	1.43121	0.0304634	1.52495	0.015644	0.0224897	1.88127	0.425105
Kukri_c2781_719	5A	15.9	10SEL	3.974	T	2.40732	0.0223412	1.37849	0.0106618	2.50341	0.0306621	1.85221	0.0200141	1.97426	0.0196078	1.97832	0.0222666	1.43121	0.0304634	1.52495	0.015644	0.0224897	1.88127	0.425105
Kukri_c2781_719	5A	15.9	BLUES	3.094	T	2.40732	0.0223412	1.37849	0.0106618	2.50341	0.0306621	1.85221	0.0200141	1.97426	0.0196078	1.97832	0.0222666	1.43121	0.0304634	1.52495	0.015644	0.0224897	1.88127	0.425105
wsnp_BE497820A_Ta_2_2	5A	15.9	09AND	4.03	T	2.34025	0.0289701	1.48162	0.0191351	2.27857	0.034509	1.81365	0.0271365	2.03117	0.0339821	1.84783	0.0266957	1.06115	0.0230395	1.7772	0.0294114	0.0305573	1.82893	0.417117
wsnp_BE497820A_Ta_2_2	5A	15.9	09WOH	3.312	T	2.34025	0.0289701	1.48162	0.0191351	2.27857	0.034509	1.81365	0.0271365	2.03117	0.0339821	1.84783	0.0266957	1.06115	0.0230395	1.7772	0.0294114	0.0305573	1.82893	0.417117
wsnp_BE497820A_Ta_2_2	5A	15.9	10AND	3.291	T	2.34025	0.0289701	1.48162	0.0191351	2.27857	0.034509	1.81365	0.0271365	2.03117	0.0339821	1.84783	0.0266957	1.06115	0.0230395	1.7772	0.0294114	0.0305573	1.82893	0.417117
wsnp_BE497820A_Ta_2_2	5A	15.9	10JAN	3.373	T	2.34025	0.0289701	1.48162	0.0191351	2.27857	0.034509	1.81365	0.0271365	2.03117	0.0339821	1.84783	0.0266957	1.06115	0.0230395	1.7772	0.0294114	0.0305573	1.82893	0.417117
wsnp_BE497820A_Ta_2_2	5A	15.9	10SAU	3.672	T	2.34025	0.0289701	1.48162	0.0191351	2.27857	0.034509	1.81365	0.0271365	2.03117	0.0339821	1.84783	0.0266957	1.06115	0.0230395	1.7772	0.0294114	0.0305573	1.82893	0.417117
wsnp_BE497820A_Ta_2_2	5A	15.9	10WOH	3.679	T	2.34025	0.0289701	1.48162	0.0191351	2.27857	0.034509	1.81365	0.0271365	2.03117	0.0339821	1.84783	0.0266957	1.06115	0.0230395	1.7772	0.0294114	0.0305573	1.82893	0.417117
wsnp_BE497820A_Ta_2_2	5A	15.9	BLUES	3.562	T	2.34025	0.0289701	1.48162	0.0191351	2.27857	0.034509	1.81365	0.0271365	2.03117	0.0339821	1.84783	0.0266957	1.06115	0.0230395	1.7772	0.0294114	0.0305573	1.82893	0.417117
wsnp_Ex_c7830_13323473	5A	15.9	09AND	4.157	G	3.16889	0.0318373	1.05388	0.0179823	2.3781	0.0357119	1.83564	0.0271081	0.189727	0.0290239	2.60607	0.0295258	1.09009	0.0250119	1.21877	0.0297672	0.0312509	1.69265	0.982587
wsnp_Ex_c7830_13323473	5A	15.9	09WOH	3.495	G	3.16889	0.0318373	1.05388	0.0179823	2.3781	0.0357119	1.83564	0.0271081	0.189727	0.0290239	2.60607	0.0295258	1.09009	0.0250119	1.21877	0.0297672	0.0312509	1.69265	0.982587
wsnp_Ex_c7830_13323473	5A	15.9	10AND	3.139	G	3.16889	0.0318373	1.05388	0.0179823	2.3781	0.0357119	1.83564	0.0271081	0.189727	0.0290239	2.60607	0.0295258	1.09009	0.0250119	1.21877	0.0297672	0.0312509	1.69265	0.982587
wsnp_Ex_c7830_13323473	5A	15.9	10SAU	3.743	G	3.16889	0.0318373	1.05388	0.0179823	2.3781	0.0357119	1.83564	0.0271081	0.189727	0.0290239	2.60607	0.0295258	1.09009	0.0250119	1.21877	0.0297672	0.0312509	1.69265	0.982587
wsnp_Ex_c7830_13323473	5A	15.9	10SEL	3.015	G	3.16889	0.0318373	1.05388	0.0179823	2.3781	0.0357119	1.83564	0.0271081	0.189727	0.0290239	2.60607	0.0295258	1.09009	0.0250119	1.21877	0.0297672	0.0312509	1.69265	0.982587
wsnp_Ex_c7830_13323473	5A	15.9	10WOH	3.759	G	3.16889	0.0318373	1.05388	0.0179823	2.3781	0.0357119	1.83564	0.0271081	0.189727	0.0290239	2.60607	0.0295258	1.09009	0.0250119	1.21877	0.0297672	0.0312509	1.69265	0.982587
wsnp_Ex_c7830_13323473	5A	15.9	BLUES	3.62	G	3.16889	0.0318373	1.05388	0.0179823	2.3781	0.0357119	1.83564	0.0271081	0.189727	0.0290239	2.60607	0.0295258	1.09009	0.0250119	1.21877	0.0297672	0.0312509	1.69265	0.982587
BobWhite_c10901_578	5A	17.4	10SEL	3.06	G	0.0348403	0.00590581	-1.79455	0.0104137	-0.740216	0.0077071	-0.451536	0.00716622	-3.29571	0.00920509	0.5691	0.00634043	0.281515	0.0149817	-0.0201778	0.00783923	0.00875173	-0.677093	1.28569
BS00022358_51	5A	17.4	10SEL	3.078	T	0.0685312	0.00818076	0.08559	0.0102377	0.528115	0.0105476	-0.549978	0.00997851	-1.78837	0.0090468	0.618995	0.00842596	0.614807	0.0190656	0.149089	0.0142052	0.0109352	-0.0341522	0.807616
BS00066916_51	5A	17.4	10SEL	3.308	C	-0.802447	0.0107726	-0.696803	0.0136918	0.68332	0.0114764	-1.02344	0.0138251	-1.36444	0.00924951	-0.711588	0.0114701	-0.0372752	0.0222939	-0.72211	0.0192809	0.0154726	-0.584348	0.632794
BS00078242_51	5A	17.4	10SEL	3.091	T	-0.248679	0.00490572	-0.675706	0.00977297	0.74757	0.00875536	-0.56172	0.00681934	-0.536664	0.00578271	-0.924906	0.00768552	-0.458389	0.017221	-0.126187	0.00747788	0.00917675	-0.348085	0.506107
BS00080090_51	5A	17.4	10SEL	3.136	C	0.0698971	0.00940751	0.0923557	0.0116319	0.518173	0.0103336	-0.545176	0.0112743	-1.78538	0.00917456	0.624576	0.0102967	0.615521	0.0210192	0.150441	0.0162877	0.0129954	-0.0324486	0.806215
Excalibur_c56861_322	5A	17.4	10SEL	3.078	T	0.0685312	0.00818076	0.08559	0.0102377	0.528115	0.0105476	-0.549978	0.00997851	-1.78837	0.0090468	0.618995	0.00842596	0.614807	0.0190656	0.149089	0.0142052	0.0109352	-0.0341522	0.807616
Excalibur_c92838_112	5A	17.4	10SEL	3.561	A	0.726878	0.00485112	0.75306	0.00763808	0.81318	0.00763286	0.650172	0.0058809	0.656616	0.00516076	0.587732	0.00469424	0.609171	0.0131476	0.623291	0.00624072	0.00671034	0.677512	0.078745
GENE-3455_115	5A	17.4	10SEL	3.06	T	0.0348403	0.00590581	-1.79455	0.0104137	-0.740216	0.0077071	-0.451536	0.00716622	-3.29571	0.00920509	0.5691	0.00634043	0.281515	0.0149817	-0.0201778	0.00783923	0.00875173	-0.677093	1.28569
IAAV1417	5A	17.4	10SEL	3.033	T	0.997596	0.00611443	0.198961	0.00875672	0.580259	0.00734506	0.359222	0.00695625	-0.629491	0.0055465	0.408569	0.00632128	-0.0397249	0.0151613	1.18848	0.00852356	0.00844281	0.382984	0.573755
IACX11633	5A	17.4	10SEL	3.026	G	0.0591394	0.00823152	0.0866233	0.0101848	0.490319	0.0108617	-0.57782	0.0105276	-1.79763	0.00927484	0.591955	0.00873772	0.604971	0.0192314	0.124821	0.0145035	0.0113133	-0.0522022	0.804179
IACX12578	5A	17.4	10SEL	3.062	C	0.0808114	0.00560394	-1.74233	0.00983681	-0.698408	0.00728392	-0.422988	0.00692525	-3.24821	0.00872894	0.574846	0.0063191	0.272944	0.0152316	0.0360592	0.00725661	0.00837369	-0.64341	1.27359
IACX3152	5A	17.4	10SEL	3.091	T	-0.248679	0.00490572	-0.675706	0.00977297	0.74757	0.00875536	-0.56172	0.00681934	-0.536664	0.00578271	-0.924906	0.00768552	-0.458389	0.017221	-0.126187	0.00747788	0.00917675	-0.348085	0.506107
IACX3154	5A	17.4	10SEL	3.066	T	-0.269951	0.00487249	-0.622125	0.00988038	0.759635	0.00881915	-0.485481	0.00694033	-0.539992	0.0057802	-0.862619	0.0077356	-0.459669	0.0172222	-0.11822	0.00750918	0.00922692	-0.324803	0.491303
Kukri_c12219_112	5A	17.4	10SEL	3.06	A	-0.153976	0.00922417	1.85289	0.0123441	1.60482	0.0106546	-0.820627	0.0111468	-0.3763	0.00663187	0.549883	0.0104462	0.841448	0.0208494	0.0476348	0.0162308	0.0128529	0.443222	0.947818
Kukri_c24787_51	5A	17.4	10SEL	3.06	A	0.0348403	0.00590581	-1.79455	0.0104137	-0.740216	0.0077071	-0.451536	0.00716622	-3.29571	0.00920509	0.5691	0.00634043	0.281515	0.0149817	-0.0201778	0.00783923	0.00875173	-0.677093	1.28569
Kukri_c2621_610	5A	17.4	10SEL	3.062	C	0.0808114	0.00560394	-1.74233	0.00983681	-0.698408	0.00728392	-0.422988	0.00692525	-3.24821	0.00872894	0.574846	0.0063191	0.272944	0.0152316	0.0360592	0.00725661	0.00837369	-0.64341	1.27359
Kukri_c30875_283	5A	17.4	10SEL	3.019	G	0.0731711	0.00491872	-1.84685	0.00896876	-0.735066	0.00788163	-0.518647	0.00583943	-3.29651	0.00905739	0.526185	0.00458045	0.289492	0.013156	-0.00850672	0.00624204	0.00686865	-0.689592	1.29001
Kukri_c35744_213	5A	17.4	10SEL	3.06	T	0.0348403	0.00590581	-1.79455	0.0104137	-0.740216	0.0077071	-0.451536	0.00716622	-3.29571	0.00920509	0.5691	0.00634043	0.281515	0.0149817	-0.0201778	0.00783923	0.00875173	-0.677093	1.28569
Kukri_c5460_1063	5A	17.4	10SEL	3.136	C	0.0698971	0.00940751	0.0923557	0.0116319	0.518173	0.0103336	-0.545176	0.0112743	-1.78538	0.00917456	0.624576	0.0102967	0.615521	0.0210192	0.150441	0.0162877	0.0129954	-0.0324486	0.806215
Ra_c30977_330	5A	17.4	10SEL	3.047	C	0.046134	0.00856579	0.0946299	0.00980773	0.531205	0.0103607	-0.546047	0.00973948	-1.77447	0.00854087	0.607679	0.00863787	0.596205	0.0200085	0.108207	0.015601	0.0110767	-0.0420567	0.798431
Ra_c66628_801	5A	17.4	10SEL	3.135	A	-0.734415	0.00944461	-0.782571	0.0126831	-0.383339	0.0106865	-1.24132	0.0118103	-2.65531	0.0124181	0.149026	0.00852312	0.127122	0.0183159	-0.525103	0.0144456	0.012741	-0.755738	0.897237
RAC875_c21338_329	5A	17.4	10SEL	3.002	T	0.984667	0.00547496	0.17045	0.00697173	0.546768	0.00557471	0.315252	0.00458086	-0.688795	0.00317261	0.365102	0.00412045	-0.0432977	0.0144088	1.1356	0.00539212	0.00612315	0.348218	0.576457
RAC875_c22020_280	5A	17.4	10SEL	3.737	C	1.07383	0.00975861	0.946183	0.0111142	0.981517	0.0101169	0.903574	0.0104693	0.746715	0.00607558	0.915836	0.0104697	0.817676	0.0218343	1.09435	0.0177065	0.0130453	0.934961	0.118036
RAC875_c7291_388	5A	17.4	10SEL	3.078	C	0.0685312	0.00818076	0.08559	0.0102377	0.528115	0.0105476	-0.549978	0.00997851	-1.78837	0.0090468	0.618995	0.00842596	0.614807	0.0190656	0.149089	0.0142052	0.0109352	-0.0341522	0.807616
RAC875_c79944_269	5A	17.4	10SEL	3.066	G	-0.269951	0.00487249	-0.622125	0.00988038	0.759635	0.00881915	-0.485481	0.00694033	-0.539992	0.0057802	-0.862619	0.0077356	-0.459669	0.0172222	-0.11822	0.00750918	0.00922692	-0.324803	0.491303
RAC875_rep_c110032_317	5A	17.4	10SEL	3.091	A	-0.248679	0.00490572	-0.675706	0.00977297	0.74757	0.00875536	-0.56172	0.00681934	-0.536664	0.00578271	-0.924906	0.00768552	-0.458389	0.017221	-0.126187	0.00747788	0.00917675	-0.348085	0.506107
RFL_Contig4500_912	5A	17.4	10SEL	3.097	A	-0.798508	0.00989776	-0.709901	0.0121791	0.672063	0.0105797	-1.04356	0.012307	-1.37032	0.00888196	-0.721679	0.010597	-0.0380039	0.0202837	-0.737458	0.0170006	0.0141604	-0.593422	0.633467
Tdurum_contig11054_307	5A	17.4	10SEL	3.097	C	-0.798508	0.00989776	-0.709901	0.0121791	0.672063	0.0105797	-1.04356	0.012307	-1.37032	0.00888196	-0.721679	0.010597	-0.0380039	0.0202837	-0.737458	0.0170006	0.0141604	-0.593422	0.633467
Tdurum_contig4567_1290	5A	17.4	10SEL	3.097	A	-0.798508	0.00989776	-0.709901	0.0121791	0.672063	0.0105797	-1.04356	0.012307	-1.37032	0.00888196	-0.721679	0.010597	-0.0380039	0.0202837	-0.737458	0.0170006	0.0141604	-0.593422	0.633467
Tdurum_contig4567_172	5A	17.4	10SEL	3.078	T	0.0685312	0.00818076	0.08559	0.0102377	0.528115	0.0105476	-0.549978	0.00997851	-1.78837	0.0090468	0.618995	0.00842596	0.614807	0.0190656	0.149089	0.0142052	0.0109352	-0.0341522	0.807616
Tdurum_contig49751_2646	5A	17.4	10SEL	3.599	G	0.790465	0.00584432	0.782158	0.00835566	0.773246	0.00697036	0.685595	0.00665664	0.640703	0.00493245	0.677243	0.0063289	0.662993	0.0158633	0.701973	0.00805211	0.00831513	0.714297	0.0588928
Tdurum_contig94007_225	5A	17.4	10SEL	3.062	C	0.0808114	0.00560394	-1.74233	0.00983681	-0.698408	0.00728392	-0.422988	0.00692525	-3.24821	0.00872894	0.574846	0.0063191	0.272944	0.0152316	0.0360592	0.00725661	0.00837369	-0.64341	1.27359
wsnp_Ex_c2433_4556063	5A	17.4	10SEL	3.062	T	0.0698348	0.00804737	0.072228	0.00903901	0.516857	0.00965857	-0.555559	0.00938004	-1.78443	0.0091079	0.596455	0.00693395	0.616861	0.0189084	0.144213	0.0134735	0.0102084	-0.0404423	0.803035
wsnp_Ex_c24594_33843836	5A	17.4	10SEL	3.297	G	0.0184887	0.00731319	0.0497465	0.0095292	0.447439	0.00787496	-0.615323	0.00753154	-1.88481	0.00564326	0.545061	0.00574935	0.593417	0.0194741	0.080235	0.0112563	0.0084518	-0.0957179	0.820846
Ra_c9938_1299	5A	18.2	09SEL	3.179	G	2.54317	0.019644	1.91049	0.0163064	2.69984	0.0280569	2.69033	0.0333467	2.45691	0.0240831	2.51047	0.0282576	1.19929	0.0168594	2.34878	0.0292189	0.0272347	2.29491	0.507901
Ra_c9938_1299	5A	18.2	09WOH	4.14	G	2.54317	0.019644	1.91049	0.0163064	2.69984	0.0280569	2.69033	0.0333467	2.45691	0.0240831	2.51047	0.0282576	1.19929	0.0168594	2.34878	0.0292189	0.0272347	2.29491	0.507901
Ra_c9938_1299	5A	18.2	10AND	4.094	G	2.54317	0.019644	1.91049	0.0163064	2.69984	0.0280569	2.69033	0.0333467	2.45691	0.0240831	2.51047	0.0282576	1.19929	0.0168594	2.34878	0.0292189	0.0272347	2.29491	0.507901
Ra_c9938_1299	5A	18.2	10JAN	3.232	G	2.54317	0.019644	1.91049	0.0163064	2.69984	0.0280569	2.69033	0.0333467	2.45691	0.0240831	2.51047	0.0282576	1.19929	0.0168594	2.34878	0.0292189	0.0272347	2.29491	0.507901
Ra_c9938_1299	5A	18.2	10SAU	4.023	G	2.54317	0.019644	1.91049	0.0163064	2.69984	0.0280569	2.69033	0.0333467	2.45691	0.0240831	2.51047	0.0282576	1.19929	0.0168594	2.34878	0.0292189	0.0272347	2.29491	0.507901
Ra_c9938_1299	5A	18.2	10SEL	3.123	G	2.54317	0.019644	1.91049	0.0163064	2.69984	0.0280569	2.69033	0.0333467	2.45691	0.0240831	2.51047	0.0282576	1.19929	0.0168594	2.34878	0.0292189	0.0272347	2.29491	0.507901
Ra_c9938_1299	5A	18.2	10WOH	4.303	G	2.54317	0.019644	1.91049	0.0163064	2.69984	0.0280569	2.69033	0.0333467	2.45691	0.0240831	2.51047	0.0282576	1.19929	0.0168594	2.34878	0.0292189	0.0272347	2.29491	0.507901
Ra_c9938_1299	5A	18.2	BLUES	4.042	G	2.54317	0.019644	1.91049	0.0163064	2.69984	0.0280569	2.69033	0.0333467	2.45691	0.0240831	2.51047	0.0282576	1.19929	0.0168594	2.34878	0.0292189	0.0272347	2.29491	0.507901
Ra_c9938_1734	5A	18.2	09SEL	3.214	C	2.34418	0.0176613	1.7974	0.0152798	2.52973	0.0260411	2.49476	0.0303545	2.30927	0.0225069	2.32955	0.0257545	1.07114	0.0142217	2.16876	0.0263598	0.0247142	2.1306	0.484615
Ra_c9938_1734	5A	18.2	09WOH	4.12	C	2.34418	0.0176613	1.7974	0.0152798	2.52973	0.0260411	2.49476	0.0303545	2.30927	0.0225069	2.32955	0.0257545	1.07114	0.0142217	2.16876	0.0263598	0.0247142	2.1306	0.484615
Ra_c9938_1734	5A	18.2	10AND	4.032	C	2.34418	0.0176613	1.7974	0.0152798	2.52973	0.0260411	2.49476	0.0303545	2.30927	0.0225069	2.32955	0.0257545	1.07114	0.0142217	2.16876	0.0263598	0.0247142	2.1306	0.484615
Ra_c9938_1734	5A	18.2	10JAN	3.239	C	2.34418	0.0176613	1.7974	0.0152798	2.52973	0.0260411	2.49476	0.0303545	2.30927	0.0225069	2.32955	0.0257545	1.07114	0.0142217	2.16876	0.0263598	0.0247142	2.1306	0.484615
Ra_c9938_1734	5A	18.2	10SAU	3.979	C	2.34418	0.0176613	1.7974	0.0152798	2.52973	0.0260411	2.49476	0.0303545	2.30927	0.0225069	2.32955	0.0257545	1.07114	0.0142217	2.16876	0.0263598	0.0247142	2.1306	0.484615
Ra_c9938_1734	5A	18.2	10WOH	4.222	C	2.34418	0.0176613	1.7974	0.0152798	2.52973	0.0260411	2.49476	0.0303545	2.30927	0.0225069	2.32955	0.0257545	1.07114	0.0142217	2.16876	0.0263598	0.0247142	2.1306	0.484615
Ra_c9938_1734	5A	18.2	BLUES	4	C	2.34418	0.0176613	1.7974	0.0152798	2.52973	0.0260411	2.49476	0.0303545	2.30927	0.0225069	2.32955	0.0257545	1.07114	0.0142217	2.16876	0.0263598	0.0247142	2.1306	0.484615
wsnp_Ex_c1279_2451699	5A	18.2	09SEL	3.186	C	1.13086	0.00604895	1.20906	0.0100997	1.16122	0.00804852	1.33528	0.0127615	1.27916	0.0100703	1.00365	0.00702631	0.577386	0.00608154	1.16458	0.0111862	0.00992514	1.10765	0.236087
wsnp_Ex_c1279_2451699	5A	18.2	10WOH	3	C	1.13086	0.00604895	1.20906	0.0100997	1.16122	0.00804852	1.33528	0.0127615	1.27916	0.0100703	1.00365	0.00702631	0.577386	0.00608154	1.16458	0.0111862	0.00992514	1.10765	0.236087
BobWhite_c11512_157	5A	22.2	10AND	3.395	C	-1.48869	0.0293469	-1.07963	0.0228119	-1.10084	0.0204745	-1.2808	0.0332462	-1.23132	0.0265577	-1.26644	0.0316803	-0.620626	0.0196931	-0.809758	0.0152711	0.0282091	-1.10976	0.278364
TA006419-0680	5A	22.2	10SEL	4.217	T	6.6158	0.0181988	3.95759	0.0102277	4.2553	0.0127435	3.80728	0.0167469	4.6004	0.0139631	4.04776	0.0128495	4.22131	0.0249142	4.70737	0.0296365	0.0185404	4.5266	0.89763
TA006419-0680	5A	22.2	10WOH	3.003	T	6.6158	0.0181988	3.95759	0.0102277	4.2553	0.0127435	3.80728	0.0167469	4.6004	0.0139631	4.04776	0.0128495	4.22131	0.0249142	4.70737	0.0296365	0.0185404	4.5266	0.89763
wsnp_Ex_c49211_53875600	5A	22.2	10SEL	3.038	C	0.356692	0.00181569	0.383655	0.00307004	0.712451	0.00916533	0.806512	0.014144	0.635152	0.0074775	0.584025	0.00724401	0.352309	0.00684217	0.803113	0.0161891	0.00828191	0.579238	0.193444
wsnp_Ex_c3670_6694480	5A	25.4	10SEL	3.504	A	0.754717	0.00388781	0.93135	0.00853925	1.13105	0.0109881	0.959904	0.00943534	1.1206	0.0110406	0.882732	0.00781974	0.720858	0.0139802	0.87873	0.00919739	0.00920248	0.922492	0.149533
Tdurum_contig17712_115	5A	27	09AND	5.223	A	-1.22817	0.0547946	-1.09984	0.0462625	-0.326938	0.0398804	-0.515579	0.0486086	-1.62489	0.055651	-1.36543	0.057701	-0.563038	0.0348084	-0.179143	0.0375772	0.052862	-0.862877	0.532923
Tdurum_contig17712_115	5A	27	09SEL	3.646	A	-1.22817	0.0547946	-1.09984	0.0462625	-0.326938	0.0398804	-0.515579	0.0486086	-1.62489	0.055651	-1.36543	0.057701	-0.563038	0.0348084	-0.179143	0.0375772	0.052862	-0.862877	0.532923
Tdurum_contig17712_115	5A	27	09WOH	4.161	A	-1.22817	0.0547946	-1.09984	0.0462625	-0.326938	0.0398804	-0.515579	0.0486086	-1.62489	0.055651	-1.36543	0.057701	-0.563038	0.0348084	-0.179143	0.0375772	0.052862	-0.862877	0.532923
Tdurum_contig17712_115	5A	27	10AND	5.085	A	-1.22817	0.0547946	-1.09984	0.0462625	-0.326938	0.0398804	-0.515579	0.0486086	-1.62489	0.055651	-1.36543	0.057701	-0.563038	0.0348084	-0.179143	0.0375772	0.052862	-0.862877	0.532923
Tdurum_contig17712_115	5A	27	10JAN	5.239	A	-1.22817	0.0547946	-1.09984	0.0462625	-0.326938	0.0398804	-0.515579	0.0486086	-1.62489	0.055651	-1.36543	0.057701	-0.563038	0.0348084	-0.179143	0.0375772	0.052862	-0.862877	0.532923
Tdurum_contig17712_115	5A	27	10SAU	5.66	A	-1.22817	0.0547946	-1.09984	0.0462625	-0.326938	0.0398804	-0.515579	0.0486086	-1.62489	0.055651	-1.36543	0.057701	-0.563038	0.0348084	-0.179143	0.0375772	0.052862	-0.862877	0.532923
Tdurum_contig17712_115	5A	27	10WOH	4.003	A	-1.22817	0.0547946	-1.09984	0.0462625	-0.326938	0.0398804	-0.515579	0.0486086	-1.62489	0.055651	-1.36543	0.057701	-0.563038	0.0348084	-0.179143	0.0375772	0.052862	-0.862877	0.532923
Tdurum_contig17712_115	5A	27	BLUES	4.925	A	-1.22817	0.0547946	-1.09984	0.0462625	-0.326938	0.0398804	-0.515579	0.0486086	-1.62489	0.055651	-1.36543	0.057701	-0.563038	0.0348084	-0.179143	0.0375772	0.052862	-0.862877	0.532923
Tdurum_contig17712_200	5A	27	09AND	4.841	G	-2.18701	0.0530727	-4.07905	0.0500687	-2.41708	0.0410476	-2.24709	0.0475174	-5.5131	0.0603881	-2.72195	0.0566572	-2.19027	0.0420158	-2.41318	0.040504	0.0547551	-2.97109	1.20228
Tdurum_contig17712_200	5A	27	09SEL	3.444	G	-2.18701	0.0530727	-4.07905	0.0500687	-2.41708	0.0410476	-2.24709	0.0475174	-5.5131	0.0603881	-2.72195	0.0566572	-2.19027	0.0420158	-2.41318	0.040504	0.0547551	-2.97109	1.20228
Tdurum_contig17712_200	5A	27	09WOH	3.764	G	-2.18701	0.0530727	-4.07905	0.0500687	-2.41708	0.0410476	-2.24709	0.0475174	-5.5131	0.0603881	-2.72195	0.0566572	-2.19027	0.0420158	-2.41318	0.040504	0.0547551	-2.97109	1.20228
Tdurum_contig17712_200	5A	27	10AND	4.564	G	-2.18701	0.0530727	-4.07905	0.0500687	-2.41708	0.0410476	-2.24709	0.0475174	-5.5131	0.0603881	-2.72195	0.0566572	-2.19027	0.0420158	-2.41318	0.040504	0.0547551	-2.97109	1.20228
Tdurum_contig17712_200	5A	27	10JAN	5.043	G	-2.18701	0.0530727	-4.07905	0.0500687	-2.41708	0.0410476	-2.24709	0.0475174	-5.5131	0.0603881	-2.72195	0.0566572	-2.19027	0.0420158	-2.41318	0.040504	0.0547551	-2.97109	1.20228
Tdurum_contig17712_200	5A	27	10SAU	5.152	G	-2.18701	0.0530727	-4.07905	0.0500687	-2.41708	0.0410476	-2.24709	0.0475174	-5.5131	0.0603881	-2.72195	0.0566572	-2.19027	0.0420158	-2.41318	0.040504	0.0547551	-2.97109	1.20228
Tdurum_contig17712_200	5A	27	10WOH	3.723	G	-2.18701	0.0530727	-4.07905	0.0500687	-2.41708	0.0410476	-2.24709	0.0475174	-5.5131	0.0603881	-2.72195	0.0566572	-2.19027	0.0420158	-2.41318	0.040504	0.0547551	-2.97109	1.20228
Tdurum_contig17712_200	5A	27	BLUES	4.521	G	-2.18701	0.0530727	-4.07905	0.0500687	-2.41708	0.0410476	-2.24709	0.0475174	-5.5131	0.0603881	-2.72195	0.0566572	-2.19027	0.0420158	-2.41318	0.040504	0.0547551	-2.97109	1.20228
wsnp_Ex_c19519_28487099	5A	27	09AND	4.546	T	-1.34858	0.0520123	-1.2565	0.0430239	-0.507627	0.035638	-0.679377	0.0405182	-1.78244	0.0519425	-1.54043	0.0504624	-0.630224	0.0319081	-0.319013	0.0337048	0.0477362	-1.00802	0.539413
wsnp_Ex_c19519_28487099	5A	27	09SEL	3.077	T	-1.34858	0.0520123	-1.2565	0.0430239	-0.507627	0.035638	-0.679377	0.0405182	-1.78244	0.0519425	-1.54043	0.0504624	-0.630224	0.0319081	-0.319013	0.0337048	0.0477362	-1.00802	0.539413
wsnp_Ex_c19519_28487099	5A	27	09WOH	3.375	T	-1.34858	0.0520123	-1.2565	0.0430239	-0.507627	0.035638	-0.679377	0.0405182	-1.78244	0.0519425	-1.54043	0.0504624	-0.630224	0.0319081	-0.319013	0.0337048	0.0477362	-1.00802	0.539413
wsnp_Ex_c19519_28487099	5A	27	10AND	4.054	T	-1.34858	0.0520123	-1.2565	0.0430239	-0.507627	0.035638	-0.679377	0.0405182	-1.78244	0.0519425	-1.54043	0.0504624	-0.630224	0.0319081	-0.319013	0.0337048	0.0477362	-1.00802	0.539413
wsnp_Ex_c19519_28487099	5A	27	10JAN	4.63	T	-1.34858	0.0520123	-1.2565	0.0430239	-0.507627	0.035638	-0.679377	0.0405182	-1.78244	0.0519425	-1.54043	0.0504624	-0.630224	0.0319081	-0.319013	0.0337048	0.0477362	-1.00802	0.539413
wsnp_Ex_c19519_28487099	5A	27	10SAU	4.66	T	-1.34858	0.0520123	-1.2565	0.0430239	-0.507627	0.035638	-0.679377	0.0405182	-1.78244	0.0519425	-1.54043	0.0504624	-0.630224	0.0319081	-0.319013	0.0337048	0.0477362	-1.00802	0.539413
wsnp_Ex_c19519_28487099	5A	27	10WOH	3.259	T	-1.34858	0.0520123	-1.2565	0.0430239	-0.507627	0.035638	-0.679377	0.0405182	-1.78244	0.0519425	-1.54043	0.0504624	-0.630224	0.0319081	-0.319013	0.0337048	0.0477362	-1.00802	0.539413
wsnp_Ex_c19519_28487099	5A	27	BLUES	4.079	T	-1.34858	0.0520123	-1.2565	0.0430239	-0.507627	0.035638	-0.679377	0.0405182	-1.78244	0.0519425	-1.54043	0.0504624	-0.630224	0.0319081	-0.319013	0.0337048	0.0477362	-1.00802	0.539413
Excalibur_c9210_168	5A	34	10AND	3.021	G	2.42483	0.0304391	2.50907	0.0307275	3.17546	0.0414317	2.67096	0.0411285	3.28712	0.0478897	2.40237	0.0387094	1.28486	0.0194742	1.79735	0.0225804	0.0385577	2.444	0.66176
Excalibur_c9210_168	5A	34	10JAN	3.27	G	2.42483	0.0304391	2.50907	0.0307275	3.17546	0.0414317	2.67096	0.0411285	3.28712	0.0478897	2.40237	0.0387094	1.28486	0.0194742	1.79735	0.0225804	0.0385577	2.444	0.66176
Excalibur_rep_c68708_80	5A	34	10AND	3.782	G	3.61736	0.0404099	3.19274	0.0402721	4.00309	0.0500173	3.80819	0.056977	4.44086	0.0628672	3.20305	0.048767	1.67558	0.0255215	2.47347	0.0300369	0.0508052	3.30179	0.886218
Excalibur_rep_c68708_80	5A	34	10JAN	3.817	G	3.61736	0.0404099	3.19274	0.0402721	4.00309	0.0500173	3.80819	0.056977	4.44086	0.0628672	3.20305	0.048767	1.67558	0.0255215	2.47347	0.0300369	0.0508052	3.30179	0.886218
Excalibur_rep_c68708_80	5A	34	10SAU	3.141	G	3.61736	0.0404099	3.19274	0.0402721	4.00309	0.0500173	3.80819	0.056977	4.44086	0.0628672	3.20305	0.048767	1.67558	0.0255215	2.47347	0.0300369	0.0508052	3.30179	0.886218
Excalibur_rep_c68708_80	5A	34	BLUES	3.048	G	3.61736	0.0404099	3.19274	0.0402721	4.00309	0.0500173	3.80819	0.056977	4.44086	0.0628672	3.20305	0.048767	1.67558	0.0255215	2.47347	0.0300369	0.0508052	3.30179	0.886218
Kukri_c41594_74	5A	34	10AND	3.475	T	2.69763	0.037051	2.03365	0.0371645	3.00481	0.0489478	2.35001	0.0520289	2.53253	0.0579203	2.30025	0.0480968	1.82528	0.0316671	1.50873	0.0279559	0.0480713	2.28161	0.482721
Kukri_c41594_74	5A	34	10JAN	3.592	T	2.69763	0.037051	2.03365	0.0371645	3.00481	0.0489478	2.35001	0.0520289	2.53253	0.0579203	2.30025	0.0480968	1.82528	0.0316671	1.50873	0.0279559	0.0480713	2.28161	0.482721
Kukri_c41594_74	5A	34	10SAU	3.224	T	2.69763	0.037051	2.03365	0.0371645	3.00481	0.0489478	2.35001	0.0520289	2.53253	0.0579203	2.30025	0.0480968	1.82528	0.0316671	1.50873	0.0279559	0.0480713	2.28161	0.482721
Ex_c21738_1159	5A	35.6	09AND	3.151	G	1.95074	0.0319406	1.55696	0.029595	1.4719	0.022988	1.41114	0.0252707	1.53681	0.0257301	1.32894	0.0218595	0.848105	0.023284	1.35362	0.026817	0.0293119	1.43228	0.305993
Ex_c21738_1159	5A	35.6	09SEL	4.074	G	1.95074	0.0319406	1.55696	0.029595	1.4719	0.022988	1.41114	0.0252707	1.53681	0.0257301	1.32894	0.0218595	0.848105	0.023284	1.35362	0.026817	0.0293119	1.43228	0.305993
Ex_c21738_1159	5A	35.6	09WOH	3.063	G	1.95074	0.0319406	1.55696	0.029595	1.4719	0.022988	1.41114	0.0252707	1.53681	0.0257301	1.32894	0.0218595	0.848105	0.023284	1.35362	0.026817	0.0293119	1.43228	0.305993
Ex_c21738_1159	5A	35.6	10SEL	4.119	G	1.95074	0.0319406	1.55696	0.029595	1.4719	0.022988	1.41114	0.0252707	1.53681	0.0257301	1.32894	0.0218595	0.848105	0.023284	1.35362	0.026817	0.0293119	1.43228	0.305993
Ex_c21738_1159	5A	35.6	10WOH	3.392	G	1.95074	0.0319406	1.55696	0.029595	1.4719	0.022988	1.41114	0.0252707	1.53681	0.0257301	1.32894	0.0218595	0.848105	0.023284	1.35362	0.026817	0.0293119	1.43228	0.305993
Ex_c21738_1159	5A	35.6	BLUES	3.375	G	1.95074	0.0319406	1.55696	0.029595	1.4719	0.022988	1.41114	0.0252707	1.53681	0.0257301	1.32894	0.0218595	0.848105	0.023284	1.35362	0.026817	0.0293119	1.43228	0.305993
Ex_c21738_1175	5A	35.6	09AND	3.151	G	1.95074	0.0319406	1.55696	0.029595	1.4719	0.022988	1.41114	0.0252707	1.53681	0.0257301	1.32894	0.0218595	0.848105	0.023284	1.35362	0.026817	0.0293119	1.43228	0.305993
Ex_c21738_1175	5A	35.6	09SEL	4.074	G	1.95074	0.0319406	1.55696	0.029595	1.4719	0.022988	1.41114	0.0252707	1.53681	0.0257301	1.32894	0.0218595	0.848105	0.023284	1.35362	0.026817	0.0293119	1.43228	0.305993
Ex_c21738_1175	5A	35.6	09WOH	3.063	G	1.95074	0.0319406	1.55696	0.029595	1.4719	0.022988	1.41114	0.0252707	1.53681	0.0257301	1.32894	0.0218595	0.848105	0.023284	1.35362	0.026817	0.0293119	1.43228	0.305993
Ex_c21738_1175	5A	35.6	10SEL	4.119	G	1.95074	0.0319406	1.55696	0.029595	1.4719	0.022988	1.41114	0.0252707	1.53681	0.0257301	1.32894	0.0218595	0.848105	0.023284	1.35362	0.026817	0.0293119	1.43228	0.305993
Ex_c21738_1175	5A	35.6	10WOH	3.392	G	1.95074	0.0319406	1.55696	0.029595	1.4719	0.022988	1.41114	0.0252707	1.53681	0.0257301	1.32894	0.0218595	0.848105	0.023284	1.35362	0.026817	0.0293119	1.43228	0.305993
Ex_c21738_1175	5A	35.6	BLUES	3.375	G	1.95074	0.0319406	1.55696	0.029595	1.4719	0.022988	1.41114	0.0252707	1.53681	0.0257301	1.32894	0.0218595	0.848105	0.023284	1.35362	0.026817	0.0293119	1.43228	0.305993
Excalibur_c45894_552	5A	36.3	09AND	3.328	T	-2.0269	0.0231262	-0.848733	0.00311566	-1.85915	0.0112167	-1.11606	0.0130532	-1.45424	0.00604049	-2.02986	0.0117391	-0.762066	0.0196048	-5.14098	0.0286249	0.0156881	-1.90475	1.40162
Excalibur_c45894_552	5A	36.3	09WOH	3.086	T	-2.0269	0.0231262	-0.848733	0.00311566	-1.85915	0.0112167	-1.11606	0.0130532	-1.45424	0.00604049	-2.02986	0.0117391	-0.762066	0.0196048	-5.14098	0.0286249	0.0156881	-1.90475	1.40162
Excalibur_c45894_552	5A	36.3	10SEL	3.64	T	-2.0269	0.0231262	-0.848733	0.00311566	-1.85915	0.0112167	-1.11606	0.0130532	-1.45424	0.00604049	-2.02986	0.0117391	-0.762066	0.0196048	-5.14098	0.0286249	0.0156881	-1.90475	1.40162
Excalibur_c45894_552	5A	36.3	10WOH	3.195	T	-2.0269	0.0231262	-0.848733	0.00311566	-1.85915	0.0112167	-1.11606	0.0130532	-1.45424	0.00604049	-2.02986	0.0117391	-0.762066	0.0196048	-5.14098	0.0286249	0.0156881	-1.90475	1.40162
BS00044408_51	5A	52.9	10WOH	3.196	T	0.928253	0.0117285	0.460562	0.00417581	0.731511	0.00916058	0.710951	0.0103564	0.986646	0.0170221	0.846831	0.0143492	0.788817	0.0326665	1.02887	0.0251152	0.0145652	0.810305	0.182434
wsnp_Ra_c10915_17838202	5A	52.9	10WOH	3.201	A	0.917251	0.0114764	0.456241	0.0041079	0.73641	0.00929752	0.701727	0.0101105	0.97867	0.0167757	0.842999	0.0142555	0.782056	0.0321751	1.02744	0.0251083	0.0144356	0.805349	0.181743
wsnp_Ku_c20011_29589514	5A	53.7	10SEL	3.073	G	0.929413	0.0117468	0.474176	0.00442587	0.739579	0.00935334	0.732621	0.01099	0.998811	0.017432	0.843615	0.0142353	0.810755	0.0344745	1.02251	0.0247922	0.0148418	0.818935	0.176993
wsnp_Ku_c20011_29589514	5A	53.7	10WOH	3.233	G	0.929413	0.0117468	0.474176	0.00442587	0.739579	0.00935334	0.732621	0.01099	0.998811	0.017432	0.843615	0.0142353	0.810755	0.0344745	1.02251	0.0247922	0.0148418	0.818935	0.176993
wsnp_Ex_c31799_40545376	5A	56.9	10SEL	3.883	C	3.22521	0.021633	1.69019	0.00883011	2.63205	0.0181799	2.16691	0.0148615	2.03463	0.0113953	2.2858	0.0160623	1.93479	0.0300251	2.46686	0.0220681	0.0186903	2.30455	0.476223
BobWhite_c14689_172	5A	65.6	10SEL	5.969	T	1.7676	0.0127867	1.1792	0.00835792	1.73171	0.0155515	1.26664	0.00993916	1.47491	0.0116753	1.14534	0.00791454	1.64631	0.042779	1.36888	0.013372	0.0137846	1.44757	0.246604
IAAV8042	5A	65.6	10SEL	3.154	G	-0.935616	0.00315979	-0.148564	0.00388768	-0.441079	0.00478103	-0.75029	0.00569659	-0.261081	0.00373438	-0.667343	0.00244658	-1.00053	0.0226962	-0.81179	0.00571417	0.00639681	-0.627037	0.312389
Ku_c21235_676	5A	65.6	09AND	3.397	C	2.77964	0.0237844	2.08436	0.0197464	2.78871	0.0302946	2.09175	0.0204446	2.35771	0.0225379	2.05474	0.0191885	2.25999	0.0606379	1.97592	0.0209572	0.0269719	2.2991	0.322682
Ku_c21235_676	5A	65.6	09WOH	3.795	C	2.77964	0.0237844	2.08436	0.0197464	2.78871	0.0302946	2.09175	0.0204446	2.35771	0.0225379	2.05474	0.0191885	2.25999	0.0606379	1.97592	0.0209572	0.0269719	2.2991	0.322682
Ku_c21235_676	5A	65.6	10JAN	3.067	C	2.77964	0.0237844	2.08436	0.0197464	2.78871	0.0302946	2.09175	0.0204446	2.35771	0.0225379	2.05474	0.0191885	2.25999	0.0606379	1.97592	0.0209572	0.0269719	2.2991	0.322682
Ku_c21235_676	5A	65.6	10SEL	8.283	C	2.77964	0.0237844	2.08436	0.0197464	2.78871	0.0302946	2.09175	0.0204446	2.35771	0.0225379	2.05474	0.0191885	2.25999	0.0606379	1.97592	0.0209572	0.0269719	2.2991	0.322682
Ku_c21235_676	5A	65.6	10WOH	3.105	C	2.77964	0.0237844	2.08436	0.0197464	2.78871	0.0302946	2.09175	0.0204446	2.35771	0.0225379	2.05474	0.0191885	2.25999	0.0606379	1.97592	0.0209572	0.0269719	2.2991	0.322682
Ku_c21235_676	5A	65.6	BLUES	3.573	C	2.77964	0.0237844	2.08436	0.0197464	2.78871	0.0302946	2.09175	0.0204446	2.35771	0.0225379	2.05474	0.0191885	2.25999	0.0606379	1.97592	0.0209572	0.0269719	2.2991	0.322682
Ku_c5215_1361	5A	65.6	09AND	3.397	G	2.77964	0.0237844	2.08436	0.0197464	2.78871	0.0302946	2.09175	0.0204446	2.35771	0.0225379	2.05474	0.0191885	2.25999	0.0606379	1.97592	0.0209572	0.0269719	2.2991	0.322682
Ku_c5215_1361	5A	65.6	09WOH	3.795	G	2.77964	0.0237844	2.08436	0.0197464	2.78871	0.0302946	2.09175	0.0204446	2.35771	0.0225379	2.05474	0.0191885	2.25999	0.0606379	1.97592	0.0209572	0.0269719	2.2991	0.322682
Ku_c5215_1361	5A	65.6	10JAN	3.067	G	2.77964	0.0237844	2.08436	0.0197464	2.78871	0.0302946	2.09175	0.0204446	2.35771	0.0225379	2.05474	0.0191885	2.25999	0.0606379	1.97592	0.0209572	0.0269719	2.2991	0.322682
Ku_c5215_1361	5A	65.6	10SEL	8.283	G	2.77964	0.0237844	2.08436	0.0197464	2.78871	0.0302946	2.09175	0.0204446	2.35771	0.0225379	2.05474	0.0191885	2.25999	0.0606379	1.97592	0.0209572	0.0269719	2.2991	0.322682
Ku_c5215_1361	5A	65.6	10WOH	3.105	G	2.77964	0.0237844	2.08436	0.0197464	2.78871	0.0302946	2.09175	0.0204446	2.35771	0.0225379	2.05474	0.0191885	2.25999	0.0606379	1.97592	0.0209572	0.0269719	2.2991	0.322682
Ku_c5215_1361	5A	65.6	BLUES	3.573	G	2.77964	0.0237844	2.08436	0.0197464	2.78871	0.0302946	2.09175	0.0204446	2.35771	0.0225379	2.05474	0.0191885	2.25999	0.0606379	1.97592	0.0209572	0.0269719	2.2991	0.322682
wsnp_BG607308A_Ta_2_1	5A	65.6	09WOH	3.481	C	-4.84375	0.0138361	-5.41331	0.0257326	-6.48995	0.0291125	-5.13039	0.0207561	-4.98964	0.0168447	-4.9021	0.018181	-3.0101	0.0225688	-3.53705	0.0130311	0.0225307	-4.78954	1.0815
wsnp_BG607308A_Ta_2_1	5A	65.6	10SEL	3.69	C	-4.84375	0.0138361	-5.41331	0.0257326	-6.48995	0.0291125	-5.13039	0.0207561	-4.98964	0.0168447	-4.9021	0.018181	-3.0101	0.0225688	-3.53705	0.0130311	0.0225307	-4.78954	1.0815
wsnp_Ex_c3772_6866645	5A	65.6	10SEL	3.154	G	-0.935616	0.00315979	-0.148564	0.00388768	-0.441079	0.00478103	-0.75029	0.00569659	-0.261081	0.00373438	-0.667343	0.00244658	-1.00053	0.0226962	-0.81179	0.00571417	0.00639681	-0.627037	0.312389
BobWhite_c16397_524	5A	66.3	09AND	9.83	T	-1.64606	0.073953	-1.77898	0.061274	-2.44948	0.0727712	-1.58811	0.0705958	-1.21558	0.0731633	-1.44868	0.067358	-1.12057	0.0998749	-0.804554	0.0717422	0.0837817	-1.5065	0.495587
BobWhite_c16397_524	5A	66.3	09SEL	7.247	T	-1.64606	0.073953	-1.77898	0.061274	-2.44948	0.0727712	-1.58811	0.0705958	-1.21558	0.0731633	-1.44868	0.067358	-1.12057	0.0998749	-0.804554	0.0717422	0.0837817	-1.5065	0.495587
BobWhite_c16397_524	5A	66.3	09WOH	9.391	T	-1.64606	0.073953	-1.77898	0.061274	-2.44948	0.0727712	-1.58811	0.0705958	-1.21558	0.0731633	-1.44868	0.067358	-1.12057	0.0998749	-0.804554	0.0717422	0.0837817	-1.5065	0.495587
BobWhite_c16397_524	5A	66.3	10AND	7.79	T	-1.64606	0.073953	-1.77898	0.061274	-2.44948	0.0727712	-1.58811	0.0705958	-1.21558	0.0731633	-1.44868	0.067358	-1.12057	0.0998749	-0.804554	0.0717422	0.0837817	-1.5065	0.495587
BobWhite_c16397_524	5A	66.3	10JAN	8.859	T	-1.64606	0.073953	-1.77898	0.061274	-2.44948	0.0727712	-1.58811	0.0705958	-1.21558	0.0731633	-1.44868	0.067358	-1.12057	0.0998749	-0.804554	0.0717422	0.0837817	-1.5065	0.495587
BobWhite_c16397_524	5A	66.3	10SAU	8.252	T	-1.64606	0.073953	-1.77898	0.061274	-2.44948	0.0727712	-1.58811	0.0705958	-1.21558	0.0731633	-1.44868	0.067358	-1.12057	0.0998749	-0.804554	0.0717422	0.0837817	-1.5065	0.495587
BobWhite_c16397_524	5A	66.3	10SEL	12.915	T	-1.64606	0.073953	-1.77898	0.061274	-2.44948	0.0727712	-1.58811	0.0705958	-1.21558	0.0731633	-1.44868	0.067358	-1.12057	0.0998749	-0.804554	0.0717422	0.0837817	-1.5065	0.495587
BobWhite_c16397_524	5A	66.3	10WOH	8.618	T	-1.64606	0.073953	-1.77898	0.061274	-2.44948	0.0727712	-1.58811	0.0705958	-1.21558	0.0731633	-1.44868	0.067358	-1.12057	0.0998749	-0.804554	0.0717422	0.0837817	-1.5065	0.495587
BobWhite_c16397_524	5A	66.3	BLUES	10.098	T	-1.64606	0.073953	-1.77898	0.061274	-2.44948	0.0727712	-1.58811	0.0705958	-1.21558	0.0731633	-1.44868	0.067358	-1.12057	0.0998749	-0.804554	0.0717422	0.0837817	-1.5065	0.495587
BobWhite_c43389_1243	5A	84.9	09WOH	3.291	A	2.64986	0.0195512	1.86104	0.0214857	3.56351	0.025534	2.67572	0.0241457	2.25092	0.0199571	2.91308	0.0197207	1.47188	0.0186578	2.54889	0.022922	0.0249073	2.49186	0.641899
BobWhite_c43389_1243	5A	84.9	10AND	3.195	A	2.64986	0.0195512	1.86104	0.0214857	3.56351	0.025534	2.67572	0.0241457	2.25092	0.0199571	2.91308	0.0197207	1.47188	0.0186578	2.54889	0.022922	0.0249073	2.49186	0.641899
BobWhite_c43389_1243	5A	84.9	10SAU	3.032	A	2.64986	0.0195512	1.86104	0.0214857	3.56351	0.025534	2.67572	0.0241457	2.25092	0.0199571	2.91308	0.0197207	1.47188	0.0186578	2.54889	0.022922	0.0249073	2.49186	0.641899
BobWhite_c43389_1243	5A	84.9	10WOH	3.115	A	2.64986	0.0195512	1.86104	0.0214857	3.56351	0.025534	2.67572	0.0241457	2.25092	0.0199571	2.91308	0.0197207	1.47188	0.0186578	2.54889	0.022922	0.0249073	2.49186	0.641899
BobWhite_c43389_1243	5A	84.9	BLUES	3.377	A	2.64986	0.0195512	1.86104	0.0214857	3.56351	0.025534	2.67572	0.0241457	2.25092	0.0199571	2.91308	0.0197207	1.47188	0.0186578	2.54889	0.022922	0.0249073	2.49186	0.641899
wsnp_Ex_c16295_24772702	5A	84.9	09WOH	3.212	T	2.1452	0.0166413	1.16945	0.0188794	2.4729	0.0173819	1.72721	0.0185327	1.66634	0.0175284	2.2882	0.014839	1.21972	0.0153508	1.49692	0.0152407	0.0192208	1.77324	0.486078
wsnp_Ex_c16295_24772702	5A	84.9	10AND	3.207	T	2.1452	0.0166413	1.16945	0.0188794	2.4729	0.0173819	1.72721	0.0185327	1.66634	0.0175284	2.2882	0.014839	1.21972	0.0153508	1.49692	0.0152407	0.0192208	1.77324	0.486078
wsnp_Ex_c16295_24772702	5A	84.9	10SAU	3.031	T	2.1452	0.0166413	1.16945	0.0188794	2.4729	0.0173819	1.72721	0.0185327	1.66634	0.0175284	2.2882	0.014839	1.21972	0.0153508	1.49692	0.0152407	0.0192208	1.77324	0.486078
wsnp_Ex_c16295_24772702	5A	84.9	10SEL	3.01	T	2.1452	0.0166413	1.16945	0.0188794	2.4729	0.0173819	1.72721	0.0185327	1.66634	0.0175284	2.2882	0.014839	1.21972	0.0153508	1.49692	0.0152407	0.0192208	1.77324	0.486078
wsnp_Ex_c16295_24772702	5A	84.9	10WOH	3.068	T	2.1452	0.0166413	1.16945	0.0188794	2.4729	0.0173819	1.72721	0.0185327	1.66634	0.0175284	2.2882	0.014839	1.21972	0.0153508	1.49692	0.0152407	0.0192208	1.77324	0.486078
wsnp_Ex_c16295_24772702	5A	84.9	BLUES	3.372	T	2.1452	0.0166413	1.16945	0.0188794	2.4729	0.0173819	1.72721	0.0185327	1.66634	0.0175284	2.2882	0.014839	1.21972	0.0153508	1.49692	0.0152407	0.0192208	1.77324	0.486078
wsnp_Ex_c54655_57455562	5A	84.9	09WOH	3.272	A	2.34121	0.0165259	1.46208	0.0189293	3.38761	0.0201766	2.68865	0.0215144	2.61379	0.0197199	2.83554	0.0160223	1.33499	0.0152042	2.08591	0.0171454	0.0207071	2.34372	0.695373
wsnp_Ex_c54655_57455562	5A	84.9	10AND	3.292	A	2.34121	0.0165259	1.46208	0.0189293	3.38761	0.0201766	2.68865	0.0215144	2.61379	0.0197199	2.83554	0.0160223	1.33499	0.0152042	2.08591	0.0171454	0.0207071	2.34372	0.695373
wsnp_Ex_c54655_57455562	5A	84.9	10JAN	3.019	A	2.34121	0.0165259	1.46208	0.0189293	3.38761	0.0201766	2.68865	0.0215144	2.61379	0.0197199	2.83554	0.0160223	1.33499	0.0152042	2.08591	0.0171454	0.0207071	2.34372	0.695373
wsnp_Ex_c54655_57455562	5A	84.9	10SAU	3.077	A	2.34121	0.0165259	1.46208	0.0189293	3.38761	0.0201766	2.68865	0.0215144	2.61379	0.0197199	2.83554	0.0160223	1.33499	0.0152042	2.08591	0.0171454	0.0207071	2.34372	0.695373
wsnp_Ex_c54655_57455562	5A	84.9	10SEL	3.012	A	2.34121	0.0165259	1.46208	0.0189293	3.38761	0.0201766	2.68865	0.0215144	2.61379	0.0197199	2.83554	0.0160223	1.33499	0.0152042	2.08591	0.0171454	0.0207071	2.34372	0.695373
wsnp_Ex_c54655_57455562	5A	84.9	10WOH	3.184	A	2.34121	0.0165259	1.46208	0.0189293	3.38761	0.0201766	2.68865	0.0215144	2.61379	0.0197199	2.83554	0.0160223	1.33499	0.0152042	2.08591	0.0171454	0.0207071	2.34372	0.695373
wsnp_Ex_c54655_57455562	5A	84.9	BLUES	3.421	A	2.34121	0.0165259	1.46208	0.0189293	3.38761	0.0201766	2.68865	0.0215144	2.61379	0.0197199	2.83554	0.0160223	1.33499	0.0152042	2.08591	0.0171454	0.0207071	2.34372	0.695373
wsnp_JD_c43389_30288993	5A	84.9	09WOH	3.256	T	2.26062	0.0166832	1.40967	0.0189195	3.29708	0.0196418	2.62767	0.0207984	2.55442	0.0191895	2.75776	0.0157842	1.30163	0.0153707	2.04081	0.0167994	0.0203767	2.28121	0.679404
wsnp_JD_c43389_30288993	5A	84.9	10AND	3.204	T	2.26062	0.0166832	1.40967	0.0189195	3.29708	0.0196418	2.62767	0.0207984	2.55442	0.0191895	2.75776	0.0157842	1.30163	0.0153707	2.04081	0.0167994	0.0203767	2.28121	0.679404
wsnp_JD_c43389_30288993	5A	84.9	10SAU	3.103	T	2.26062	0.0166832	1.40967	0.0189195	3.29708	0.0196418	2.62767	0.0207984	2.55442	0.0191895	2.75776	0.0157842	1.30163	0.0153707	2.04081	0.0167994	0.0203767	2.28121	0.679404
wsnp_JD_c43389_30288993	5A	84.9	10SEL	3.067	T	2.26062	0.0166832	1.40967	0.0189195	3.29708	0.0196418	2.62767	0.0207984	2.55442	0.0191895	2.75776	0.0157842	1.30163	0.0153707	2.04081	0.0167994	0.0203767	2.28121	0.679404
wsnp_JD_c43389_30288993	5A	84.9	10WOH	3.134	T	2.26062	0.0166832	1.40967	0.0189195	3.29708	0.0196418	2.62767	0.0207984	2.55442	0.0191895	2.75776	0.0157842	1.30163	0.0153707	2.04081	0.0167994	0.0203767	2.28121	0.679404
wsnp_JD_c43389_30288993	5A	84.9	BLUES	3.396	T	2.26062	0.0166832	1.40967	0.0189195	3.29708	0.0196418	2.62767	0.0207984	2.55442	0.0191895	2.75776	0.0157842	1.30163	0.0153707	2.04081	0.0167994	0.0203767	2.28121	0.679404
CAP8_rep_c4852_130	5A	86.4	09AND	4.317	T	-1.90698	0.0250275	-2.824	0.0346262	-1.76112	0.0198181	-1.65749	0.0331291	-2.46741	0.0365183	-1.22119	0.0256669	-1.80834	0.027516	-1.5823	0.0179067	0.0325402	-1.9036	0.510446
CAP8_rep_c4852_130	5A	86.4	09SEL	4.832	T	-1.90698	0.0250275	-2.824	0.0346262	-1.76112	0.0198181	-1.65749	0.0331291	-2.46741	0.0365183	-1.22119	0.0256669	-1.80834	0.027516	-1.5823	0.0179067	0.0325402	-1.9036	0.510446
CAP8_rep_c4852_130	5A	86.4	09WOH	5.171	T	-1.90698	0.0250275	-2.824	0.0346262	-1.76112	0.0198181	-1.65749	0.0331291	-2.46741	0.0365183	-1.22119	0.0256669	-1.80834	0.027516	-1.5823	0.0179067	0.0325402	-1.9036	0.510446
CAP8_rep_c4852_130	5A	86.4	10AND	5.319	T	-1.90698	0.0250275	-2.824	0.0346262	-1.76112	0.0198181	-1.65749	0.0331291	-2.46741	0.0365183	-1.22119	0.0256669	-1.80834	0.027516	-1.5823	0.0179067	0.0325402	-1.9036	0.510446
CAP8_rep_c4852_130	5A	86.4	10JAN	6.076	T	-1.90698	0.0250275	-2.824	0.0346262	-1.76112	0.0198181	-1.65749	0.0331291	-2.46741	0.0365183	-1.22119	0.0256669	-1.80834	0.027516	-1.5823	0.0179067	0.0325402	-1.9036	0.510446
CAP8_rep_c4852_130	5A	86.4	10SAU	5.279	T	-1.90698	0.0250275	-2.824	0.0346262	-1.76112	0.0198181	-1.65749	0.0331291	-2.46741	0.0365183	-1.22119	0.0256669	-1.80834	0.027516	-1.5823	0.0179067	0.0325402	-1.9036	0.510446
CAP8_rep_c4852_130	5A	86.4	10SEL	4.798	T	-1.90698	0.0250275	-2.824	0.0346262	-1.76112	0.0198181	-1.65749	0.0331291	-2.46741	0.0365183	-1.22119	0.0256669	-1.80834	0.027516	-1.5823	0.0179067	0.0325402	-1.9036	0.510446
CAP8_rep_c4852_130	5A	86.4	10WOH	3.544	T	-1.90698	0.0250275	-2.824	0.0346262	-1.76112	0.0198181	-1.65749	0.0331291	-2.46741	0.0365183	-1.22119	0.0256669	-1.80834	0.027516	-1.5823	0.0179067	0.0325402	-1.9036	0.510446
CAP8_rep_c4852_130	5A	86.4	BLUES	5.588	T	-1.90698	0.0250275	-2.824	0.0346262	-1.76112	0.0198181	-1.65749	0.0331291	-2.46741	0.0365183	-1.22119	0.0256669	-1.80834	0.027516	-1.5823	0.0179067	0.0325402	-1.9036	0.510446
RAC875_c59520_130	5A	86.4	09AND	5.01	T	-5.17011	0.0324377	-6.23352	0.0445448	-6.66096	0.0351475	-4.41731	0.0433431	-6.10228	0.0470165	-3.99235	0.0338854	-3.37935	0.0318418	-4.25551	0.0269079	0.042969	-5.02642	1.19848
RAC875_c59520_130	5A	86.4	09SEL	5.911	T	-5.17011	0.0324377	-6.23352	0.0445448	-6.66096	0.0351475	-4.41731	0.0433431	-6.10228	0.0470165	-3.99235	0.0338854	-3.37935	0.0318418	-4.25551	0.0269079	0.042969	-5.02642	1.19848
RAC875_c59520_130	5A	86.4	09WOH	6.359	T	-5.17011	0.0324377	-6.23352	0.0445448	-6.66096	0.0351475	-4.41731	0.0433431	-6.10228	0.0470165	-3.99235	0.0338854	-3.37935	0.0318418	-4.25551	0.0269079	0.042969	-5.02642	1.19848
RAC875_c59520_130	5A	86.4	10AND	6.299	T	-5.17011	0.0324377	-6.23352	0.0445448	-6.66096	0.0351475	-4.41731	0.0433431	-6.10228	0.0470165	-3.99235	0.0338854	-3.37935	0.0318418	-4.25551	0.0269079	0.042969	-5.02642	1.19848
RAC875_c59520_130	5A	86.4	10JAN	7	T	-5.17011	0.0324377	-6.23352	0.0445448	-6.66096	0.0351475	-4.41731	0.0433431	-6.10228	0.0470165	-3.99235	0.0338854	-3.37935	0.0318418	-4.25551	0.0269079	0.042969	-5.02642	1.19848
RAC875_c59520_130	5A	86.4	10SAU	5.895	T	-5.17011	0.0324377	-6.23352	0.0445448	-6.66096	0.0351475	-4.41731	0.0433431	-6.10228	0.0470165	-3.99235	0.0338854	-3.37935	0.0318418	-4.25551	0.0269079	0.042969	-5.02642	1.19848
RAC875_c59520_130	5A	86.4	10SEL	5.294	T	-5.17011	0.0324377	-6.23352	0.0445448	-6.66096	0.0351475	-4.41731	0.0433431	-6.10228	0.0470165	-3.99235	0.0338854	-3.37935	0.0318418	-4.25551	0.0269079	0.042969	-5.02642	1.19848
RAC875_c59520_130	5A	86.4	10WOH	4.373	T	-5.17011	0.0324377	-6.23352	0.0445448	-6.66096	0.0351475	-4.41731	0.0433431	-6.10228	0.0470165	-3.99235	0.0338854	-3.37935	0.0318418	-4.25551	0.0269079	0.042969	-5.02642	1.19848
RAC875_c59520_130	5A	86.4	BLUES	6.566	T	-5.17011	0.0324377	-6.23352	0.0445448	-6.66096	0.0351475	-4.41731	0.0433431	-6.10228	0.0470165	-3.99235	0.0338854	-3.37935	0.0318418	-4.25551	0.0269079	0.042969	-5.02642	1.19848
BobWhite_c8906_83	5A	101.2	09AND	3.717	C	3.24101	0.0343981	2.33476	0.0258162	2.44921	0.0248317	2.61078	0.0336287	2.37653	0.0238705	2.54151	0.0311275	1.72134	0.0374216	2.88821	0.047633	0.0353497	2.52042	0.441087
BobWhite_c8906_83	5A	101.2	10AND	3.196	C	3.24101	0.0343981	2.33476	0.0258162	2.44921	0.0248317	2.61078	0.0336287	2.37653	0.0238705	2.54151	0.0311275	1.72134	0.0374216	2.88821	0.047633	0.0353497	2.52042	0.441087
BobWhite_c8906_83	5A	101.2	10SAU	3.165	C	3.24101	0.0343981	2.33476	0.0258162	2.44921	0.0248317	2.61078	0.0336287	2.37653	0.0238705	2.54151	0.0311275	1.72134	0.0374216	2.88821	0.047633	0.0353497	2.52042	0.441087
BobWhite_c8906_83	5A	101.2	10SEL	3.369	C	3.24101	0.0343981	2.33476	0.0258162	2.44921	0.0248317	2.61078	0.0336287	2.37653	0.0238705	2.54151	0.0311275	1.72134	0.0374216	2.88821	0.047633	0.0353497	2.52042	0.441087
BobWhite_c8906_83	5A	101.2	10WOH	4.444	C	3.24101	0.0343981	2.33476	0.0258162	2.44921	0.0248317	2.61078	0.0336287	2.37653	0.0238705	2.54151	0.0311275	1.72134	0.0374216	2.88821	0.047633	0.0353497	2.52042	0.441087
BobWhite_c8906_83	5A	101.2	BLUES	3.528	C	3.24101	0.0343981	2.33476	0.0258162	2.44921	0.0248317	2.61078	0.0336287	2.37653	0.0238705	2.54151	0.0311275	1.72134	0.0374216	2.88821	0.047633	0.0353497	2.52042	0.441087
wsnp_Ex_c26968_36188964	5A	101.2	09AND	3.717	A	3.24101	0.0343981	2.33476	0.0258162	2.44921	0.0248317	2.61078	0.0336287	2.37653	0.0238705	2.54151	0.0311275	1.72134	0.0374216	2.88821	0.047633	0.0353497	2.52042	0.441087
wsnp_Ex_c26968_36188964	5A	101.2	10AND	3.196	A	3.24101	0.0343981	2.33476	0.0258162	2.44921	0.0248317	2.61078	0.0336287	2.37653	0.0238705	2.54151	0.0311275	1.72134	0.0374216	2.88821	0.047633	0.0353497	2.52042	0.441087
wsnp_Ex_c26968_36188964	5A	101.2	10SAU	3.165	A	3.24101	0.0343981	2.33476	0.0258162	2.44921	0.0248317	2.61078	0.0336287	2.37653	0.0238705	2.54151	0.0311275	1.72134	0.0374216	2.88821	0.047633	0.0353497	2.52042	0.441087
wsnp_Ex_c26968_36188964	5A	101.2	10SEL	3.369	A	3.24101	0.0343981	2.33476	0.0258162	2.44921	0.0248317	2.61078	0.0336287	2.37653	0.0238705	2.54151	0.0311275	1.72134	0.0374216	2.88821	0.047633	0.0353497	2.52042	0.441087
wsnp_Ex_c26968_36188964	5A	101.2	10WOH	4.444	A	3.24101	0.0343981	2.33476	0.0258162	2.44921	0.0248317	2.61078	0.0336287	2.37653	0.0238705	2.54151	0.0311275	1.72134	0.0374216	2.88821	0.047633	0.0353497	2.52042	0.441087
wsnp_Ex_c26968_36188964	5A	101.2	BLUES	3.528	A	3.24101	0.0343981	2.33476	0.0258162	2.44921	0.0248317	2.61078	0.0336287	2.37653	0.0238705	2.54151	0.0311275	1.72134	0.0374216	2.88821	0.047633	0.0353497	2.52042	0.441087
wsnp_Ex_c2505_4679749	5A	105.1	10JAN	3.696	G	2.24186	0.0149409	1.85243	0.014853	1.63089	0.0100099	1.72986	0.0134392	2.29274	0.0203065	1.75557	0.0135013	1.55706	0.0277963	1.80238	0.0168396	0.0162054	1.85785	0.269529
wsnp_Ex_c2505_4679749	5A	105.1	10SEL	4.176	G	2.24186	0.0149409	1.85243	0.014853	1.63089	0.0100099	1.72986	0.0134392	2.29274	0.0203065	1.75557	0.0135013	1.55706	0.0277963	1.80238	0.0168396	0.0162054	1.85785	0.269529
wsnp_Ex_c2505_4679749	5A	105.1	10WOH	3.221	G	2.24186	0.0149409	1.85243	0.014853	1.63089	0.0100099	1.72986	0.0134392	2.29274	0.0203065	1.75557	0.0135013	1.55706	0.0277963	1.80238	0.0168396	0.0162054	1.85785	0.269529
wsnp_Ex_c2505_4679749	5A	105.1	BLUES	3.196	G	2.24186	0.0149409	1.85243	0.014853	1.63089	0.0100099	1.72986	0.0134392	2.29274	0.0203065	1.75557	0.0135013	1.55706	0.0277963	1.80238	0.0168396	0.0162054	1.85785	0.269529
CAP7_c4064_162	5A	107.5	09AND	5.227	C	1.08673	0.0336599	2.25321	0.0400564	2.51499	0.0298555	1.3143	0.0160035	1.05482	0.0199369	1.42844	0.0176991	1.17298	0.0582542	1.39959	0.0153388	0.0303398	1.52813	0.54991
CAP7_c4064_162	5A	107.5	09SEL	5.78	C	1.08673	0.0336599	2.25321	0.0400564	2.51499	0.0298555	1.3143	0.0160035	1.05482	0.0199369	1.42844	0.0176991	1.17298	0.0582542	1.39959	0.0153388	0.0303398	1.52813	0.54991
CAP7_c4064_162	5A	107.5	09WOH	5.713	C	1.08673	0.0336599	2.25321	0.0400564	2.51499	0.0298555	1.3143	0.0160035	1.05482	0.0199369	1.42844	0.0176991	1.17298	0.0582542	1.39959	0.0153388	0.0303398	1.52813	0.54991
CAP7_c4064_162	5A	107.5	10JAN	4.223	C	1.08673	0.0336599	2.25321	0.0400564	2.51499	0.0298555	1.3143	0.0160035	1.05482	0.0199369	1.42844	0.0176991	1.17298	0.0582542	1.39959	0.0153388	0.0303398	1.52813	0.54991
CAP7_c4064_162	5A	107.5	10SAU	3.315	C	1.08673	0.0336599	2.25321	0.0400564	2.51499	0.0298555	1.3143	0.0160035	1.05482	0.0199369	1.42844	0.0176991	1.17298	0.0582542	1.39959	0.0153388	0.0303398	1.52813	0.54991
CAP7_c4064_162	5A	107.5	10SEL	8.702	C	1.08673	0.0336599	2.25321	0.0400564	2.51499	0.0298555	1.3143	0.0160035	1.05482	0.0199369	1.42844	0.0176991	1.17298	0.0582542	1.39959	0.0153388	0.0303398	1.52813	0.54991
CAP7_c4064_162	5A	107.5	10WOH	3.117	C	1.08673	0.0336599	2.25321	0.0400564	2.51499	0.0298555	1.3143	0.0160035	1.05482	0.0199369	1.42844	0.0176991	1.17298	0.0582542	1.39959	0.0153388	0.0303398	1.52813	0.54991
CAP7_c4064_162	5A	107.5	BLUES	5.173	C	1.08673	0.0336599	2.25321	0.0400564	2.51499	0.0298555	1.3143	0.0160035	1.05482	0.0199369	1.42844	0.0176991	1.17298	0.0582542	1.39959	0.0153388	0.0303398	1.52813	0.54991
RAC875_c8642_231	5A	114.5	09AND	11.118	C	4.17814	0.0855899	2.79618	0.0553158	2.98866	0.0547223	2.6962	0.0532743	2.50358	0.0392091	3.098	0.068843	2.16908	0.0889658	2.99849	0.0768668	0.0703391	2.92854	0.588898
RAC875_c8642_231	5A	114.5	09SEL	8.279	C	4.17814	0.0855899	2.79618	0.0553158	2.98866	0.0547223	2.6962	0.0532743	2.50358	0.0392091	3.098	0.068843	2.16908	0.0889658	2.99849	0.0768668	0.0703391	2.92854	0.588898
RAC875_c8642_231	5A	114.5	09WOH	9.082	C	4.17814	0.0855899	2.79618	0.0553158	2.98866	0.0547223	2.6962	0.0532743	2.50358	0.0392091	3.098	0.068843	2.16908	0.0889658	2.99849	0.0768668	0.0703391	2.92854	0.588898
RAC875_c8642_231	5A	114.5	10AND	7.836	C	4.17814	0.0855899	2.79618	0.0553158	2.98866	0.0547223	2.6962	0.0532743	2.50358	0.0392091	3.098	0.068843	2.16908	0.0889658	2.99849	0.0768668	0.0703391	2.92854	0.588898
RAC875_c8642_231	5A	114.5	10JAN	6.597	C	4.17814	0.0855899	2.79618	0.0553158	2.98866	0.0547223	2.6962	0.0532743	2.50358	0.0392091	3.098	0.068843	2.16908	0.0889658	2.99849	0.0768668	0.0703391	2.92854	0.588898
RAC875_c8642_231	5A	114.5	10SAU	10.721	C	4.17814	0.0855899	2.79618	0.0553158	2.98866	0.0547223	2.6962	0.0532743	2.50358	0.0392091	3.098	0.068843	2.16908	0.0889658	2.99849	0.0768668	0.0703391	2.92854	0.588898
RAC875_c8642_231	5A	114.5	10SEL	12.448	C	4.17814	0.0855899	2.79618	0.0553158	2.98866	0.0547223	2.6962	0.0532743	2.50358	0.0392091	3.098	0.068843	2.16908	0.0889658	2.99849	0.0768668	0.0703391	2.92854	0.588898
RAC875_c8642_231	5A	114.5	10WOH	11.516	C	4.17814	0.0855899	2.79618	0.0553158	2.98866	0.0547223	2.6962	0.0532743	2.50358	0.0392091	3.098	0.068843	2.16908	0.0889658	2.99849	0.0768668	0.0703391	2.92854	0.588898
RAC875_c8642_231	5A	114.5	BLUES	10.417	C	4.17814	0.0855899	2.79618	0.0553158	2.98866	0.0547223	2.6962	0.0532743	2.50358	0.0392091	3.098	0.068843	2.16908	0.0889658	2.99849	0.0768668	0.0703391	2.92854	0.588898
wsnp_Ex_c20899_30011827	5A	117.7	09AND	11.399	A	4.87803	0.0677497	3.02014	0.0367033	3.40869	0.0409547	3.32682	0.0465857	2.91361	0.0299575	3.52025	0.0513163	2.33893	0.0600713	2.93489	0.0427641	0.0516271	3.29267	0.740209
wsnp_Ex_c20899_30011827	5A	117.7	09SEL	7.483	A	4.87803	0.0677497	3.02014	0.0367033	3.40869	0.0409547	3.32682	0.0465857	2.91361	0.0299575	3.52025	0.0513163	2.33893	0.0600713	2.93489	0.0427641	0.0516271	3.29267	0.740209
wsnp_Ex_c20899_30011827	5A	117.7	09WOH	8.835	A	4.87803	0.0677497	3.02014	0.0367033	3.40869	0.0409547	3.32682	0.0465857	2.91361	0.0299575	3.52025	0.0513163	2.33893	0.0600713	2.93489	0.0427641	0.0516271	3.29267	0.740209
wsnp_Ex_c20899_30011827	5A	117.7	10AND	8.995	A	4.87803	0.0677497	3.02014	0.0367033	3.40869	0.0409547	3.32682	0.0465857	2.91361	0.0299575	3.52025	0.0513163	2.33893	0.0600713	2.93489	0.0427641	0.0516271	3.29267	0.740209
wsnp_Ex_c20899_30011827	5A	117.7	10JAN	6.39	A	4.87803	0.0677497	3.02014	0.0367033	3.40869	0.0409547	3.32682	0.0465857	2.91361	0.0299575	3.52025	0.0513163	2.33893	0.0600713	2.93489	0.0427641	0.0516271	3.29267	0.740209
wsnp_Ex_c20899_30011827	5A	117.7	10SAU	11.304	A	4.87803	0.0677497	3.02014	0.0367033	3.40869	0.0409547	3.32682	0.0465857	2.91361	0.0299575	3.52025	0.0513163	2.33893	0.0600713	2.93489	0.0427641	0.0516271	3.29267	0.740209
wsnp_Ex_c20899_30011827	5A	117.7	10SEL	11.323	A	4.87803	0.0677497	3.02014	0.0367033	3.40869	0.0409547	3.32682	0.0465857	2.91361	0.0299575	3.52025	0.0513163	2.33893	0.0600713	2.93489	0.0427641	0.0516271	3.29267	0.740209
[truncated: 1,453 more rows]
