# Supplementary material for: Genetic architecture of main effect QTL for heading date in European winter wheat
Source: Front Plant Sci. 2014 May 20;5:217. doi: 10.3389/fpls.2014.00217 (PMC4033046; doi:10.3389/fpls.2014.00217)
Supplement: Supplementary file 10 [file DataSheet10.XLSX]

## Sheet: Table_S9
Table_S10: MTAs for Vrn-genes
	habit		LOG10(p)
	winter	spring	09.AND.HD	09.SEL.HD	09.WOH.HD	10.AND.HD	10.JAN.HD	10.SAU.HD	10.SEL.HD	10.WOH.HD	BLUES
VrnB1_dominant*	3	3	-	-	-	-	-	-	-	-	-
VrnB1_recessive*	353	11	-	-	-	-	-	-	-	-	-
VrnD1_dominant	0	2	3.35	-	2.06	-	-	-	4.09	-	2.18
VrnD1_recessive	358	12	3.35	-	2.06	-	-	-	4.09	-	2.18
*for Vrn-B1 two winter wheat varieties had missing data
