# Supplementary material for: Genetic architecture of main effect QTL for heading date in European winter wheat
Source: Front Plant Sci. 2014 May 20;5:217. doi: 10.3389/fpls.2014.00217 (PMC4033046; doi:10.3389/fpls.2014.00217)
Supplement: Supplementary file 12 [file DataSheet12.XLSX]

## Sheet: Table_S10
Supplemental Table S12: Results of a BLASTX of significant wheat markers to the Oryza sativa genome sequence. The overlaps with the list of photoperiod relevant rice loci in Higgins et al. 2010 are marked in red.
Query id (wheat SNP)	Wheat chromosome	Query length	Subject id (Locus in rice and gene annotation)		Subject length	E-value	Bit score	Score	Query start	Query end	% identity	Alignment length	Subject start	Subject end
CAP12_c3074_192	1A	1	LOC_Os05g01290.1 protein|expressed protein		101	1e-05	45.8	107	3	80	84.62	26	45	70
RAC875_c21411_162	1A	1	LOC_Os05g02350.1 protein|endonuclease/exonuclease/phosphatase family domain containing protein, expressed		101	0.001	39.7	91	5	100	53.12	32	378	409
RAC875_c10090_963	1A	1	LOC_Os05g02680.1 protein|nuclear factor related to kappa-B-binding protein, related, putative, expressed		101	0.0001	42.7	99	101	3	60.61	33	630	662
RAC875_rep_c111911_116	1A	1	LOC_Os05g02680.1 protein|nuclear factor related to kappa-B-binding protein, related, putative, expressed		101	2e-09	58.5	140	98	3	84.38	32	902	933
Kukri_c82555_88	1A	1	LOC_Os05g02740.1 protein|expressed protein		101	5e-05	43.9	102	101	15	62.07	29	22	50
RAC875_c38756_141	1A	1	LOC_Os05g08770.1 protein|uncharacterized protein At4g06744 precursor, putative, expressed		101	0.002	38.9	89	9	101	54.84	31	214	244
RAC875_c38756_141	1A	1	LOC_Os05g08770.2 protein|uncharacterized protein At4g06744 precursor, putative, expressed		101	0.002	38.9	89	9	101	54.84	31	214	244
RAC875_c9833_297	1A	1	LOC_Os05g28300.1 protein|expressed protein		101	4e-10	60.8	146	1	99	81.82	33	12	44
Excalibur_rep_c84731_611	1A	1	LOC_Os05g28510.1 protein|importin subunit beta, putative, expressed		101	3e-09	57.8	138	2	100	84.85	33	129	161
Excalibur_rep_c84731_611	1A	1	LOC_Os05g28510.2 protein|importin subunit beta, putative, expressed		101	3e-09	57.8	138	2	100	84.85	33	129	161
Excalibur_rep_c84731_611	1A	1	LOC_Os05g28510.3 protein|importin subunit beta, putative, expressed		101	3e-09	57.8	138	2	100	84.85	33	129	161
Excalibur_rep_c84731_611	1A	1	LOC_Os05g28510.4 protein|importin subunit beta, putative, expressed		101	3e-09	57.8	138	2	100	84.85	33	129	161
RAC875_c21411_162	1A	1	LOC_Os05g45900.1 protein|endonuclease/exonuclease/phosphatase family domain containing protein, expressed		101	1e-09	58.9	141	2	100	78.79	33	465	497
wsnp_BE444305A_Td_2_1	1A	1	LOC_Os05g45930.1 protein|IQ calmodulin-binding motif family protein, putative, expressed		121	5e-06	47.4	111	119	9	64.86	37	387	423
wsnp_RFL_Contig3542_3718200	1A	1	LOC_Os05g45930.1 protein|IQ calmodulin-binding motif family protein, putative, expressed		101	0.0004	40.8	94	2	100	60.61	33	390	422
wsnp_BE444305A_Td_2_1	1A	1	LOC_Os05g45930.2 protein|IQ calmodulin-binding motif family protein, putative, expressed		121	5e-06	47.4	111	119	9	64.86	37	387	423
RAC875_c21411_162	1A	1	LOC_Os10g28660.1 protein|type I inositol-1,4,5-trisphosphate 5-phosphatase, putative, expressed		101	0.008	36.6	83	2	100	48.48	33	449	481
IAAV565	1B	1	LOC_Os05g01480.1 protein|ras-related protein, putative, expressed		159	0.0002	41.6	96	3	143	52.94	51	159	209
Tdurum_contig55639_241	1B	1	LOC_Os05g02520.1 protein|cupin domain containing protein, expressed		101	7e-12	66.6	161	101	3	90.91	33	219	251
Tdurum_contig55639_241	1B	1	LOC_Os05g02520.2 protein|cupin domain containing protein, expressed		101	7e-12	66.6	161	101	3	90.91	33	219	251
Kukri_rep_c102102_273	1B	1	LOC_Os05g10730.1 protein|ABC transporter, ATP-binding protein, putative, expressed		101	0.002	38.5	88	99	1	48.48	33	1427	1459
Kukri_rep_c102102_273	1B	1	LOC_Os05g10730.2 protein|ABC transporter, ATP-binding protein, putative, expressed		101	0.002	38.5	88	99	1	48.48	33	1279	1311
wsnp_Ku_c18227_27490539	1B	1	LOC_Os05g15170.1 protein|zinc finger, C3HC4 type domain containing protein, expressed		201	0.003	38.1	87	6	149	42.86	49	149	196
IAAV565	1B	1	LOC_Os05g20050.1 protein|ras-related protein, putative, expressed		159	0.0002	42.0	97	3	137	40.82	49	157	205
IAAV565	1B	1	LOC_Os05g20050.2 protein|ras-related protein, putative, expressed		159	0.0002	42.0	97	3	137	40.82	49	129	177
BS00095568_51	1B	1	LOC_Os05g33880.1 protein|cysteine proteinase inhibitor precursor protein, putative, expressed		101	0.006	37.0	84	1	84	57.14	28	125	152
Excalibur_c48379_413	1B	1	LOC_Os05g39850.1 protein|MCM3 - Putative minichromosome maintenance MCM complex subunit 3, expressed		101	1e-12	68.9	167	101	3	96.97	33	284	316
Kukri_c27693_260	1B	1	LOC_Os05g39850.1 protein|MCM3 - Putative minichromosome maintenance MCM complex subunit 3, expressed		101	8e-05	43.1	100	86	3	71.43	28	667	694
Kukri_c27693_551	1B	1	LOC_Os05g39850.1 protein|MCM3 - Putative minichromosome maintenance MCM complex subunit 3, expressed		101	3e-11	64.7	156	101	3	90.91	33	575	607
wsnp_Ku_c18227_27490539	1B	1	LOC_Os05g40980.1 protein|zinc finger, C3HC4 type domain containing protein, expressed		201	0.004	37.7	86	3	131	37.21	43	198	239
wsnp_Ku_c18227_27490539	1B	1	LOC_Os05g40980.2 protein|zinc finger, C3HC4 type domain containing protein, expressed		201	0.004	37.7	86	3	131	37.21	43	177	218
wsnp_Ku_c18227_27490539	1B	1	LOC_Os05g41520.1 protein|zinc finger, C3HC4 type domain containing protein, expressed		201	8e-05	43.1	100	6	143	39.13	46	175	219
Tdurum_contig8580_586	1B	1	LOC_Os05g43920.1 protein|auxin response factor 14, putative, expressed		101	0.0005	40.4	93	2	100	58.82	34	321	353
IAAV565	1B	1	LOC_Os05g44070.1 protein|ras-related protein, putative, expressed		159	8e-08	53.1	126	3	158	54.72	53	162	212
BobWhite_c9881_1312	1B	1	LOC_Os05g47780.1 protein|E3 ubiquitin ligase, putative, expressed		101	6e-13	70.1	170	1	99	87.88	33	756	788
Excalibur_c11680_81	1B	1	LOC_Os05g47780.1 protein|E3 ubiquitin ligase, putative, expressed		101	2e-14	75.5	184	1	99	96.97	33	688	720
IAAV7352	1B	1	LOC_Os05g47780.1 protein|E3 ubiquitin ligase, putative, expressed		201	2e-27	118	296	199	41	94.34	53	672	724
IACX11634	1B	1	LOC_Os05g47780.1 protein|E3 ubiquitin ligase, putative, expressed		201	1e-11	65.9	159	2	109	77.78	36	777	812
wsnp_Ku_c18227_27490539	1B	1	LOC_Os05g47780.1 protein|E3 ubiquitin ligase, putative, expressed		201	3e-35	144	363	3	200	96.97	66	693	758
BS00096498_51	1B	1	LOC_Os05g47890.1 protein|WD domain, G-beta repeat domain containing protein, expressed		101	5e-10	60.5	145	4	99	78.12	32	181	212
IACX2961	1B	1	LOC_Os05g47890.1 protein|WD domain, G-beta repeat domain containing protein, expressed		120	9e-13	69.7	169	2	118	82.05	39	298	335
Jagger_c7235_96	1B	1	LOC_Os05g47890.1 protein|WD domain, G-beta repeat domain containing protein, expressed		101	4e-11	64.3	155	1	99	87.88	33	131	163
Kukri_c5407_192	1B	1	LOC_Os05g48870.1 protein|auxin response factor 15, putative, expressed		101	1e-10	62.8	151	1	99	84.85	33	256	288
Tdurum_contig8580_586	1B	1	LOC_Os05g48870.1 protein|auxin response factor 15, putative, expressed		101	2e-11	65.5	158	2	100	84.85	33	318	350
Excalibur_c49496_705	1B	1	LOC_Os05g48970.1 protein|zinc finger, C3HC4 type domain containing protein, expressed		101	0.001	39.7	91	99	19	62.96	27	22	48
IAAV565	1B	1	LOC_Os05g48980.1 protein|ras-related protein, putative, expressed		159	3e-20	94.4	233	3	158	88.46	52	157	208
RFL_Contig2971_282	1B	1	LOC_Os05g49030.1 protein|60S ribosomal protein L18a, putative, expressed		101	1e-13	72.4	176	1	99	96.97	33	57	89
wsnp_Ex_c26296_35541303	1B	1	LOC_Os05g49030.1 protein|60S ribosomal protein L18a, putative, expressed		201	2e-33	138	347	199	2	95.45	66	41	106
IAAV7352	1B	1	LOC_Os10g31850.1 protein|RING finger and CHY zinc finger domain-containing protein 1, putative, expressed		201	9e-07	49.7	117	199	50	39.22	51	123	173
wsnp_Ku_c18227_27490539	1B	1	LOC_Os10g31850.1 protein|RING finger and CHY zinc finger domain-containing protein 1, putative, expressed		201	1e-08	56.2	134	3	191	39.06	64	145	208
IAAV7352	1B	1	LOC_Os10g31850.2 protein|RING finger and CHY zinc finger domain-containing protein 1, putative, expressed		201	9e-07	49.7	117	199	50	39.22	51	123	173
wsnp_Ku_c18227_27490539	1B	1	LOC_Os10g31850.2 protein|RING finger and CHY zinc finger domain-containing protein 1, putative, expressed		201	1e-08	56.2	134	3	191	39.06	64	145	208
Tdurum_contig83763_107	1B	1	LOC_Os10g34200.1 protein|expressed protein		101	3e-06	47.8	112	101	6	58.33	36	2	37
BobWhite_c1318_691	1B	1	LOC_Os10g39670.1 protein|protein kinase family protein, putative, expressed		101	4e-12	67.4	163	1	99	93.94	33	372	404
wsnp_Ku_c18227_27490539	1B	1	LOC_Os10g39936.1 protein|zinc finger, C3HC4 type domain containing protein, expressed		201	0.004	37.7	86	3	131	34.09	44	118	160
BobWhite_c1318_691	1B	1	LOC_Os10g42110.1 protein|protein kinase family protein, putative, expressed		101	6e-06	47.0	110	1	99	64.71	34	362	395
wsnp_Ku_c3682_6786230	1D	1	LOC_Os05g15040.3 protein|NB-ARC domain containing protein, expressed		201	6e-05	43.5	101	196	2	36.92	65	205	269
wsnp_Ku_c3682_6786230	1D	1	LOC_Os05g15040.4 protein|NB-ARC domain containing protein, expressed		201	6e-05	43.5	101	196	2	36.92	65	205	269
wsnp_Ku_c53270_57959459	1D	1	LOC_Os05g15600.1 protein|expressed protein		201	0.003	38.1	87	109	23	58.62	29	263	291
BS00003816_51	1D	1	LOC_Os05g24770.1 protein|reticulon domain containing protein, putative, expressed		101	0.0007	40.0	92	1	87	58.62	29	215	243
RAC875_c33279_526	1D	1	LOC_Os05g34210.1 protein|expressed protein		101	7e-09	56.6	135	1	99	84.85	33	460	492
wsnp_Ku_c53270_57959459	1D	1	LOC_Os05g34210.1 protein|expressed protein		201	5e-26	113	283	199	2	86.36	66	444	509
wsnp_Ku_c3682_6786230	1D	1	LOC_Os05g40150.1 protein|RGH2B, putative, expressed		201	0.0007	40.0	92	181	2	35.00	60	259	318
Excalibur_c48317_242	1D	1	LOC_Os05g42300.1 protein|NAF1 domain containing protein, expressed		101	6e-09	57.0	136	2	100	72.73	33	398	430
Excalibur_c50856_63	1D	1	LOC_Os05g42330.1 protein|secretory carrier-associated membrane protein, putative, expressed		101	5e-12	67.0	162	100	2	90.91	33	155	187
Excalibur_c50856_63	1D	1	LOC_Os05g42330.2 protein|secretory carrier-associated membrane protein, putative, expressed		101	5e-12	67.0	162	100	2	90.91	33	155	187
Ra_c3045_1739	1D	1	LOC_Os05g43280.1 protein|MATH domain containing protein, expressed		101	6e-05	43.5	101	2	100	87.88	33	922	954
Kukri_c12183_262	1D	1	LOC_Os05g43360.1 protein|NADH dehydrogenase flavoprotein 2, mitochondrial precursor, putative, expressed		101	9e-12	66.2	160	3	101	87.88	33	144	176
Excalibur_c53900_86	1D	1	LOC_Os05g43450.1 protein|transcription initiation factor IIF beta subunit, putative, expressed		101	1e-09	58.9	141	1	99	81.82	33	173	205
BS00003816_51	1D	1	LOC_Os05g45050.1 protein|reticulon domain containing protein, putative, expressed		101	4e-11	64.3	155	1	96	90.62	32	214	245
Tdurum_contig10036_1614	1D	1	LOC_Os05g48340.1 protein|proteasome-related, putative, expressed		101	1e-08	55.8	133	1	99	72.73	33	435	467
Tdurum_contig10036_1614	1D	1	LOC_Os05g48340.2 protein|proteasome-related, putative, expressed		101	1e-08	55.8	133	1	99	72.73	33	435	467
wsnp_Ku_c3682_6786230	1D	1	LOC_Os10g03570.1 protein|RGH1A, putative, expressed		201	4e-05	44.3	103	187	17	42.37	59	257	315
wsnp_Ex_c1358_2602235	1D	1	LOC_Os10g04110.1 protein|MLA6 protein, putative, expressed		201	1e-05	46.2	108	201	1	37.50	72	461	532
wsnp_Ku_c3682_6786230	1D	1	LOC_Os10g04290.1 protein|transposon protein, putative, CACTA, En/Spm sub-class, expressed		201	0.004	37.7	86	160	5	36.54	52	420	471
IAAV7473	1D	1	LOC_Os10g04450.1 protein|expressed protein		201	0.006	37.0	84	179	108	58.33	24	353	376
IAAV7473	1D	1	LOC_Os10g04470.1 protein|conserved hypothetical protein		201	0.0007	40.0	92	179	72	42.50	40	423	462
IAAV7473	1D	1	LOC_Os10g04480.1 protein|expressed protein		201	2e-06	48.5	114	179	48	52.17	46	304	346
IAAV7473	1D	1	LOC_Os10g04490.1 protein|expressed protein		201	4e-09	57.4	137	179	15	50.82	61	402	459
IAAV7473	1D	1	LOC_Os10g04520.1 protein|expressed protein		201	1e-13	72.4	176	200	36	61.82	55	89	140
IAAV7473	1D	1	LOC_Os10g04540.1 protein|expressed protein		201	1e-13	72.4	176	200	45	63.46	52	430	478
IAAV7473	1D	1	LOC_Os10g04560.1 protein|hypothetical protein		201	0.003	38.1	87	200	102	45.45	33	271	303
IAAV7473	1D	1	LOC_Os10g04570.1 protein|expressed protein		201	0.005	37.4	85	200	108	48.39	31	427	457
wsnp_Ku_c3682_6786230	1D	1	LOC_Os10g04674.1 protein|disease resistance protein RPM1, putative, expressed		201	1e-09	58.9	141	187	2	54.84	62	260	321
wsnp_Ku_c3682_6786230	1D	1	LOC_Os10g04674.2 protein|disease resistance protein RPM1, putative, expressed		201	1e-09	58.9	141	187	2	54.84	62	260	321
wsnp_Ku_c3682_6786230	1D	1	LOC_Os10g04674.3 protein|disease resistance protein RPM1, putative, expressed		201	1e-09	58.9	141	187	2	54.84	62	260	321
wsnp_Ku_c3682_6786230	1D	1	LOC_Os10g07574.1 protein|transposon protein, putative, unclassified, expressed		201	0.0005	40.4	93	193	2	35.94	64	253	316
wsnp_Ku_c53270_57959459	1D	1	LOC_Os10g10260.1 protein|expressed protein		201	0.005	37.4	85	160	26	42.22	45	215	255
wsnp_Ku_c53270_57959459	1D	1	LOC_Os10g10270.1 protein|expressed protein		201	0.001	39.3	90	115	5	54.05	37	197	230
wsnp_Ku_c53270_57959459	1D	1	LOC_Os10g18010.1 protein|expressed protein		201	0.0007	40.0	92	181	23	39.62	53	185	237
wsnp_Ku_c53270_57959459	1D	1	LOC_Os10g18026.1 protein|transposon protein, putative, CACTA, En/Spm sub-class, expressed		201	0.006	37.0	84	109	29	59.26	27	214	240
wsnp_Ku_c3682_6786230	1D	1	LOC_Os10g21400.1 protein|disease resistance protein RPM1, putative, expressed		201	2e-11	65.5	158	190	2	60.32	63	261	323
wsnp_Ku_c3682_6786230	1D	1	LOC_Os10g22484.1 protein|RGH2B, putative, expressed		201	0.005	37.4	85	160	2	32.08	53	269	321
wsnp_Ku_c3682_6786230	1D	1	LOC_Os10g22484.2 protein|RGH2B, putative, expressed		201	0.005	37.4	85	160	2	32.08	53	269	321
wsnp_Ex_c1358_2602235	1D	1	LOC_Os10g41900.1 protein|mla1, putative, expressed		201	0.003	38.1	87	201	43	36.36	55	243	297
wsnp_Ku_c3682_6786230	1D	1	LOC_Os10g41900.1 protein|mla1, putative, expressed		201	2e-05	45.1	105	184	2	39.34	61	8	68
GENE-1386_36	2A	1	LOC_Os04g04950.1 protein|copper methylamine oxidase precursor, putative, expressed		86	0.008	36.6	83	1	51	88.24	17	633	649
Excalibur_c15740_1106	2A	1	LOC_Os04g13470.1 protein|expressed protein		101	1e-08	56.2	134	101	3	78.79	33	385	417
IACX8060	2A	1	LOC_Os04g13470.1 protein|expressed protein		201	3e-17	84.3	207	14	151	84.78	46	937	982
wsnp_Ex_c15740_24096817	2A	1	LOC_Os04g13470.1 protein|expressed protein		201	2e-26	115	287	201	1	83.58	67	600	666
wsnp_Ex_c22202_31392780	2A	1	LOC_Os04g13470.1 protein|expressed protein		201	2e-27	118	295	1	201	86.57	67	837	903
BobWhite_c28819_733	2A	1	LOC_Os04g26870.1 protein|oxidoreductase, aldo/keto reductase family protein, putative, expressed		101	0.006	37.0	84	1	99	60.61	33	315	343
BobWhite_c28819_517	2A	1	LOC_Os04g26870.1 protein|oxidoreductase, aldo/keto reductase family protein, putative, expressed		101	4e-09	57.4	137	1	99	84.85	33	243	275
BobWhite_c28819_733	2A	1	LOC_Os04g26910.1 protein|oxidoreductase, aldo/keto reductase family protein, putative, expressed		101	0.001	39.3	90	1	99	60.61	33	314	344
BobWhite_c28819_517	2A	1	LOC_Os04g26910.1 protein|oxidoreductase, aldo/keto reductase family protein, putative, expressed		101	2e-08	55.1	131	1	99	81.82	33	242	274
BobWhite_c28819_733	2A	1	LOC_Os04g27060.1 protein|oxidoreductase, aldo/keto reductase family protein, putative, expressed		101	2e-06	48.5	114	1	99	66.67	33	318	347
BobWhite_c28819_517	2A	1	LOC_Os04g27060.1 protein|oxidoreductase, aldo/keto reductase family protein, putative, expressed		101	4e-10	60.8	146	1	99	87.88	33	246	278
BobWhite_c28819_517	2A	1	LOC_Os04g27300.1 protein|expressed protein		101	1e-05	45.8	107	16	99	78.57	28	1	28
wsnp_JD_c2578_3489735	2A	1	LOC_Os04g38910.1 protein|atypical receptor-like kinase MARK, putative, expressed		201	0.0003	41.2	95	200	48	41.18	51	592	639
BS00067806_51	2A	1	LOC_Os04g39430.1 protein|cytochrome P450, putative, expressed		101	1e-12	69.3	168	1	99	90.91	33	29	61
BS00067806_51	2A	1	LOC_Os04g39430.2 protein|cytochrome P450, putative, expressed		101	1e-12	69.3	168	1	99	90.91	33	29	61
wsnp_BE403597A_Ta_2_2	2A	1	LOC_Os04g39440.1 protein|ras-related protein, putative, expressed		121	1e-05	46.2	108	56	121	100.00	22	67	88
wsnp_BE403597A_Ta_2_2	2A	1	LOC_Os04g39440.2 protein|ras-related protein, putative, expressed		121	1e-05	46.2	108	56	121	100.00	22	63	84
wsnp_BE403597A_Ta_2_2	2A	1	LOC_Os04g39440.3 protein|ras-related protein, putative, expressed		121	1e-05	46.2	108	56	121	100.00	22	63	84
wsnp_BE403597A_Ta_2_2	2A	1	LOC_Os04g39440.4 protein|ras-related protein, putative, expressed		121	9e-07	49.7	117	29	121	77.42	31	12	42
BS00041707_51	2A	1	LOC_Os04g39450.1 protein|expressed protein		101	0.0002	42.0	97	3	98	56.25	32	34	65
BS00041707_51	2A	1	LOC_Os04g39450.2 protein|expressed protein		101	0.0002	42.0	97	3	98	56.25	32	34	65
Kukri_c9713_1999	2A	1	LOC_Os04g39629.1 protein|RNA recognition motif containing protein, putative, expressed		101	0.002	38.5	88	101	6	63.64	33	147	179
CAP12_c6044_69	2A	1	LOC_Os04g39660.1 protein|OsFBDUF22 - F-box and DUF domain containing protein, expressed		101	6e-05	43.5	101	11	85	76.00	25	457	481
RFL_Contig2972_2285	2A	1	LOC_Os04g39680.1 protein|anthranilate phosphoribosyltransferase, putative, expressed		101	0.0007	40.0	92	7	99	63.64	33	509	541
GENE-1386_36	2A	1	LOC_Os04g40040.1 protein|copper methylamine oxidase precursor, putative, expressed		86	0.0002	41.6	96	1	51	100.00	17	668	684
RAC875_c2154_1488	2A	1	LOC_Os04g40060.1 protein|transposon protein, putative, unclassified, expressed		101	7e-12	66.6	161	3	101	93.94	33	470	502
RAC875_c63975_307	2A	1	LOC_Os04g40090.1 protein|zinc finger, ZZ type family protein, expressed		101	2e-07	52.0	123	99	1	66.67	33	551	583
BobWhite_c16923_64	2A	1	LOC_Os04g53930.1 protein|organic cation transporter protein, putative, expressed		101	3e-09	57.8	138	2	100	81.82	33	327	359
BobWhite_c16923_64	2A	1	LOC_Os04g53930.2 protein|organic cation transporter protein, putative, expressed		101	3e-09	57.8	138	2	100	81.82	33	295	327
Excalibur_c26462_452	2A	1	LOC_Os04g54759.1 protein|expressed protein		101	3e-05	44.7	104	98	3	53.12	32	71	102
wsnp_Ra_c66636_64923321	2A	1	LOC_Os04g55230.1 protein|tetratricopeptide repeat domain containing protein, putative, expressed		201	3e-31	130	328	3	200	98.48	66	1032	1097
tplb0046b02_872	2A	1	LOC_Os04g55800.1 protein|sulfate transporter, putative, expressed		101	2e-11	65.1	157	98	3	93.75	32	464	495
wsnp_Ex_c14953_23104041	2A	1	LOC_Os04g56520.1 protein|alpha-1,4-glucan-protein synthase, putative, expressed		201	2e-34	141	355	200	3	95.45	66	118	183
wsnp_RFL_Contig2763_2509104	2A	1	LOC_Os04g56520.1 protein|alpha-1,4-glucan-protein synthase, putative, expressed		101	3e-14	74.3	181	3	101	93.94	33	135	167
wsnp_Ex_c14953_23104041	2A	1	LOC_Os04g56520.2 protein|alpha-1,4-glucan-protein synthase, putative, expressed		201	2e-34	141	355	200	3	95.45	66	118	183
wsnp_RFL_Contig2763_2509104	2A	1	LOC_Os04g56520.2 protein|alpha-1,4-glucan-protein synthase, putative, expressed		101	3e-14	74.3	181	3	101	93.94	33	135	167
RFL_Contig2972_2285	2A	1	LOC_Os04g59520.1 protein|anthranilate phosphoribosyltransferase, putative, expressed		101	8e-06	46.6	109	1	99	73.53	34	672	705
Excalibur_c7444_391	2A	1	LOC_Os07g01140.1 protein|MBTB12 - Bric-a-Brac, Tramtrack, Broad Complex BTB domain with Meprin and TRAF Homology MATH domain, expressed		101	8e-06	46.6	109	1	87	65.52	29	133	161
wsnp_JD_c2578_3489735	2A	1	LOC_Os07g03990.1 protein|leucine-rich repeat family protein, putative, expressed		201	0.001	39.7	91	152	51	47.06	34	1054	1087
Excalibur_c7444_391	2A	1	LOC_Os07g07270.1 protein|MBTB13 - Bric-a-Brac, Tramtrack, Broad Complex BTB domain with Meprin and TRAF Homology MATH domain, expressed		101	3e-05	44.7	104	1	99	63.64	33	159	191
Excalibur_c7444_391	2A	1	LOC_Os07g07270.2 protein|MBTB13 - Bric-a-Brac, Tramtrack, Broad Complex BTB domain with Meprin and TRAF Homology MATH domain, expressed		101	3e-05	44.7	104	1	99	63.64	33	159	191
wsnp_Ra_c66636_64923321	2A	1	LOC_Os07g23990.1 protein|tetratricopeptide repeat domain containing protein, putative, expressed		201	1e-27	119	297	3	200	87.88	66	1019	1084
wsnp_Ra_c66636_64923321	2A	1	LOC_Os07g23990.2 protein|tetratricopeptide repeat domain containing protein, putative, expressed		201	1e-27	119	297	3	200	87.88	66	1019	1084
wsnp_Ex_c14953_23104041	2A	1	LOC_Os07g41360.1 protein|alpha-1,4-glucan-protein synthase, putative, expressed		201	1e-19	92.4	228	194	3	67.19	64	131	194
wsnp_RFL_Contig2763_2509104	2A	1	LOC_Os07g41360.1 protein|alpha-1,4-glucan-protein synthase, putative, expressed		101	1e-07	52.8	125	3	98	71.88	32	146	177
wsnp_BE403597A_Ta_2_2	2A	1	LOC_Os07g44040.1 protein|ras-related protein, putative, expressed		121	0.003	38.1	87	17	121	54.29	35	61	92
Excalibur_c7444_391	2A	1	LOC_Os07g46160.1 protein|MBTB14 - Bric-a-Brac, Tramtrack, Broad Complex BTB domain with Meprin and TRAF Homology MATH domain, expressed		101	1e-12	69.3	168	1	99	93.94	33	179	211
RAC875_c40298_394	2A	1	LOC_Os07g46220.1 protein|SNARE associated Golgi protein, putative, expressed		101	8e-05	43.1	100	21	101	70.37	27	208	234
BS00079443_51	2A	1	LOC_Os07g46370.1 protein|WD domain, G-beta repeat domain containing protein, expressed		101	0.0004	40.8	94	100	8	64.71	34	878	910
Tdurum_contig82812_213	2A	1	LOC_Os07g46630.1 protein|AMP deaminase, putative, expressed		101	6e-14	73.6	179	101	3	96.97	33	290	322
wsnp_JD_c2578_3489735	2A	1	LOC_Os07g48310.1 protein|inactive receptor kinase At2g26730 precursor, putative, expressed		201	8e-05	43.1	100	200	42	39.62	53	571	620
wsnp_JD_c2578_3489735	2A	1	LOC_Os07g48310.2 protein|inactive receptor kinase At2g26730 precursor, putative, expressed		201	8e-05	43.1	100	200	42	39.62	53	571	620
RAC875_c41476_217	2B	1	LOC_Os04g04400.1 protein|FAR1 family protein, expressed		101	1e-05	45.8	107	2	94	58.06	31	294	324
Kukri_c11318_591	2B	1	LOC_Os04g11640.1 protein|methyl-CpG binding domain containing protein, expressed		101	2e-07	52.0	123	101	3	66.67	33	164	196
Kukri_c11318_591	2B	1	LOC_Os04g11730.1 protein|methyl-CpG binding domain containing protein, expressed		101	7e-07	50.1	118	101	9	67.74	31	131	161
Kukri_c11318_591	2B	1	LOC_Os04g19684.1 protein|methyl-CpG binding domain containing protein, expressed		101	5e-11	63.9	154	101	3	81.82	33	225	257
Kukri_c59939_94	2B	1	LOC_Os04g19684.1 protein|methyl-CpG binding domain containing protein, expressed		101	1e-05	40.8	94	31	99	78.26	23	262	284
Kukri_c59939_94	2B	1	LOC_Os04g19684.1 protein|methyl-CpG binding domain containing protein, expressed		101	1e-05	2013-06-24	52	5	34	90.00	10	253	262
Kukri_c11318_591	2B	1	LOC_Os04g19684.2 protein|methyl-CpG binding domain containing protein, expressed		101	5e-11	63.9	154	101	3	81.82	33	64	96
Kukri_c59939_94	2B	1	LOC_Os04g19684.2 protein|methyl-CpG binding domain containing protein, expressed		101	1e-05	40.8	94	31	99	78.26	23	101	123
Kukri_c59939_94	2B	1	LOC_Os04g19684.2 protein|methyl-CpG binding domain containing protein, expressed		101	1e-05	2013-06-24	52	5	34	90.00	10	92	101
Kukri_c11318_591	2B	1	LOC_Os04g19684.3 protein|methyl-CpG binding domain containing protein, expressed		101	5e-11	63.9	154	101	3	81.82	33	225	257
Kukri_c59939_94	2B	1	LOC_Os04g19684.3 protein|methyl-CpG binding domain containing protein, expressed		101	1e-05	40.8	94	31	99	78.26	23	262	284
Kukri_c59939_94	2B	1	LOC_Os04g19684.3 protein|methyl-CpG binding domain containing protein, expressed		101	1e-05	2013-06-24	52	5	34	90.00	10	253	262
BobWhite_c11059_169	2B	1	LOC_Os04g20164.1 protein|amine oxidase precursor, putative, expressed		101	2e-13	72.0	175	1	99	96.97	33	84	116
Kukri_c11318_591	2B	1	LOC_Os04g20560.1 protein|methyl-CpG binding domain containing protein, expressed		101	1e-07	52.8	125	101	9	74.19	31	181	211
Kukri_c11318_591	2B	1	LOC_Os04g20560.2 protein|methyl-CpG binding domain containing protein, expressed		101	1e-07	52.8	125	101	9	74.19	31	167	197
RAC875_c41476_217	2B	1	LOC_Os04g28580.1 protein|transposon protein, putative, unclassified, expressed		101	0.0002	42.0	97	2	91	60.00	30	428	457
RAC875_c29937_325	2B	1	LOC_Os04g28580.1 protein|transposon protein, putative, unclassified, expressed		101	1e-05	45.8	107	2	85	71.43	28	339	366
wsnp_Ex_c21092_30220702	2B	1	LOC_Os04g31940.1 protein|dnaJ domain containing protein, expressed		201	8e-05	43.1	100	27	200	32.76	58	557	613
Ku_c5725_892	2B	1	LOC_Os04g32110.1 protein|ACT domain containing protein, expressed		101	2e-06	48.5	114	9	98	66.67	30	263	292
CAP7_c16_483	2B	1	LOC_Os04g45630.1 protein|expressed protein		101	0.002	38.9	89	101	3	52.94	34	250	283
BS00011164_51	2B	1	LOC_Os04g45700.1 protein|COBRA, putative, expressed		101	2e-08	55.1	131	7	90	78.57	28	318	345
wsnp_Ex_c38739_46196393	2B	1	LOC_Os04g49560.1 protein|zinc finger family protein, putative, expressed		201	0.0005	40.4	93	195	1	36.76	68	313	379
Kukri_c4710_991	2B	1	LOC_Os04g52190.1 protein|vacuolar-sorting receptor precursor, putative, expressed		101	2e-05	45.4	106	1	75	80.00	25	592	616
RAC875_c41476_217	2B	1	LOC_Os04g54880.1 protein|transposon protein, putative, unclassified, expressed		101	0.0002	41.6	96	2	91	60.00	30	305	334
RFL_Contig3713_316	2B	1	LOC_Os04g57590.1 protein|DJ-1 family protein, putative, expressed		101	5e-10	60.5	145	1	99	84.85	33	61	93
RFL_Contig3713_316	2B	1	LOC_Os04g57590.1 protein|DJ-1 family protein, putative, expressed		101	8e-08	53.1	126	1	99	72.73	33	254	286
RFL_Contig3713_316	2B	1	LOC_Os04g57590.2 protein|DJ-1 family protein, putative, expressed		101	5e-10	60.5	145	1	99	84.85	33	53	85
RFL_Contig3713_316	2B	1	LOC_Os04g57590.2 protein|DJ-1 family protein, putative, expressed		101	8e-08	53.1	126	1	99	72.73	33	246	278
RFL_Contig3713_316	2B	1	LOC_Os04g57590.3 protein|DJ-1 family protein, putative, expressed		101	5e-10	60.5	145	1	99	84.85	33	6	38
RFL_Contig3713_316	2B	1	LOC_Os04g57590.3 protein|DJ-1 family protein, putative, expressed		101	8e-08	53.1	126	1	99	72.73	33	199	231
wsnp_Ex_rep_c101906_87187119	2B	1	LOC_Os07g01860.1 protein|expressed protein		201	3e-05	44.7	104	9	179	34.48	58	920	977
IAAV1296	2B	1	LOC_Os07g02210.1 protein|eukaryotic translation initiation factor 5A, putative, expressed		201	4e-11	64.3	155	109	2	80.56	36	1	36
wsnp_CAP7_c2233_1085003	2B	1	LOC_Os07g02210.1 protein|eukaryotic translation initiation factor 5A, putative, expressed		175	9e-08	37.7	86	113	175	76.19	21	16	36
wsnp_CAP7_c2233_1085003	2B	1	LOC_Os07g02210.1 protein|eukaryotic translation initiation factor 5A, putative, expressed		175	9e-08	35.0	79	67	132	68.18	22	1	22
IAAV1296	2B	1	LOC_Os07g02210.2 protein|eukaryotic translation initiation factor 5A, putative, expressed		201	4e-11	64.3	155	109	2	80.56	36	1	36
wsnp_CAP7_c2233_1085003	2B	1	LOC_Os07g02210.2 protein|eukaryotic translation initiation factor 5A, putative, expressed		175	9e-08	37.7	86	113	175	76.19	21	16	36
wsnp_CAP7_c2233_1085003	2B	1	LOC_Os07g02210.2 protein|eukaryotic translation initiation factor 5A, putative, expressed		175	9e-08	35.0	79	67	132	68.18	22	1	22
IAAV1296	2B	1	LOC_Os07g02210.3 protein|eukaryotic translation initiation factor 5A, putative, expressed		201	4e-11	64.3	155	109	2	80.56	36	1	36
wsnp_CAP7_c2233_1085003	2B	1	LOC_Os07g02210.3 protein|eukaryotic translation initiation factor 5A, putative, expressed		175	9e-08	37.7	86	113	175	76.19	21	16	36
wsnp_CAP7_c2233_1085003	2B	1	LOC_Os07g02210.3 protein|eukaryotic translation initiation factor 5A, putative, expressed		175	9e-08	35.0	79	67	132	68.18	22	1	22
Excalibur_rep_c68899_1400	2B	1	LOC_Os07g05620.1 protein|CAMK_KIN1/SNF1/Nim1_like.28 - CAMK includes calcium/calmodulin depedent protein kinases, expressed		101	0.006	37.0	84	95	3	54.84	31	30	60
Excalibur_rep_c68899_1400	2B	1	LOC_Os07g05620.2 protein|CAMK_KIN1/SNF1/Nim1_like.28 - CAMK includes calcium/calmodulin depedent protein kinases, expressed		101	0.006	37.0	84	95	3	54.84	31	30	60
Excalibur_c47286_281	2B	1	LOC_Os07g07690.1 protein|PHD-finger domain containing protein, expressed		101	0.001	39.3	90	14	100	48.28	29	613	641
Excalibur_c47286_281	2B	1	LOC_Os07g07690.2 protein|PHD-finger domain containing protein, expressed		101	0.001	39.3	90	14	100	48.28	29	613	641
IAAV4206	2B	1	LOC_Os07g12680.1 protein|LZ-NBS-LRR class RGA, putative, expressed		201	0.0002	41.6	96	158	3	37.74	53	42	94
IAAV4206	2B	1	LOC_Os07g19320.1 protein|stripe rust resistance protein Yr10, putative, expressed		201	9e-07	49.7	117	200	105	65.62	32	47	78
RAC875_c29937_325	2B	1	LOC_Os07g31400.1 protein|transposon protein, putative, unclassified, expressed		101	0.006	37.0	84	2	82	59.26	27	413	439
RAC875_c41476_217	2B	1	LOC_Os07g32110.1 protein|transposon protein, putative, unclassified, expressed		101	0.0001	42.4	98	2	91	60.00	30	352	381
wsnp_BF291736B_Ta_1_1	2B	1	LOC_Os07g40320.1 protein|vesicle transport protein GOT1B, putative, expressed		121	0.002	38.5	88	2	55	94.44	18	265	282
wsnp_Ex_c38739_46195930	2B	1	LOC_Os07g40480.1 protein|zinc finger family protein, putative, expressed		201	2e-17	85.1	209	199	8	90.62	64	171	234
wsnp_Ex_c38739_46196393	2B	1	LOC_Os07g40480.1 protein|zinc finger family protein, putative, expressed		201	2e-28	121	304	201	1	85.07	67	10	76
Kukri_rep_c74573_613	2B	1	LOC_Os07g40520.1 protein|formin-like protein 20, putative, expressed		101	6e-08	53.5	127	1	99	79.41	34	395	428
IAAV1296	2B	1	LOC_Os07g40580.1 protein|eukaryotic translation initiation factor 5A, putative, expressed		201	4e-11	64.3	155	109	2	80.56	36	1	36
wsnp_CAP7_c2233_1085003	2B	1	LOC_Os07g40580.1 protein|eukaryotic translation initiation factor 5A, putative, expressed		175	9e-08	37.7	86	113	175	76.19	21	16	36
wsnp_CAP7_c2233_1085003	2B	1	LOC_Os07g40580.1 protein|eukaryotic translation initiation factor 5A, putative, expressed		175	9e-08	35.0	79	67	132	68.18	22	1	22
IAAV4206	2B	1	LOC_Os07g40810.1 protein|NBS-LRR type disease resistance protein, putative, expressed		201	0.0001	42.7	99	197	3	33.85	65	58	121
Kukri_c10054_567	2B	1	LOC_Os07g41200.1 protein|expressed protein		101	0.0003	41.2	95	101	3	2013-03-03	33	784	813
wsnp_Ex_c33246_41764093	2B	1	LOC_Os07g41200.1 protein|expressed protein		201	1e-10	62.8	151	197	3	72.31	65	502	566
wsnp_Ex_rep_c101906_87187119	2B	1	LOC_Os07g41200.1 protein|expressed protein		201	1e-19	92.4	228	6	200	76.92	65	769	830
BS00011164_51	2B	1	LOC_Os07g41310.1 protein|COBRA, putative, expressed		101	5e-13	70.5	171	1	96	87.50	32	390	421
BS00011164_51	2B	1	LOC_Os07g41320.1 protein|COBRA-like protein precursor, putative, expressed		101	4e-09	57.4	137	1	90	70.00	30	419	448
wsnp_Ex_c51461_55394646	2B	1	LOC_Os07g41640.1 protein|agenet domain-containing protein, putative, expressed		201	2e-11	65.5	158	14	151	69.57	46	584	629
wsnp_Ex_c51461_55394646	2B	1	LOC_Os07g41640.2 protein|agenet domain-containing protein, putative, expressed		201	2e-11	65.5	158	14	151	69.57	46	445	490
wsnp_Ex_c51461_55394646	2B	1	LOC_Os07g41640.3 protein|agenet domain-containing protein, putative, expressed		201	2e-11	65.5	158	14	151	69.57	46	294	339
Jagger_c4412_265	2B	1	LOC_Os07g45310.1 protein|BSD domain-containing protein, putative, expressed		101	1e-08	56.2	134	1	99	78.79	33	327	359
Tdurum_contig98206_211	2B	1	LOC_Os07g45310.1 protein|BSD domain-containing protein, putative, expressed		101	0.006	37.0	84	1	54	94.44	18	389	406
wsnp_Ex_rep_c67391_65971023	2B	1	LOC_Os07g47290.1 protein|xylose isomerase, putative, expressed		201	0.006	37.0	84	2	64	85.71	21	460	480
Excalibur_rep_c68899_1400	2B	1	LOC_Os07g48100.1 protein|CAMK_KIN1/SNF1/Nim1_like.31 - CAMK includes calcium/calmodulin depedent protein kinases, expressed		101	2e-09	58.5	140	101	3	84.85	33	28	60
Kukri_c4710_991	2B	1	LOC_Os07g48229.1 protein|vacuolar-sorting receptor precursor, putative, expressed		101	1e-09	59.3	142	1	96	87.50	32	588	619
Excalibur_c1451_660	2D	1	LOC_Os04g54870.1 protein|RNA recognition motif containing protein, putative, expressed		101	4e-10	60.8	146	101	3	81.82	33	111	143
Excalibur_c1451_660	2D	1	LOC_Os04g54870.2 protein|RNA recognition motif containing protein, putative, expressed		101	4e-10	60.8	146	101	3	81.82	33	106	138
Ku_c674_915	2D	1	LOC_Os04g56620.1 protein|molybdopterin biosynthesis protein CNX1, putative, expressed		101	0.0002	41.6	96	1	99	24.24	33	228	260
Ku_c674_915	2D	1	LOC_Os04g56620.2 protein|molybdopterin biosynthesis protein CNX1, putative, expressed		101	0.0002	41.6	96	1	99	24.24	33	228	260
Kukri_c32355_1089	2D	1	LOC_Os04g56630.1 protein|transposon protein, putative, unclassified, expressed		101	2e-05	45.4	106	4	99	68.75	32	829	860
Kukri_c32355_1089	2D	1	LOC_Os04g56630.2 protein|transposon protein, putative, unclassified, expressed		101	2e-05	45.4	106	4	99	68.75	32	829	860
D_contig31797_313	2D	1	LOC_Os07g06800.1 protein|3-oxo-5-alpha-steroid 4-dehydrogenase, putative, expressed		250	1e-20	95.9	237	205	2	65.28	72	144	215
RAC875_rep_c72220_143	2D	1	LOC_Os07g46450.1 protein|pleckstrin homology domain-containing protein, putative, expressed		101	2e-11	65.5	158	100	2	90.91	33	840	872
RAC875_rep_c72220_143	2D	1	LOC_Os07g46450.2 protein|pleckstrin homology domain-containing protein, putative, expressed		101	2e-11	65.5	158	100	2	90.91	33	612	644
IAAV5984	3A	1	LOC_Os01g07140.1 protein|kelch repeat-containing protein, putative, expressed		201	0.0002	42.0	97	7	192	38.71	62	518	575
IAAV5984	3A	1	LOC_Os01g07140.2 protein|kelch repeat-containing protein, putative, expressed		201	0.0002	42.0	97	7	192	38.71	62	511	568
wsnp_Ex_c8884_14841846	3A	1	LOC_Os01g64490.1 protein|protein kinase domain containing protein, expressed		201	6e-14	73.6	179	199	44	76.92	52	374	424
Excalibur_c63730_660	3B	1	LOC_Os01g36830.1 protein|polygalacturonase, putative, expressed		101	0.0002	41.6	96	7	99	48.39	31	289	319
IAAV958	3B	1	LOC_Os01g39790.1 protein|esterase/lipase/thioesterase, putative, expressed		201	4e-24	107	267	1	201	79.10	67	131	197
wsnp_JD_c119_190079	3B	1	LOC_Os01g39790.1 protein|esterase/lipase/thioesterase, putative, expressed		201	3e-17	84.3	207	29	199	64.91	57	21	77
wsnp_JD_c119_190135	3B	1	LOC_Os01g39790.1 protein|esterase/lipase/thioesterase, putative, expressed		201	4e-23	103	258	3	200	71.21	66	31	96
IAAV958	3B	1	LOC_Os01g39790.2 protein|esterase/lipase/thioesterase, putative, expressed		201	4e-24	107	267	1	201	79.10	67	93	159
wsnp_JD_c119_190079	3B	1	LOC_Os01g39790.2 protein|esterase/lipase/thioesterase, putative, expressed		201	7e-09	56.6	135	86	199	60.53	38	2	39
wsnp_JD_c119_190135	3B	1	LOC_Os01g39790.2 protein|esterase/lipase/thioesterase, putative, expressed		201	2e-20	94.7	234	30	200	71.93	57	2	58
IAAV958	3B	1	LOC_Os01g39800.1 protein|esterase, putative, expressed		201	7e-25	109	273	1	201	77.61	67	188	254
wsnp_JD_c119_190079	3B	1	LOC_Os01g39800.1 protein|esterase, putative, expressed		201	2e-15	78.6	192	5	199	56.72	67	68	134
wsnp_JD_c119_190135	3B	1	LOC_Os01g39800.1 protein|esterase, putative, expressed		201	2e-21	98.6	244	3	200	68.18	66	88	153
IAAV958	3B	1	LOC_Os01g39800.2 protein|esterase, putative, expressed		201	7e-25	109	273	1	201	77.61	67	85	151
RFL_Contig3799_987	3B	1	LOC_Os01g40094.1 protein|protein phosphatase 2C, putative, expressed		101	1e-07	52.8	125	1	84	75.00	28	244	271
wsnp_Ex_rep_c69783_68742690	3B	1	LOC_Os01g40340.1 protein|SIT4 phosphatase-associated protein domain containing protein, expressed		201	0.0005	40.4	93	2	187	50.00	62	564	625
wsnp_Ex_rep_c69783_68742690	3B	1	LOC_Os01g40340.2 protein|SIT4 phosphatase-associated protein domain containing protein, expressed		201	0.0005	40.4	93	2	187	50.00	62	563	624
Jagger_c2707_152	3B	1	LOC_Os01g43910.1 protein|CGMC_MAPKCMGC_2.4 - CGMC includes CDA, MAPK, GSK3, and CLKC kinases, expressed		101	0.0001	42.4	98	96	31	90.91	22	591	612
RAC875_c25305_754	3B	1	LOC_Os01g43910.1 protein|CGMC_MAPKCMGC_2.4 - CGMC includes CDA, MAPK, GSK3, and CLKC kinases, expressed		101	7e-09	56.6	135	3	101	81.82	33	580	612
TA001218-0519	3B	1	LOC_Os01g43910.1 protein|CGMC_MAPKCMGC_2.4 - CGMC includes CDA, MAPK, GSK3, and CLKC kinases, expressed		54	0.008	36.2	82	1	54	83.33	18	528	545
RAC875_c17404_1160	3B	1	LOC_Os01g44310.1 protein|dnaJ domain containing protein, expressed		101	2e-05	45.4	106	86	3	71.43	28	165	192
RAC875_c17404_1160	3B	1	LOC_Os01g44310.2 protein|dnaJ domain containing protein, expressed		101	2e-05	45.4	106	86	3	71.43	28	165	192
Excalibur_c63730_660	3B	1	LOC_Os01g44970.1 protein|polygalacturonase, putative, expressed		101	1e-12	69.3	168	1	99	93.94	33	446	478
Excalibur_c63730_660	3B	1	LOC_Os01g45060.1 protein|polygalacturonase, putative, expressed		101	1e-12	69.3	168	1	99	93.94	33	331	363
BS00030534_51	3B	1	LOC_Os01g50080.1 protein|MDR-like ABC transporter, putative, expressed		101	6e-06	47.0	110	1	99	72.73	33	880	912
BS00030534_51	3B	1	LOC_Os01g50100.1 protein|ABC transporter, ATP-binding protein, putative, expressed		101	0.0003	41.2	95	1	99	60.61	33	907	939
BS00030534_51	3B	1	LOC_Os01g50160.1 protein|MDR-like ABC transporter, putative, expressed		101	0.006	37.0	84	1	99	54.55	33	1000	1032
Excalibur_c5977_440	3B	1	LOC_Os01g59130.1 protein|proline-rich family protein, putative, expressed		101	7e-12	66.6	161	101	3	93.94	33	425	457
Kukri_rep_c117846_427	3B	1	LOC_Os01g59130.1 protein|proline-rich family protein, putative, expressed		101	1e-05	46.2	108	74	3	91.67	24	1	24
Excalibur_c5977_440	3B	1	LOC_Os01g59130.2 protein|proline-rich family protein, putative, expressed		101	7e-12	66.6	161	101	3	93.94	33	425	457
Kukri_rep_c117846_427	3B	1	LOC_Os01g59130.2 protein|proline-rich family protein, putative, expressed		101	1e-05	46.2	108	74	3	91.67	24	1	24
Kukri_rep_c117846_427	3B	1	LOC_Os01g59130.3 protein|proline-rich family protein, putative, expressed		101	1e-05	46.2	108	74	3	91.67	24	1	24
BobWhite_c40455_116	3B	1	LOC_Os01g59660.1 protein|MYB family transcription factor, putative, expressed		101	4e-12	67.4	163	1	99	93.94	33	343	375
BobWhite_c40455_116	3B	1	LOC_Os01g59660.2 protein|MYB family transcription factor, putative, expressed		101	4e-12	67.4	163	1	99	93.94	33	343	375
BobWhite_c40455_116	3B	1	LOC_Os01g59660.3 protein|MYB family transcription factor, putative, expressed		101	4e-12	67.4	163	1	99	93.94	33	343	375
BobWhite_c40455_116	3B	1	LOC_Os01g59660.4 protein|MYB family transcription factor, putative, expressed		101	4e-12	67.4	163	1	99	93.94	33	317	349
RAC875_c53296_378	3B	1	LOC_Os01g59670.1 protein|expressed protein		101	1e-05	45.8	107	19	99	77.78	27	491	517
wsnp_Ex_c5547_9772680	3B	1	LOC_Os01g59670.1 protein|expressed protein		201	3e-07	51.2	121	3	149	57.14	49	882	929
wsnp_Ex_c5547_9774195	3B	1	LOC_Os01g59670.1 protein|expressed protein		201	0.0004	40.8	94	3	113	51.35	37	1325	1361
wsnp_Ex_c37115_44930934	3B	1	LOC_Os01g66330.1 protein|ATP-dependent Clp protease ATP-binding subunit clpX, putative, expressed		201	8e-19	89.7	221	3	200	83.33	66	544	609
Kukri_rep_c94244_223	3D	1	LOC_Os01g01800.1 protein|expressed protein		101	3e-10	61.2	147	1	99	82.35	34	650	683
Kukri_rep_c94244_223	3D	1	LOC_Os01g01800.2 protein|expressed protein		101	1e-11	65.9	159	1	99	84.85	33	650	682
RAC875_c29099_1366	3D	1	LOC_Os01g01960.1 protein|transcriptional repressor, putative, expressed		101	2e-10	61.6	148	101	3	81.82	33	1081	1113
Excalibur_c63483_991	3D	1	LOC_Os01g69030.1 protein|sucrose-phosphate synthase, putative, expressed		101	1e-08	55.8	133	101	3	72.73	33	552	584
Excalibur_rep_c67048_452	3D	1	LOC_Os01g69030.1 protein|sucrose-phosphate synthase, putative, expressed		101	8e-06	46.6	109	4	99	56.25	32	900	931
Kukri_rep_c69028_1674	3D	1	LOC_Os01g69030.1 protein|sucrose-phosphate synthase, putative, expressed		101	2e-05	45.4	106	101	6	59.38	32	582	613
RAC875_rep_c69820_103	3D	1	LOC_Os01g69030.1 protein|sucrose-phosphate synthase, putative, expressed		101	1e-07	52.4	124	1	99	66.67	33	292	324
Excalibur_c63483_991	3D	1	LOC_Os01g69030.2 protein|sucrose-phosphate synthase, putative, expressed		101	1e-08	55.8	133	101	3	72.73	33	614	646
Excalibur_rep_c67048_452	3D	1	LOC_Os01g69030.2 protein|sucrose-phosphate synthase, putative, expressed		101	8e-06	46.6	109	4	99	56.25	32	962	993
Kukri_rep_c69028_1674	3D	1	LOC_Os01g69030.2 protein|sucrose-phosphate synthase, putative, expressed		101	2e-05	45.4	106	101	6	59.38	32	644	675
RAC875_rep_c69820_103	3D	1	LOC_Os01g69030.2 protein|sucrose-phosphate synthase, putative, expressed		101	1e-07	52.4	124	1	99	66.67	33	354	386
Excalibur_c63483_991	3D	1	LOC_Os01g69030.3 protein|sucrose-phosphate synthase, putative, expressed		101	1e-08	55.8	133	101	3	72.73	33	614	646
Excalibur_rep_c67048_452	3D	1	LOC_Os01g69030.3 protein|sucrose-phosphate synthase, putative, expressed		101	8e-06	46.6	109	4	99	56.25	32	962	993
Kukri_rep_c69028_1674	3D	1	LOC_Os01g69030.3 protein|sucrose-phosphate synthase, putative, expressed		101	2e-05	45.4	106	101	6	59.38	32	644	675
RAC875_rep_c69820_103	3D	1	LOC_Os01g69030.3 protein|sucrose-phosphate synthase, putative, expressed		101	1e-07	52.4	124	1	99	66.67	33	354	386
Excalibur_c63483_991	3D	1	LOC_Os01g69030.4 protein|sucrose-phosphate synthase, putative, expressed		101	1e-08	55.8	133	101	3	72.73	33	614	646
Excalibur_rep_c67048_452	3D	1	LOC_Os01g69030.4 protein|sucrose-phosphate synthase, putative, expressed		101	8e-06	46.6	109	4	99	56.25	32	962	993
Kukri_rep_c69028_1674	3D	1	LOC_Os01g69030.4 protein|sucrose-phosphate synthase, putative, expressed		101	2e-05	45.4	106	101	6	59.38	32	644	675
RAC875_rep_c69820_103	3D	1	LOC_Os01g69030.4 protein|sucrose-phosphate synthase, putative, expressed		101	1e-07	52.4	124	1	99	66.67	33	354	386
BobWhite_c43728_100	4A	1	LOC_Os03g01160.2 protein|protein kinase family protein, putative, expressed		101	0.0007	40.0	92	5	94	56.67	30	544	573
BobWhite_rep_c63429_271	4A	1	LOC_Os03g01530.1 protein|tubulin/FtsZ domain containing protein, putative, expressed		101	0.001	39.7	91	98	3	46.88	32	236	267
wsnp_Ku_c4924_8816643	4A	1	LOC_Os03g03990.1 protein|signal recognition particle 43 kDa protein, chloroplast precursor, putative, expressed		201	0.003	38.1	87	19	195	39.06	64	162	225
RAC875_c54248_499	4A	1	LOC_Os03g04970.1 protein|T-complex protein, putative, expressed		101	5e-08	53.9	128	1	99	63.64	33	284	316
BS00064369_51	4A	1	LOC_Os03g05140.1 protein|receptor-like protein kinase 2 precursor, putative, expressed		101	0.0003	41.2	95	100	2	54.55	33	485	517
BS00064369_51	4A	1	LOC_Os03g05140.1 protein|receptor-like protein kinase 2 precursor, putative, expressed		101	0.001	39.7	91	100	2	48.48	33	533	565
BS00064369_51	4A	1	LOC_Os03g05140.1 protein|receptor-like protein kinase 2 precursor, putative, expressed		101	0.003	38.1	87	97	2	46.88	32	270	301
BS00064369_51	4A	1	LOC_Os03g05140.1 protein|receptor-like protein kinase 2 precursor, putative, expressed		101	0.003	38.1	87	100	2	51.52	33	341	373
BS00064369_51	4A	1	LOC_Os03g05140.1 protein|receptor-like protein kinase 2 precursor, putative, expressed		101	0.004	37.7	86	100	2	48.48	33	413	445
BS00064369_51	4A	1	LOC_Os03g05140.1 protein|receptor-like protein kinase 2 precursor, putative, expressed		101	0.005	37.4	85	100	2	42.42	33	509	541
RFL_Contig2531_1872	4A	1	LOC_Os03g05730.1 protein|cell division control protein 48 homolog E, putative, expressed		101	4e-05	44.3	103	4	90	58.62	29	565	593
Excalibur_c5624_1026	4A	1	LOC_Os03g09100.1 protein|calmodulin-binding transcription activator, putative, expressed		101	4e-09	57.4	137	2	100	84.85	33	807	839
BS00064369_51	4A	1	LOC_Os03g11340.1 protein|leucine-rich repeat resistance protein, putative, expressed		101	0.001	39.3	90	100	5	59.38	32	238	269
BobWhite_rep_c63429_271	4A	1	LOC_Os03g11970.1 protein|tubulin/FtsZ domain containing protein, putative, expressed		101	3e-11	64.7	156	101	3	87.88	33	237	269
BS00064369_51	4A	1	LOC_Os03g12730.1 protein|receptor protein kinase CLAVATA1 precursor, putative, expressed		101	0.001	39.7	91	100	2	54.55	33	144	176
BS00064369_51	4A	1	LOC_Os03g12730.1 protein|receptor protein kinase CLAVATA1 precursor, putative, expressed		101	0.003	38.1	87	100	2	48.48	33	555	587
BS00064369_51	4A	1	LOC_Os03g12730.1 protein|receptor protein kinase CLAVATA1 precursor, putative, expressed		101	0.004	37.7	86	97	2	53.12	32	266	297
BS00064369_51	4A	1	LOC_Os03g12730.1 protein|receptor protein kinase CLAVATA1 precursor, putative, expressed		101	0.005	37.4	85	97	2	50.00	32	508	539
BS00064369_51	4A	1	LOC_Os03g12730.1 protein|receptor protein kinase CLAVATA1 precursor, putative, expressed		101	0.008	36.6	83	100	2	51.52	33	459	491
BS00064369_51	4A	1	LOC_Os03g18630.1 protein|receptor-like kinase RHG1, putative, expressed		101	0.0001	42.7	99	97	2	59.38	32	215	246
BS00064369_51	4A	1	LOC_Os03g18630.1 protein|receptor-like kinase RHG1, putative, expressed		101	0.0002	42.0	97	100	2	60.61	33	190	222
BS00064369_51	4A	1	LOC_Os03g18630.1 protein|receptor-like kinase RHG1, putative, expressed		101	0.003	38.1	87	100	2	51.52	33	118	150
BS00064369_51	4A	1	LOC_Os03g18630.1 protein|receptor-like kinase RHG1, putative, expressed		101	0.004	37.7	86	97	2	53.12	32	167	198
Tdurum_contig46583_1275	4A	1	LOC_Os03g19990.1 protein|WD40-like Beta Propeller Repeat family protein, expressed		101	2e-05	45.1	105	20	100	70.37	27	375	401
BS00064369_51	4A	1	LOC_Os03g20450.1 protein|expressed protein		101	0.0002	42.0	97	100	2	54.55	33	103	135
BS00064369_51	4A	1	LOC_Os03g20450.1 protein|expressed protein		101	0.0003	41.2	95	100	2	54.55	33	479	511
BS00064369_51	4A	1	LOC_Os03g21730.1 protein|receptor-like protein kinase precursor, putative, expressed		101	0.0002	42.0	97	97	2	53.12	32	467	498
BS00064369_51	4A	1	LOC_Os03g21730.1 protein|receptor-like protein kinase precursor, putative, expressed		101	0.0004	40.8	94	100	2	51.52	33	276	308
BS00064369_51	4A	1	LOC_Os03g21730.1 protein|receptor-like protein kinase precursor, putative, expressed		101	0.0005	40.4	93	100	2	48.48	33	490	522
BS00064369_51	4A	1	LOC_Os03g21730.1 protein|receptor-like protein kinase precursor, putative, expressed		101	0.002	38.5	88	97	2	50.00	32	420	451
BS00064369_51	4A	1	LOC_Os03g28270.1 protein|Leucine Rich Repeat family protein, expressed		101	0.0004	40.8	94	97	2	53.12	32	414	445
BS00064369_51	4A	1	LOC_Os03g28270.1 protein|Leucine Rich Repeat family protein, expressed		101	0.0004	40.8	94	100	2	54.55	33	605	637
BS00064369_51	4A	1	LOC_Os03g28270.1 protein|Leucine Rich Repeat family protein, expressed		101	0.0005	40.4	93	97	2	53.12	32	390	421
Tdurum_contig46583_1275	4A	1	LOC_Os03g28980.1 protein|WD40-like Beta Propeller Repeat family protein, expressed		101	3e-05	44.7	104	8	100	67.74	31	377	407
wsnp_Ku_c2317_4448102	4A	1	LOC_Os03g40060.1 protein|expressed protein		201	6e-05	43.5	101	96	200	48.57	35	127	161
Kukri_c48199_102	4A	1	LOC_Os03g42010.1 protein|DNA-directed polymerase, putative, expressed		101	3e-12	67.8	164	1	99	90.91	33	535	567
Kukri_c48199_102	4A	1	LOC_Os03g42010.2 protein|DNA-directed polymerase, putative, expressed		101	3e-12	67.8	164	1	99	90.91	33	535	567
BobWhite_rep_c63429_271	4A	1	LOC_Os03g45920.1 protein|tubulin/FtsZ domain containing protein, putative, expressed		101	0.001	39.7	91	98	3	46.88	32	236	267
wsnp_Ku_c4924_8816643	4A	1	LOC_Os03g47620.1 protein|ankyrin, putative, expressed		201	0.008	36.6	83	1	168	40.91	66	274	338
wsnp_Ku_c4924_8816643	4A	1	LOC_Os03g47650.1 protein|ankyrin, putative, expressed		201	2e-06	48.5	114	16	192	41.79	67	210	276
wsnp_Ku_c4924_8816643	4A	1	LOC_Os03g47670.1 protein|ankyrin repeat family protein, putative, expressed		201	3e-05	44.7	104	67	195	54.55	44	1	44
wsnp_Ku_c4924_8816643	4A	1	LOC_Os03g47686.1 protein|ankyrin, putative, expressed		201	4e-08	54.3	129	19	195	47.06	68	254	321
wsnp_Ku_c4924_8816643	4A	1	LOC_Os03g47720.1 protein|ankyrin, putative, expressed		201	1e-05	46.2	108	19	192	46.03	63	164	226
BS00064369_51	4A	1	LOC_Os03g50450.1 protein|inactive receptor kinase At2g26730 precursor, putative, expressed		101	4e-06	47.4	111	97	2	62.50	32	155	186
BobWhite_rep_c63429_271	4A	1	LOC_Os03g51600.1 protein|tubulin/FtsZ domain containing protein, putative, expressed		101	4e-12	67.4	163	101	3	96.97	33	237	269
BobWhite_rep_c63429_271	4A	1	LOC_Os03g51600.2 protein|tubulin/FtsZ domain containing protein, putative, expressed		101	4e-12	67.4	163	101	3	96.97	33	237	269
BS00064369_51	4A	1	LOC_Os03g54900.1 protein|phytosulfokine receptor precursor, putative, expressed		101	0.0007	40.0	92	100	2	54.55	33	230	262
BS00064369_51	4A	1	LOC_Os03g54900.1 protein|phytosulfokine receptor precursor, putative, expressed		101	0.003	38.1	87	97	2	50.00	32	571	602
BS00064369_51	4A	1	LOC_Os03g54900.2 protein|phytosulfokine receptor precursor, putative, expressed		101	0.0007	40.0	92	100	2	54.55	33	230	262
BS00064369_51	4A	1	LOC_Os03g54900.2 protein|phytosulfokine receptor precursor, putative, expressed		101	0.003	38.1	87	97	2	50.00	32	571	602
BobWhite_rep_c63429_271	4A	1	LOC_Os03g56810.1 protein|tubulin/FtsZ domain containing protein, putative, expressed		101	0.001	39.7	91	98	3	46.88	32	236	267
wsnp_Ex_c24474_33721784	4A	1	LOC_Os03g63590.1 protein|metallo-beta-lactamase, putative, expressed		201	1e-17	85.5	210	3	152	86.00	50	652	701
wsnp_Ku_c3237_6024936	4A	1	LOC_Os03g63590.1 protein|metallo-beta-lactamase, putative, expressed		201	0.006	37.0	84	1	60	90.00	20	682	701
RAC875_c54248_499	4A	1	LOC_Os03g64210.1 protein|T-complex protein, putative, expressed		101	1e-07	52.8	125	1	99	75.76	33	293	325
RAC875_c54248_499	4A	1	LOC_Os03g64210.2 protein|T-complex protein, putative, expressed		101	1e-07	52.8	125	1	99	75.76	33	188	220
RAC875_c54248_499	4A	1	LOC_Os03g64210.3 protein|T-complex protein, putative, expressed		101	1e-07	52.8	125	1	99	75.76	33	188	220
BS00064369_51	4A	1	LOC_Os11g07100.1 protein|receptor-like protein kinase precursor, putative, expressed		101	0.001	39.7	91	100	2	48.48	33	163	195
BS00064369_51	4A	1	LOC_Os11g07100.1 protein|receptor-like protein kinase precursor, putative, expressed		101	0.006	37.0	84	97	2	50.00	32	456	487
BS00064369_51	4A	1	LOC_Os11g07100.2 protein|receptor-like protein kinase precursor, putative, expressed		101	0.001	39.7	91	100	2	48.48	33	83	115
BS00064369_51	4A	1	LOC_Os11g07100.2 protein|receptor-like protein kinase precursor, putative, expressed		101	0.006	37.0	84	97	2	50.00	32	376	407
BS00064369_51	4A	1	LOC_Os11g07170.1 protein|receptor kinase, putative, expressed		101	8e-05	43.1	100	97	2	59.38	32	549	580
BS00064369_51	4A	1	LOC_Os11g07225.1 protein|expressed protein		101	0.0007	40.0	92	100	2	48.48	33	83	115
BS00064369_51	4A	1	LOC_Os11g07225.1 protein|expressed protein		101	0.0007	40.0	92	97	2	53.12	32	401	432
BS00064369_51	4A	1	LOC_Os11g07225.1 protein|expressed protein		101	0.005	37.4	85	97	2	56.25	32	377	408
BS00064369_51	4A	1	LOC_Os11g07230.1 protein|receptor kinase, putative, expressed		101	0.002	38.9	89	97	2	53.12	32	546	577
BS00064369_51	4A	1	LOC_Os11g07230.2 protein|receptor kinase, putative, expressed		101	0.002	38.9	89	97	2	53.12	32	546	577
BS00064369_51	4A	1	LOC_Os11g07230.3 protein|receptor kinase, putative, expressed		101	0.002	38.9	89	97	2	53.12	32	546	577
BS00064369_51	4A	1	LOC_Os11g07240.1 protein|serine/threonine-protein kinase BRI1-like 2 precursor, putative, expressed		101	0.001	39.3	90	100	2	54.55	33	487	519
BS00064369_51	4A	1	LOC_Os11g07240.1 protein|serine/threonine-protein kinase BRI1-like 2 precursor, putative, expressed		101	0.002	38.5	88	97	2	43.75	32	134	165
BS00064369_51	4A	1	LOC_Os11g07260.1 protein|expressed protein		101	0.002	38.9	89	97	2	53.12	32	568	599
BS00064369_51	4A	1	LOC_Os11g07270.1 protein|expressed protein		101	5e-05	43.9	102	100	2	60.61	33	568	600
BS00064369_51	4A	1	LOC_Os11g07270.1 protein|expressed protein		101	0.005	37.4	85	100	2	45.45	33	520	552
BS00064369_51	4A	1	LOC_Os11g07270.1 protein|expressed protein		101	0.008	36.6	83	100	2	45.45	33	544	576
Kukri_rep_c85536_598	4A	1	LOC_Os11g08569.1 protein|cycloartenol synthase, putative, expressed		101	8e-06	46.6	109	101	3	57.58	33	548	580
BS00064369_51	4A	1	LOC_Os11g09130.1 protein|receptor-like protein kinase 5 precursor, putative, expressed		101	0.001	39.7	91	97	2	46.88	32	478	509
BS00064369_51	4A	1	LOC_Os11g09130.1 protein|receptor-like protein kinase 5 precursor, putative, expressed		101	0.001	39.3	90	100	2	54.55	33	522	554
BS00064369_51	4A	1	LOC_Os11g10310.1 protein|receptor-like protein kinase 2 precursor, putative, expressed		101	0.0001	42.4	98	97	2	53.12	32	533	564
BS00064369_51	4A	1	LOC_Os11g10310.1 protein|receptor-like protein kinase 2 precursor, putative, expressed		101	0.0007	40.0	92	100	2	54.55	33	628	660
BS00064369_51	4A	1	LOC_Os11g10310.1 protein|receptor-like protein kinase 2 precursor, putative, expressed		101	0.001	39.7	91	97	2	46.88	32	141	172
BS00064369_51	4A	1	LOC_Os11g10310.1 protein|receptor-like protein kinase 2 precursor, putative, expressed		101	0.001	39.7	91	100	2	54.55	33	652	684
BS00064369_51	4A	1	LOC_Os11g10310.1 protein|receptor-like protein kinase 2 precursor, putative, expressed		101	0.004	37.7	86	94	2	61.29	31	363	393
RFL_Contig2531_1872	4A	1	LOC_Os11g11340.1 protein|CIP111, putative, expressed		101	6e-05	43.5	101	4	96	61.29	31	814	844
tplb0033c09_1345	4A	1	LOC_Os11g11550.1 protein|NBS-LRR disease resistance protein, putative, expressed		101	0.0004	40.8	94	4	99	50.00	32	474	505
tplb0033c09_1345	4A	1	LOC_Os11g11550.2 protein|NBS-LRR disease resistance protein, putative, expressed		101	0.0004	40.8	94	4	99	50.00	32	474	505
tplb0033c09_1345	4A	1	LOC_Os11g11790.1 protein|NBS-LRR type disease resistance protein, putative, expressed		101	1e-09	59.3	142	1	99	81.82	33	144	176
RAC875_c278_2934	4A	1	LOC_Os11g11810.1 protein|NBS-LRR disease resistance protein, putative, expressed		101	6e-08	53.5	127	5	100	75.00	32	579	610
RAC875_c278_2934	4A	1	LOC_Os11g11920.1 protein|resistance protein, putative, expressed		101	0.006	37.0	84	5	100	62.50	32	554	582
tplb0033c09_1345	4A	1	LOC_Os11g11940.1 protein|MLA10, putative, expressed		101	2e-08	55.5	132	1	99	72.73	33	462	494
BS00064369_51	4A	1	LOC_Os11g12530.1 protein|receptor-like protein kinase 5 precursor, putative, expressed		101	0.0001	42.4	98	97	2	53.12	32	249	280
BS00064369_51	4A	1	LOC_Os11g12530.1 protein|receptor-like protein kinase 5 precursor, putative, expressed		101	0.0002	41.6	96	100	2	57.58	33	440	472
BS00064369_51	4A	1	LOC_Os11g12530.1 protein|receptor-like protein kinase 5 precursor, putative, expressed		101	0.002	38.9	89	100	2	48.48	33	464	496
BS00064369_51	4A	1	LOC_Os11g12530.1 protein|receptor-like protein kinase 5 precursor, putative, expressed		101	0.008	36.6	83	97	5	48.39	31	393	423
BS00064369_51	4A	1	LOC_Os11g12560.1 protein|receptor-like protein kinase HAIKU2 precursor, putative, expressed		101	5e-05	43.9	102	100	2	54.55	33	360	392
BS00064369_51	4A	1	LOC_Os11g12560.1 protein|receptor-like protein kinase HAIKU2 precursor, putative, expressed		101	0.006	37.0	84	100	2	54.55	33	552	584
BS00064369_51	4A	1	LOC_Os11g12620.1 protein|receptor protein kinase CLAVATA1 precursor, putative, expressed		101	2e-06	48.9	115	97	2	65.62	32	284	315
BS00064369_51	4A	1	LOC_Os11g12620.1 protein|receptor protein kinase CLAVATA1 precursor, putative, expressed		101	0.0002	42.0	97	100	2	54.55	33	506	538
BS00064369_51	4A	1	LOC_Os11g12620.1 protein|receptor protein kinase CLAVATA1 precursor, putative, expressed		101	0.002	38.5	88	97	2	53.12	32	356	387
BS00064369_51	4A	1	LOC_Os11g12620.1 protein|receptor protein kinase CLAVATA1 precursor, putative, expressed		101	0.004	37.7	86	100	2	51.52	33	482	514
RAC875_c29282_187	4A	1	LOC_Os11g12760.1 protein|O-methyltransferase, putative, expressed		101	4e-05	44.3	103	1	99	66.67	36	32	67
BS00064369_51	4A	1	LOC_Os11g14050.1 protein|leucine-rich repeat family protein, putative, expressed		101	2e-05	45.1	105	100	2	57.58	33	155	187
BS00064369_51	4A	1	LOC_Os11g14050.1 protein|leucine-rich repeat family protein, putative, expressed		101	0.008	36.6	83	97	2	46.88	32	108	139
BS00064369_51	4A	1	LOC_Os11g14050.2 protein|leucine-rich repeat family protein, putative, expressed		101	2e-05	45.1	105	100	2	57.58	33	83	115
BS00064369_51	4A	1	LOC_Os11g14050.2 protein|leucine-rich repeat family protein, putative, expressed		101	0.008	36.6	83	97	2	46.88	32	36	67
BobWhite_rep_c63429_271	4A	1	LOC_Os11g14220.1 protein|tubulin/FtsZ domain containing protein, putative, expressed		101	4e-12	67.4	163	101	3	96.97	33	237	269
Kukri_rep_c85536_598	4A	1	LOC_Os11g18194.1 protein|cycloartenol synthase, putative, expressed		101	0.002	38.5	88	101	3	48.48	33	552	584
Kukri_rep_c85536_598	4A	1	LOC_Os11g18366.2 protein|cycloartenol synthase, putative, expressed		101	0.0001	42.4	98	101	3	54.55	33	409	441
Kukri_rep_c85536_598	4A	1	LOC_Os11g18366.3 protein|cycloartenol synthase, putative, expressed		101	0.0001	42.4	98	101	3	54.55	33	346	378
RAC875_c29282_187	4A	1	LOC_Os11g19790.1 protein|O-methyltransferase, putative, expressed		101	6e-06	47.0	110	1	99	72.73	33	34	66
Excalibur_c53103_113	4A	1	LOC_Os11g19840.1 protein|O-methyltransferase, putative, expressed		101	0.003	38.1	87	1	96	51.52	33	135	167
RAC875_c29282_187	4A	1	LOC_Os11g19840.1 protein|O-methyltransferase, putative, expressed		101	4e-05	44.3	103	1	99	63.64	33	33	65
Excalibur_c53103_113	4A	1	LOC_Os11g19880.1 protein|O-methyltransferase, putative, expressed		101	0.003	38.1	87	1	96	51.43	35	129	163
RAC875_c29282_187	4A	1	LOC_Os11g19880.1 protein|O-methyltransferase, putative, expressed		101	4e-05	44.3	103	1	99	63.64	33	26	58
RAC875_c29282_187	4A	1	LOC_Os11g20040.1 protein|O-methyltransferase, putative, expressed		101	4e-05	44.3	103	1	99	60.61	33	32	64
Excalibur_c53103_113	4A	1	LOC_Os11g20080.1 protein|O-methyltransferase, putative, expressed		101	0.005	37.4	85	1	96	53.12	32	141	172
RAC875_c29282_187	4A	1	LOC_Os11g20080.1 protein|O-methyltransferase, putative, expressed		101	0.0001	42.7	99	1	99	63.64	33	36	68
Excalibur_c53103_113	4A	1	LOC_Os11g20090.1 protein|O-methyltransferase, putative, expressed		101	3e-06	47.8	112	1	96	59.38	32	129	160
RAC875_c29282_187	4A	1	LOC_Os11g20090.1 protein|O-methyltransferase, putative, expressed		101	1e-05	46.2	108	1	99	66.67	33	32	64
RAC875_c29282_373	4A	1	LOC_Os11g20090.1 protein|O-methyltransferase, putative, expressed		101	3e-07	51.2	121	16	96	88.89	27	99	125
RAC875_c29282_566	4A	1	LOC_Os11g20090.1 protein|O-methyltransferase, putative, expressed		101	6e-05	43.5	101	6	101	65.62	32	160	191
RAC875_rep_c109924_289	4A	1	LOC_Os11g20090.1 protein|O-methyltransferase, putative, expressed		101	1e-05	45.8	107	2	100	60.61	33	143	175
Excalibur_c53103_113	4A	1	LOC_Os11g20160.1 protein|O-methyltransferase, putative, expressed		101	8e-05	43.1	100	1	96	53.12	32	128	159
RAC875_c29282_187	4A	1	LOC_Os11g20160.1 protein|O-methyltransferase, putative, expressed		101	9e-07	49.7	117	1	99	72.73	33	32	64
RAC875_c29282_373	4A	1	LOC_Os11g20160.1 protein|O-methyltransferase, putative, expressed		101	2e-06	48.9	115	1	99	72.73	33	93	125
RAC875_c29282_566	4A	1	LOC_Os11g20160.1 protein|O-methyltransferase, putative, expressed		101	3e-05	44.7	104	6	101	65.62	32	159	190
RAC875_rep_c109924_289	4A	1	LOC_Os11g20160.1 protein|O-methyltransferase, putative, expressed		101	4e-06	47.4	111	2	100	66.67	33	142	174
BS00064369_51	4A	1	LOC_Os11g26130.1 protein|receptor protein kinase TMK1 precursor, putative, expressed		101	0.001	39.3	90	100	2	51.52	33	398	430
BS00064369_51	4A	1	LOC_Os11g26130.1 protein|receptor protein kinase TMK1 precursor, putative, expressed		101	0.002	38.9	89	94	2	51.61	31	376	406
tplb0033c09_1345	4A	1	LOC_Os11g27430.1 protein|NB-ARC domain containing protein, expressed		101	8e-06	46.6	109	1	99	57.58	33	483	515
BS00064369_51	4A	1	LOC_Os11g29790.1 protein|receptor kinase, putative, expressed		101	0.0004	40.8	94	100	2	54.55	33	570	602
BS00064369_51	4A	1	LOC_Os11g29790.1 protein|receptor kinase, putative, expressed		101	0.001	39.7	91	97	2	53.12	32	252	283
BS00064369_51	4A	1	LOC_Os11g29790.1 protein|receptor kinase, putative, expressed		101	0.002	38.5	88	100	2	48.48	33	58	90
BS00064369_51	4A	1	LOC_Os11g29790.1 protein|receptor kinase, putative, expressed		101	0.002	38.5	88	97	2	46.88	32	354	385
BS00064369_51	4A	1	LOC_Os11g29790.1 protein|receptor kinase, putative, expressed		101	0.004	37.7	86	100	2	48.48	33	401	433
BS00064369_51	4A	1	LOC_Os11g31530.1 protein|BRASSINOSTEROID INSENSITIVE 1-associated receptor kinase 1 precursor, putative, expressed		101	0.0002	41.6	96	97	2	53.12	32	100	131
BS00064369_51	4A	1	LOC_Os11g31540.1 protein|BRASSINOSTEROID INSENSITIVE 1-associated receptor kinase 1 precursor, putative, expressed		101	0.0005	40.4	93	97	2	50.00	32	150	181
BS00064369_51	4A	1	LOC_Os11g31540.1 protein|BRASSINOSTEROID INSENSITIVE 1-associated receptor kinase 1 precursor, putative, expressed		101	0.002	38.5	88	97	2	46.88	32	102	133
BS00064369_51	4A	1	LOC_Os11g31560.1 protein|BRASSINOSTEROID INSENSITIVE 1-associated receptor kinase 1 precursor, putative, expressed		101	1e-05	46.2	108	97	2	59.38	32	152	183
BS00064369_51	4A	1	LOC_Os11g31560.1 protein|BRASSINOSTEROID INSENSITIVE 1-associated receptor kinase 1 precursor, putative, expressed		101	0.004	37.7	86	100	2	45.45	33	127	159
BS00064369_51	4A	1	LOC_Os11g31560.1 protein|BRASSINOSTEROID INSENSITIVE 1-associated receptor kinase 1 precursor, putative, expressed		101	0.005	37.4	85	100	2	45.45	33	175	207
BS00064369_51	4A	1	LOC_Os11g31560.1 protein|BRASSINOSTEROID INSENSITIVE 1-associated receptor kinase 1 precursor, putative, expressed		101	0.008	36.6	83	97	2	46.88	32	104	135
wsnp_Ku_c2317_4448102	4A	1	LOC_Os11g32410.1 protein|expressed protein		201	0.0002	42.0	97	3	197	29.85	67	98	164
RAC875_c29282_187	4A	1	LOC_Os11g33300.1 protein|O-methyltransferase, putative, expressed		101	0.004	37.7	86	7	87	62.96	27	35	61
BS00064369_51	4A	1	LOC_Os11g35410.1 protein|expressed protein		101	0.002	38.9	89	97	2	53.12	32	392	423
BS00064369_51	4A	1	LOC_Os11g35490.1 protein|leucine rich repeat protein, putative, expressed		101	0.0002	42.0	97	97	2	56.25	32	364	395
BS00064369_51	4A	1	LOC_Os11g35500.1 protein|receptor-like protein kinase 5 precursor, putative, expressed		101	0.0002	42.0	97	97	2	50.00	32	136	167
BS00064369_51	4A	1	LOC_Os11g35500.1 protein|receptor-like protein kinase 5 precursor, putative, expressed		101	0.0007	40.0	92	100	2	51.52	33	159	191
BS00064369_51	4A	1	LOC_Os11g35500.1 protein|receptor-like protein kinase 5 precursor, putative, expressed		101	0.002	38.5	88	100	2	51.52	33	407	439
BS00064369_51	4A	1	LOC_Os11g35500.1 protein|receptor-like protein kinase 5 precursor, putative, expressed		101	0.006	37.0	84	100	2	48.48	33	359	391
Kukri_rep_c85536_598	4A	1	LOC_Os11g35710.1 protein|cycloartenol synthase, putative, expressed		101	0.001	39.7	91	101	3	48.48	33	551	583
BS00064369_51	4A	1	LOC_Os11g35840.1 protein|expressed protein		101	0.0003	41.2	95	100	2	51.52	33	1091	1123
BS00064369_51	4A	1	LOC_Os11g35840.1 protein|expressed protein		101	0.0004	40.8	94	97	2	53.12	32	1068	1099
BS00064369_51	4A	1	LOC_Os11g35840.1 protein|expressed protein		101	0.0005	40.4	93	97	2	50.00	32	1395	1426
BS00064369_51	4A	1	LOC_Os11g35840.1 protein|expressed protein		101	0.006	37.0	84	100	2	48.48	33	638	670
BS00064369_51	4A	1	LOC_Os11g35850.1 protein|expressed protein		101	8e-05	43.1	100	100	2	57.58	33	368	400
BS00064369_51	4A	1	LOC_Os11g35890.1 protein|leucine rich repeat protein, putative, expressed		101	0.0001	42.7	99	100	2	57.58	33	695	727
BS00064369_51	4A	1	LOC_Os11g35890.1 protein|leucine rich repeat protein, putative, expressed		101	0.002	38.5	88	97	2	46.88	32	841	872
BS00064369_51	4A	1	LOC_Os11g35980.1 protein|leucine rich repeat protein, putative, expressed		101	0.0005	40.4	93	97	2	50.00	32	238	269
BS00064369_51	4A	1	LOC_Os11g36000.1 protein|receptor-like protein kinase 2 precursor, putative, expressed		101	0.0005	40.4	93	97	5	58.06	31	342	372
BS00064369_51	4A	1	LOC_Os11g36020.1 protein|leucine rich repeat protein, putative, expressed		101	3e-05	44.7	104	100	2	54.55	33	349	381
BS00064369_51	4A	1	LOC_Os11g36090.1 protein|receptor kinase, putative, expressed		101	0.0003	41.2	95	100	2	57.58	33	599	631
BS00064369_51	4A	1	LOC_Os11g36090.1 protein|receptor kinase, putative, expressed		101	0.0005	40.4	93	97	2	53.12	32	479	510
BS00064369_51	4A	1	LOC_Os11g36090.1 protein|receptor kinase, putative, expressed		101	0.001	39.7	91	100	2	51.52	33	110	142
BS00064369_51	4A	1	LOC_Os11g36090.1 protein|receptor kinase, putative, expressed		101	0.001	39.7	91	97	2	53.12	32	207	238
BS00064369_51	4A	1	LOC_Os11g36090.1 protein|receptor kinase, putative, expressed		101	0.004	37.7	86	94	2	45.16	31	88	118
BS00064369_51	4A	1	LOC_Os11g36090.1 protein|receptor kinase, putative, expressed		101	0.004	37.7	86	100	2	54.55	33	575	607
BS00064369_51	4A	1	LOC_Os11g36090.1 protein|receptor kinase, putative, expressed		101	0.006	37.0	84	100	2	48.48	33	454	486
BS00064369_51	4A	1	LOC_Os11g36090.1 protein|receptor kinase, putative, expressed		101	0.008	36.6	83	100	2	45.45	33	430	462
BS00064369_51	4A	1	LOC_Os11g36140.1 protein|receptor-like protein kinase 2 precursor, putative, expressed		101	0.0002	41.6	96	97	2	56.25	32	468	499
BS00064369_51	4A	1	LOC_Os11g36140.1 protein|receptor-like protein kinase 2 precursor, putative, expressed		101	0.001	39.3	90	100	2	51.52	33	612	644
BS00064369_51	4A	1	LOC_Os11g36140.1 protein|receptor-like protein kinase 2 precursor, putative, expressed		101	0.003	38.1	87	100	2	48.48	33	588	620
BS00064369_51	4A	1	LOC_Os11g36140.1 protein|receptor-like protein kinase 2 precursor, putative, expressed		101	0.006	37.0	84	97	2	43.75	32	492	523
BS00064369_51	4A	1	LOC_Os11g36160.1 protein|receptor-like protein kinase 2 precursor, putative, expressed		101	0.0002	42.0	97	100	2	51.52	33	214	246
BS00064369_51	4A	1	LOC_Os11g36160.1 protein|receptor-like protein kinase 2 precursor, putative, expressed		101	0.005	37.4	85	100	2	51.52	33	510	542
BS00064369_51	4A	1	LOC_Os11g36160.1 protein|receptor-like protein kinase 2 precursor, putative, expressed		101	0.008	36.6	83	97	2	43.75	32	118	149
BS00064369_51	4A	1	LOC_Os11g36180.1 protein|receptor kinase, putative, expressed		101	0.0002	41.6	96	97	2	59.38	32	446	477
BS00064369_51	4A	1	LOC_Os11g36180.1 protein|receptor kinase, putative, expressed		101	0.0007	40.0	92	97	2	53.12	32	197	228
BS00064369_51	4A	1	LOC_Os11g36180.1 protein|receptor kinase, putative, expressed		101	0.001	39.7	91	100	2	51.52	33	566	598
BS00064369_51	4A	1	LOC_Os11g36180.1 protein|receptor kinase, putative, expressed		101	0.002	38.9	89	100	2	48.48	33	99	131
BS00064369_51	4A	1	LOC_Os11g36180.1 protein|receptor kinase, putative, expressed		101	0.002	38.9	89	97	2	56.25	32	398	429
BS00064369_51	4A	1	LOC_Os11g36180.1 protein|receptor kinase, putative, expressed		101	0.002	38.5	88	97	2	50.00	32	148	179
BS00064369_51	4A	1	LOC_Os11g36190.1 protein|receptor kinase, putative, expressed		101	0.0003	41.2	95	100	2	54.55	33	284	316
BS00064369_51	4A	1	LOC_Os11g36190.1 protein|receptor kinase, putative, expressed		101	0.002	38.5	88	100	2	51.52	33	211	243
BS00064369_51	4A	1	LOC_Os11g36190.1 protein|receptor kinase, putative, expressed		101	0.006	37.0	84	100	2	51.52	33	332	364
BS00064369_51	4A	1	LOC_Os11g36190.1 protein|receptor kinase, putative, expressed		101	0.008	36.6	83	100	2	45.45	33	187	219
BS00064369_51	4A	1	LOC_Os11g36190.2 protein|receptor kinase, putative, expressed		101	0.0003	41.2	95	100	2	54.55	33	284	316
BS00064369_51	4A	1	LOC_Os11g36190.2 protein|receptor kinase, putative, expressed		101	0.002	38.5	88	100	2	51.52	33	211	243
BS00064369_51	4A	1	LOC_Os11g36190.2 protein|receptor kinase, putative, expressed		101	0.006	37.0	84	100	2	51.52	33	332	364
BS00064369_51	4A	1	LOC_Os11g36190.2 protein|receptor kinase, putative, expressed		101	0.008	36.6	83	100	2	45.45	33	187	219
BS00064369_51	4A	1	LOC_Os11g36200.1 protein|receptor-like protein kinase 2 precursor, putative, expressed		101	5e-05	43.9	102	100	2	57.58	33	477	509
BS00064369_51	4A	1	LOC_Os11g36200.1 protein|receptor-like protein kinase 2 precursor, putative, expressed		101	0.0001	42.4	98	100	2	51.52	33	229	261
BS00064369_51	4A	1	LOC_Os11g36200.1 protein|receptor-like protein kinase 2 precursor, putative, expressed		101	0.0002	41.6	96	97	2	56.25	32	430	461
BS00064369_51	4A	1	LOC_Os11g36200.1 protein|receptor-like protein kinase 2 precursor, putative, expressed		101	0.003	38.1	87	100	2	48.48	33	501	533
BS00064369_51	4A	1	LOC_Os11g36200.1 protein|receptor-like protein kinase 2 precursor, putative, expressed		101	0.008	36.6	83	97	2	46.88	32	158	189
BS00064369_51	4A	1	LOC_Os11g36200.2 protein|receptor-like protein kinase 2 precursor, putative, expressed		101	5e-05	43.9	102	100	2	57.58	33	472	504
BS00064369_51	4A	1	LOC_Os11g36200.2 protein|receptor-like protein kinase 2 precursor, putative, expressed		101	0.0001	42.4	98	100	2	51.52	33	224	256
BS00064369_51	4A	1	LOC_Os11g36200.2 protein|receptor-like protein kinase 2 precursor, putative, expressed		101	0.0002	41.6	96	97	2	56.25	32	425	456
BS00064369_51	4A	1	LOC_Os11g36200.2 protein|receptor-like protein kinase 2 precursor, putative, expressed		101	0.003	38.1	87	100	2	48.48	33	496	528
BS00064369_51	4A	1	LOC_Os11g36200.2 protein|receptor-like protein kinase 2 precursor, putative, expressed		101	0.008	36.6	83	97	2	46.88	32	153	184
tplb0033c09_1345	4A	1	LOC_Os11g39160.1 protein|NBS-LRR disease resistance protein, putative, expressed		101	0.0004	40.8	94	1	99	54.55	33	490	522
tplb0033c09_1345	4A	1	LOC_Os11g39320.1 protein|LZ-NBS-LRR class, putative, expressed		101	0.0004	40.8	94	1	99	54.55	33	551	583
BS00064369_51	4A	1	LOC_Os11g39370.1 protein|BRASSINOSTEROID INSENSITIVE 1-associated receptor kinase 1 precursor, putative, expressed		101	0.0005	40.4	93	100	2	48.48	33	96	128
BS00064369_51	4A	1	LOC_Os11g39370.2 protein|BRASSINOSTEROID INSENSITIVE 1-associated receptor kinase 1 precursor, putative, expressed		101	0.0005	40.4	93	100	2	48.48	33	96	128
BS00064369_51	4A	1	LOC_Os11g40840.1 protein|receptor-like protein kinase 2 precursor, putative, expressed		101	0.0001	42.4	98	100	2	54.55	33	192	224
BS00064369_51	4A	1	LOC_Os11g40840.1 protein|receptor-like protein kinase 2 precursor, putative, expressed		101	0.003	38.1	87	97	2	50.00	32	241	272
BS00064369_51	4A	1	LOC_Os11g40890.1 protein|expressed protein		101	0.001	39.7	91	100	2	48.48	33	97	129
BS00064369_51	4A	1	LOC_Os11g40890.1 protein|expressed protein		101	0.006	37.0	84	97	2	43.75	32	50	81
BS00064369_51	4A	1	LOC_Os11g40970.1 protein|receptor-like protein kinase precursor, putative, expressed		101	0.0007	40.0	92	97	2	56.25	32	482	513
BS00064369_51	4A	1	LOC_Os11g40970.1 protein|receptor-like protein kinase precursor, putative, expressed		101	0.002	38.9	89	100	2	45.45	33	237	269
BS00064369_51	4A	1	LOC_Os11g40970.1 protein|receptor-like protein kinase precursor, putative, expressed		101	0.004	37.7	86	97	2	50.00	32	603	634
BS00064369_51	4A	1	LOC_Os11g41100.1 protein|expressed protein		101	0.0007	40.0	92	100	2	48.48	33	182	214
BS00064369_51	4A	1	LOC_Os11g41100.1 protein|expressed protein		101	0.003	38.1	87	100	2	48.48	33	230	262
BS00064369_51	4A	1	LOC_Os11g41100.1 protein|expressed protein		101	0.006	37.0	84	97	2	50.00	32	303	334
tplb0033c09_1345	4A	1	LOC_Os11g45790.1 protein|NB-ARC domain containing protein, expressed		101	5e-05	43.9	102	1	99	51.52	33	474	506
RAC875_c278_2934	4A	1	LOC_Os11g45840.1 protein|expressed protein		101	3e-05	44.7	104	5	100	65.62	32	249	280
tplb0033c09_1345	4A	1	LOC_Os11g45840.1 protein|expressed protein		101	0.008	36.6	83	1	99	42.42	33	145	177
tplb0033c09_1345	4A	1	LOC_Os11g45930.1 protein|NBS-LRR type disease resistance protein, putative, expressed		101	8e-05	43.1	100	1	99	51.52	33	536	568
RAC875_c278_2934	4A	1	LOC_Os11g45970.1 protein|NBS-LRR disease resistance protein, putative, expressed		101	0.006	37.0	84	5	100	59.38	32	616	646
tplb0033c09_1345	4A	1	LOC_Os11g45980.1 protein|NBS-LRR type disease resistance protein, putative, expressed		101	6e-05	43.5	101	1	99	51.52	33	186	218
BS00064369_51	4A	1	LOC_Os11g46970.1 protein|receptor-like protein kinase 5 precursor, putative, expressed		101	0.001	39.3	90	100	2	54.55	33	549	581
BS00064369_51	4A	1	LOC_Os11g46970.1 protein|receptor-like protein kinase 5 precursor, putative, expressed		101	0.005	37.4	85	97	2	53.12	32	136	167
BS00064369_51	4A	1	LOC_Os11g46980.1 protein|receptor-like protein kinase 2 precursor, putative, expressed		101	8e-05	43.1	100	97	2	56.25	32	646	677
BS00064369_51	4A	1	LOC_Os11g46980.1 protein|receptor-like protein kinase 2 precursor, putative, expressed		101	0.0004	40.8	94	97	2	56.25	32	550	581
BS00064369_51	4A	1	LOC_Os11g46980.1 protein|receptor-like protein kinase 2 precursor, putative, expressed		101	0.001	39.3	90	97	2	46.88	32	478	509
BS00064369_51	4A	1	LOC_Os11g46980.1 protein|receptor-like protein kinase 2 precursor, putative, expressed		101	0.002	38.9	89	100	2	48.48	33	232	264
BS00064369_51	4A	1	LOC_Os11g46980.1 protein|receptor-like protein kinase 2 precursor, putative, expressed		101	0.006	37.0	84	100	2	48.48	33	330	362
BS00064369_51	4A	1	LOC_Os11g46980.1 protein|receptor-like protein kinase 2 precursor, putative, expressed		101	0.006	37.0	84	97	2	50.00	32	379	410
BS00064369_51	4A	1	LOC_Os11g46980.1 protein|receptor-like protein kinase 2 precursor, putative, expressed		101	0.008	36.6	83	97	2	50.00	32	598	629
BS00064369_51	4A	1	LOC_Os11g47030.1 protein|receptor protein kinase, putative, expressed		101	0.001	39.3	90	100	2	48.48	33	555	587
BS00064369_51	4A	1	LOC_Os11g47030.1 protein|receptor protein kinase, putative, expressed		101	0.004	37.7	86	100	2	51.52	33	484	516
BS00064369_51	4A	1	LOC_Os11g47030.1 protein|receptor protein kinase, putative, expressed		101	0.006	37.0	84	97	2	50.00	32	338	369
BS00064369_51	4A	1	LOC_Os11g47030.1 protein|receptor protein kinase, putative, expressed		101	0.008	36.6	83	94	2	51.61	31	121	151
BS00064369_51	4A	1	LOC_Os11g47030.1 protein|receptor protein kinase, putative, expressed		101	0.008	36.6	83	100	2	48.48	33	650	682
BS00064369_51	4A	1	LOC_Os11g47160.1 protein|receptor kinase 1, putative, expressed		101	0.0003	41.2	95	94	2	61.29	31	119	149
BS00064369_51	4A	1	LOC_Os11g47160.1 protein|receptor kinase 1, putative, expressed		101	0.002	38.5	88	97	2	53.12	32	312	343
BS00064369_51	4A	1	LOC_Os11g47180.1 protein|receptor-like protein kinase 2 precursor, putative, expressed		101	0.002	38.9	89	97	2	53.12	32	482	513
BS00064369_51	4A	1	LOC_Os11g47180.1 protein|receptor-like protein kinase 2 precursor, putative, expressed		101	0.005	37.4	85	97	2	53.12	32	136	167
BS00064369_51	4A	1	LOC_Os11g47180.1 protein|receptor-like protein kinase 2 precursor, putative, expressed		101	0.008	36.6	83	97	2	50.00	32	650	681
BS00064369_51	4A	1	LOC_Os11g47240.1 protein|leucine-rich repeat receptor protein kinase EXS precursor, putative, expressed		101	0.001	39.3	90	100	2	48.48	33	510	542
BS00064369_51	4A	1	LOC_Os11g47240.1 protein|leucine-rich repeat receptor protein kinase EXS precursor, putative, expressed		101	0.004	37.7	86	100	2	51.52	33	439	471
BS00064369_51	4A	1	LOC_Os11g47240.1 protein|leucine-rich repeat receptor protein kinase EXS precursor, putative, expressed		101	0.008	36.6	83	100	2	48.48	33	605	637
BS00064369_51	4A	1	LOC_Os11g47290.1 protein|receptor kinase, putative, expressed		101	0.002	38.9	89	100	2	48.48	33	484	516
BS00064369_51	4A	1	LOC_Os11g47290.1 protein|receptor kinase, putative, expressed		101	0.004	37.7	86	97	2	53.12	32	337	368
BS00064369_51	4A	1	LOC_Os11g47300.1 protein|receptor-like protein kinase precursor, putative, expressed		101	0.0001	42.4	98	100	2	57.58	33	554	586
BS00100738_51	4B	1	LOC_Os03g01014.1 protein|expressed protein		101	2e-11	65.5	158	1	99	36.36	33	336	368
Tdurum_contig81113_395	4B	1	LOC_Os03g01014.1 protein|expressed protein		101	2e-11	65.5	158	101	3	87.88	33	336	368
Tdurum_contig81113_401	4B	1	LOC_Os03g01014.1 protein|expressed protein		101	3e-10	61.2	147	101	3	84.85	33	334	366
IAAV3405	4B	1	LOC_Os03g01720.1 protein|protein binding protein, putative, expressed		162	0.005	37.4	85	81	161	70.37	27	416	442
RAC875_c65707_171	4B	1	LOC_Os03g01720.1 protein|protein binding protein, putative, expressed		101	4e-07	50.8	120	1	99	75.76	33	406	438
RFL_Contig5341_816	4B	1	LOC_Os03g01850.1 protein|cyclin-dependent kinase A-1, putative, expressed		101	4e-13	70.9	172	1	99	100.00	33	306	338
RFL_Contig5341_816	4B	1	LOC_Os03g01850.2 protein|cyclin-dependent kinase A-1, putative, expressed		101	4e-13	70.9	172	1	99	100.00	33	189	221
Kukri_c18722_56	4B	1	LOC_Os03g02440.1 protein|WD repeat-containing protein 44, putative, expressed		101	0.0005	40.4	93	2	100	57.58	33	646	678
Kukri_c18722_56	4B	1	LOC_Os03g02440.2 protein|WD repeat-containing protein 44, putative, expressed		101	0.0005	40.4	93	2	100	57.58	33	646	678
RFL_Contig5341_816	4B	1	LOC_Os03g02680.1 protein|cyclin-dependent kinase A-1, putative, expressed		101	4e-13	70.9	172	1	99	100.00	33	228	260
RFL_Contig5341_816	4B	1	LOC_Os03g02680.2 protein|cyclin-dependent kinase A-1, putative, expressed		101	4e-13	70.9	172	1	99	100.00	33	190	222
RFL_Contig5341_816	4B	1	LOC_Os03g02680.3 protein|cyclin-dependent kinase A-1, putative, expressed		101	4e-13	70.9	172	1	99	100.00	33	190	222
tplb0056i06_856	4B	1	LOC_Os03g02830.1 protein|cell cycle control protein, putative, expressed		101	4e-10	60.8	146	1	99	87.88	33	231	263
wsnp_Ex_c26285_35531535	4B	1	LOC_Os03g04940.1 protein|methyltransferase, putative, expressed		201	7e-26	113	282	201	1	80.60	67	380	446
wsnp_Ex_c5769_10136243	4B	1	LOC_Os03g10180.1 protein|expressed protein		201	2e-10	62.0	149	3	200	50.00	66	453	518
wsnp_Ex_c40815_47789152	4B	1	LOC_Os03g10190.1 protein|seryl-tRNA synthetase, putative, expressed		201	1e-25	112	279	201	1	85.07	67	28	94
Jagger_c1432_289	4B	1	LOC_Os03g13540.1 protein|Ser/Thr protein phosphatase family protein, putative, expressed		101	2e-11	65.1	157	4	96	93.55	31	286	316
IAAV1120	4B	1	LOC_Os03g14400.1 protein|cytochrome P450, putative, expressed		179	8e-09	56.6	135	177	1	50.82	61	182	242
IAAV1120	4B	1	LOC_Os03g14420.1 protein|cytochrome P450, putative, expressed		179	2e-05	45.1	105	177	7	44.83	58	182	239
IAAV1120	4B	1	LOC_Os03g14560.1 protein|cytochrome P450, putative, expressed		179	0.001	39.7	91	108	1	47.22	36	204	239
RFL_Contig5341_816	4B	1	LOC_Os03g17700.1 protein|CGMC_MAPKCGMC_2_ERK.2 - CGMC includes CDA, MAPK, GSK3, and CLKC kinases, expressed		101	0.0007	40.0	92	1	99	48.48	33	223	255
Kukri_c11570_1218	4B	1	LOC_Os03g21120.1 protein|nucleoside-triphosphatase, putative, expressed		101	0.0007	40.0	92	101	6	50.00	32	183	214
RFL_Contig5341_816	4B	1	LOC_Os03g22700.1 protein|cyclin-dependent kinase C-2, putative, expressed		101	0.002	38.9	89	4	99	43.75	32	145	176
IAAV1120	4B	1	LOC_Os03g25150.1 protein|transposon protein, putative, unclassified, expressed		179	9e-05	43.1	100	141	1	40.43	47	202	248
IAAV1120	4B	1	LOC_Os03g30420.1 protein|cytochrome P450, putative, expressed		179	0.005	37.4	85	165	4	37.04	54	204	254
IAAV971	4B	1	LOC_Os03g51020.1 protein|expressed protein		201	4e-24	107	267	193	2	76.56	64	181	244
IAAV1120	4B	1	LOC_Os03g55230.1 protein|cytochrome P450, putative, expressed		179	0.005	37.4	85	132	1	31.82	44	218	261
IAAV1120	4B	1	LOC_Os03g55240.1 protein|cytochrome P450, putative, expressed		179	0.001	39.3	90	132	1	36.36	44	426	469
IAAV1120	4B	1	LOC_Os03g55250.1 protein|cytochrome P450 81E1, putative, expressed		179	0.004	37.7	86	132	1	38.64	44	217	260
IAAV1120	4B	1	LOC_Os03g55260.1 protein|cytochrome P450, putative, expressed		179	0.002	38.9	89	132	1	34.09	44	207	250
tplb0056i06_856	4B	1	LOC_Os03g57170.1 protein|cell cycle control protein, putative, expressed		101	2e-06	48.5	114	1	99	66.67	33	245	277
tplb0056i06_856	4B	1	LOC_Os03g57170.2 protein|cell cycle control protein, putative, expressed		101	2e-06	48.5	114	1	99	66.67	33	245	277
tplb0056i06_856	4B	1	LOC_Os03g57170.3 protein|cell cycle control protein, putative, expressed		101	2e-06	48.5	114	1	99	66.67	33	245	277
RFL_Contig5341_816	4B	1	LOC_Os03g62500.1 protein|CGMC_GSK.5 - CGMC includes CDA, MAPK, GSK3, and CLKC kinases, expressed		101	8e-05	43.1	100	4	99	53.12	32	274	305
RFL_Contig5341_816	4B	1	LOC_Os03g63020.1 protein|protein kinase domain containing protein, expressed		101	0.0001	42.7	99	1	99	60.61	33	185	217
RFL_Contig5341_816	4B	1	LOC_Os03g63020.2 protein|protein kinase domain containing protein, expressed		101	0.0001	42.7	99	1	99	60.61	33	185	217
RFL_Contig5341_816	4B	1	LOC_Os03g63020.3 protein|protein kinase domain containing protein, expressed		101	0.0001	42.7	99	1	99	60.61	33	185	217
RFL_Contig5341_816	4B	1	LOC_Os03g63020.4 protein|protein kinase domain containing protein, expressed		101	0.0001	42.7	99	1	99	60.61	33	116	148
RFL_Contig5341_816	4B	1	LOC_Os03g63020.5 protein|protein kinase domain containing protein, expressed		101	0.0001	42.7	99	1	99	60.61	33	185	217
Kukri_c11570_1218	4B	1	LOC_Os11g03270.1 protein|nucleoside-triphosphatase, putative, expressed		101	9e-10	59.7	143	101	3	78.79	33	173	205
Kukri_c11570_1218	4B	1	LOC_Os11g03290.1 protein|nucleoside-triphosphatase, putative, expressed		101	1e-09	58.9	141	101	3	75.76	33	149	181
RFL_Contig5341_816	4B	1	LOC_Os11g13860.1 protein|cyclin-dependent kinase, putative, expressed		101	0.0007	40.0	92	4	99	43.75	32	372	403
RFL_Contig5341_816	4B	1	LOC_Os11g17080.1 protein|OsMPK15 - Putative MAPK based on amino acid sequence homology, expressed		101	0.002	38.9	89	1	99	51.52	33	205	237
RFL_Contig5341_816	4B	1	LOC_Os11g17080.2 protein|OsMPK15 - Putative MAPK based on amino acid sequence homology, expressed		101	0.002	38.9	89	1	99	51.52	33	109	141
RFL_Contig5341_816	4B	1	LOC_Os11g17080.3 protein|OsMPK15 - Putative MAPK based on amino acid sequence homology, expressed		101	0.002	38.9	89	1	99	51.52	33	109	141
Kukri_c11570_1218	4B	1	LOC_Os11g25260.1 protein|nucleoside-triphosphatase, putative, expressed		101	8e-08	53.1	126	101	3	75.76	33	167	199
Kukri_c11570_1218	4B	1	LOC_Os11g25330.1 protein|nucleoside-triphosphatase, putative, expressed		101	8e-08	53.1	126	101	3	75.76	33	61	93
Jagger_c1432_289	4B	1	LOC_Os11g34720.1 protein|Ser/Thr protein phosphatase family protein, putative, expressed		101	8e-06	46.6	109	4	96	61.29	31	285	315
RAC875_c8642_231	5A	1	LOC_Os03g01170.1 protein|transporter family protein, putative, expressed		101	2e-05	45.1	105	2	100	63.64	33	234	266
wsnp_Ex_c20899_30011827	5A	1	LOC_Os03g02150.1 protein|adapitin protein, putative, expressed		201	3e-25	111	277	201	1	77.61	67	877	943
wsnp_Ex_c20899_30011827	5A	1	LOC_Os03g02150.2 protein|adapitin protein, putative, expressed		201	1e-12	68.9	167	201	79	78.05	41	877	917
IAAV8042	5A	1	LOC_Os03g06460.1 protein|type I inositol-1,4,5-trisphosphate 5-phosphatase, putative, expressed		186	4e-09	57.4	137	3	113	72.97	37	467	503
wsnp_Ex_c3772_6866645	5A	1	LOC_Os03g06460.1 protein|type I inositol-1,4,5-trisphosphate 5-phosphatase, putative, expressed		201	4e-12	67.4	163	3	128	73.81	42	462	503
BobWhite_c10901_578	5A	1	LOC_Os03g07310.1 protein|growth regulator related protein, putative, expressed		101	4e-06	47.4	111	1	96	62.50	32	370	401
Kukri_c24787_51	5A	1	LOC_Os03g07310.1 protein|growth regulator related protein, putative, expressed		101	0.0005	40.4	93	1	99	54.55	33	410	442
Ra_c9938_1299	5A	1	LOC_Os03g10540.2 protein|OsFBX78 - F-box domain containing protein, expressed		101	0.001	39.3	90	3	101	51.52	33	293	325
IAAV8042	5A	1	LOC_Os03g13520.1 protein|endonuclease/exonuclease/phosphatase family domain containing protein, expressed		186	0.008	36.6	83	3	92	60.00	30	421	450
wsnp_Ex_c3772_6866645	5A	1	LOC_Os03g13520.1 protein|endonuclease/exonuclease/phosphatase family domain containing protein, expressed		201	8e-06	46.6	109	3	152	54.00	50	416	462
Excalibur_c92838_112	5A	1	LOC_Os03g14840.1 protein|AGC_PVPK_like_kin82y.8 - ACG kinases include homologs to PKA, PKG and PKC, expressed		101	0.003	38.1	87	101	3	39.39	33	186	218
BobWhite_c10901_578	5A	1	LOC_Os03g21090.1 protein|auxin-independent growth promoter protein, putative, expressed		101	4e-07	50.8	120	1	90	73.33	30	403	432
Kukri_c24787_51	5A	1	LOC_Os03g21090.1 protein|auxin-independent growth promoter protein, putative, expressed		101	0.0005	40.4	93	1	99	51.52	33	443	475
wsnp_Ex_c3670_6694480	5A	1	LOC_Os03g21210.1 protein|endoglucanase, putative, expressed		201	6e-14	73.6	179	27	200	56.67	60	471	530
Excalibur_c92838_112	5A	1	LOC_Os03g44020.1 protein|AGC_PVPK_like_kin82y.9 - ACG kinases include homologs to PKA, PKG and PKC, expressed		101	4e-07	50.8	120	98	3	62.50	32	181	212
IAAV8042	5A	1	LOC_Os03g46090.1 protein|endonuclease/exonuclease/phosphatase family domain containing protein, expressed		186	4e-09	57.4	137	3	167	60.71	56	525	579
wsnp_Ex_c3772_6866645	5A	1	LOC_Os03g46090.1 protein|endonuclease/exonuclease/phosphatase family domain containing protein, expressed		201	4e-12	67.4	163	3	182	62.30	61	520	579
wsnp_Ex_c3670_6694480	5A	1	LOC_Os03g52630.1 protein|endoglucanase, putative, expressed		201	1e-13	72.8	177	21	200	52.46	61	469	529
wsnp_Ex_c3670_6694480	5A	1	LOC_Os03g52630.2 protein|endoglucanase, putative, expressed		201	1e-13	72.8	177	21	200	52.46	61	346	406
wsnp_Ku_c20011_29589514	5A	1	LOC_Os03g53250.1 protein|expressed protein		201	6e-29	123	308	3	200	86.36	66	397	462
IAAV8042	5A	1	LOC_Os03g57950.1 protein|type I inositol-1,4,5-trisphosphate 5-phosphatase, putative, expressed		186	3e-24	107	268	3	185	85.25	61	501	561
wsnp_Ex_c3772_6866645	5A	1	LOC_Os03g57950.1 protein|type I inositol-1,4,5-trisphosphate 5-phosphatase, putative, expressed		201	5e-28	120	300	3	200	86.36	66	496	561
IAAV8042	5A	1	LOC_Os03g57950.2 protein|type I inositol-1,4,5-trisphosphate 5-phosphatase, putative, expressed		186	3e-24	107	268	3	185	85.25	61	440	500
wsnp_Ex_c3772_6866645	5A	1	LOC_Os03g57950.2 protein|type I inositol-1,4,5-trisphosphate 5-phosphatase, putative, expressed		201	5e-28	120	300	3	200	86.36	66	435	500
Ku_c5215_1361	5A	1	LOC_Os03g58060.1 protein|XRN 5'-3' exonuclease N-terminus domain containing protein, expressed		101	1e-08	56.2	134	99	1	75.76	33	760	792
Ku_c21235_676	5A	1	LOC_Os03g58080.1 protein|BT1 family protein, putative, expressed		101	0.002	38.9	89	1	60	90.00	20	476	495
BS00066916_51	5A	1	LOC_Os03g59264.1 protein|calreticulin family protein, expressed		101	0.003	38.1	87	101	9	54.84	31	423	453
wsnp_Ex_c26968_36188964	5A	1	LOC_Os03g60380.1 protein|cinnamoyl CoA reductase, putative, expressed		201	6e-05	43.5	101	11	130	53.66	41	103	143
RAC875_c59520_130	5A	1	LOC_Os03g60939.1 protein|dolichyl-phosphate beta-glycosyltransferase, putative, expressed		101	5e-10	60.5	145	5	100	87.50	32	160	191
Excalibur_c92838_112	5A	1	LOC_Os09g08420.1 protein|AGC_PVPK_like_kin82y.15 - ACG kinases include homologs to PKA, PKG and PKC, expressed		101	2e-12	68.2	165	101	3	90.91	33	250	282
Ra_c9938_1299	5A	1	LOC_Os09g15590.1 protein|OsFBX316 - F-box domain containing protein, expressed		101	0.0002	42.0	97	3	101	54.55	33	392	424
wsnp_Ex_c3670_6694480	5A	1	LOC_Os09g23084.1 protein|endoglucanase, putative, expressed		201	1e-12	68.9	167	6	194	49.21	63	401	463
wsnp_Ex_c3772_6866645	5A	1	LOC_Os09g23140.1 protein|endonuclease/exonuclease/phosphatase family domain containing protein, expressed		201	0.0002	41.6	96	3	113	54.05	37	347	383
wsnp_Ex_c3772_6866645	5A	1	LOC_Os09g23140.2 protein|endonuclease/exonuclease/phosphatase family domain containing protein, expressed		201	0.0002	41.6	96	3	113	54.05	37	261	297
wsnp_Ex_c26968_36188964	5A	1	LOC_Os09g25150.1 protein|cinnamoyl-CoA reductase, putative, expressed		201	0.0002	42.0	97	11	196	39.68	63	110	171
wsnp_Ex_c26968_36188964	5A	1	LOC_Os09g25150.2 protein|cinnamoyl-CoA reductase, putative, expressed		201	0.0002	42.0	97	11	196	39.68	63	110	171
wsnp_Ex_c26968_36188964	5A	1	LOC_Os09g25150.3 protein|cinnamoyl-CoA reductase, putative, expressed		201	0.0007	40.0	92	29	196	42.11	57	5	60
BobWhite_c10901_578	5A	1	LOC_Os09g27080.1 protein|growth regulator related protein, putative, expressed		101	0.0002	41.6	96	1	96	56.25	32	549	580
wsnp_Ex_c7830_13323473	5A	1	LOC_Os09g28019.1 protein|nucleoporin p58/p45, putative, expressed		201	2e-18	88.6	218	47	199	82.35	51	322	372
Excalibur_c56861_322	5A	1	LOC_Os09g29470.1 protein|AGAP005770-PA, putative, expressed		101	5e-10	60.5	145	1	99	84.85	33	314	346
Excalibur_c56861_322	5A	1	LOC_Os09g29470.2 protein|AGAP005770-PA, putative, expressed		101	5e-10	60.5	145	1	99	84.85	33	314	346
Excalibur_c56861_322	5A	1	LOC_Os09g29470.3 protein|AGAP005770-PA, putative, expressed		101	5e-10	60.5	145	1	99	84.85	33	314	346
RFL_Contig4500_912	5A	1	LOC_Os09g29490.1 protein|peroxidase precursor, putative, expressed		101	1e-11	65.9	159	1	99	90.91	33	262	294
Tdurum_contig11054_307	5A	1	LOC_Os09g29490.1 protein|peroxidase precursor, putative, expressed		101	1e-09	59.3	142	1	99	87.88	33	180	212
BS00022358_51	5A	1	LOC_Os09g29630.1 protein|NOL1/NOP2/sun family protein, putative, expressed		101	0.0003	41.2	95	1	99	57.58	33	537	569
Kukri_c5460_1063	5A	1	LOC_Os09g29630.1 protein|NOL1/NOP2/sun family protein, putative, expressed		101	9e-07	49.7	117	96	1	65.62	32	480	511
Tdurum_contig4567_1290	5A	1	LOC_Os09g29630.1 protein|NOL1/NOP2/sun family protein, putative, expressed		101	0.0003	41.2	95	101	3	57.58	33	537	569
IACX11633	5A	1	LOC_Os09g29750.1 protein|ZOS9-15 - C2H2 zinc finger protein, expressed		187	3e-15	77.8	190	4	186	65.57	61	663	717
Kukri_c12219_112	5A	1	LOC_Os09g29750.1 protein|ZOS9-15 - C2H2 zinc finger protein, expressed		101	1e-10	62.8	151	98	3	78.79	33	1042	1074
Ra_c30977_330	5A	1	LOC_Os09g29750.1 protein|ZOS9-15 - C2H2 zinc finger protein, expressed		101	6e-08	53.5	127	1	99	69.70	33	697	729
RAC875_c7291_388	5A	1	LOC_Os09g29750.1 protein|ZOS9-15 - C2H2 zinc finger protein, expressed		101	5e-10	60.5	145	101	3	78.95	38	1018	1055
wsnp_Ex_c2433_4556063	5A	1	LOC_Os09g29750.1 protein|ZOS9-15 - C2H2 zinc finger protein, expressed		201	6e-21	96.7	239	3	200	75.36	69	878	945
RAC875_rep_c110032_317	5A	1	LOC_Os09g29890.1 protein|phosphatidylinositol 3- and 4-kinase family protein, putative, expressed		101	0.0004	40.8	94	19	99	70.37	27	474	500
RAC875_rep_c110032_317	5A	1	LOC_Os09g29890.2 protein|phosphatidylinositol 3- and 4-kinase family protein, putative, expressed		101	0.0004	40.8	94	19	99	70.37	27	474	500
Kukri_c2621_610	5A	1	LOC_Os09g29930.1 protein|transcription factor BIM2, putative, expressed		101	7e-09	56.6	135	1	96	84.38	32	428	459
Kukri_c2621_610	5A	1	LOC_Os09g29930.2 protein|transcription factor BIM2, putative, expressed		101	7e-09	56.6	135	1	96	84.38	32	265	296
BobWhite_c10901_578	5A	1	LOC_Os09g29940.1 protein|auxin-independent growth promoter protein, putative, expressed		101	5e-12	67.0	162	1	99	96.97	33	423	455
Kukri_c24787_51	5A	1	LOC_Os09g29940.1 protein|auxin-independent growth promoter protein, putative, expressed		101	2e-10	62.0	149	4	99	87.50	32	464	495
BobWhite_c10901_578	5A	1	LOC_Os09g29940.2 protein|auxin-independent growth promoter protein, putative, expressed		101	5e-12	67.0	162	1	99	96.97	33	182	214
Kukri_c24787_51	5A	1	LOC_Os09g29940.2 protein|auxin-independent growth promoter protein, putative, expressed		101	2e-10	62.0	149	4	99	87.50	32	223	254
Excalibur_c92838_112	5A	1	LOC_Os09g30150.1 protein|AGC_PVPK_like_kin82y.16 - ACG kinases include homologs to PKA, PKG and PKC, expressed		101	3e-14	74.7	182	101	3	100.00	33	259	291
IAAV1417	5A	1	LOC_Os09g30150.1 protein|AGC_PVPK_like_kin82y.16 - ACG kinases include homologs to PKA, PKG and PKC, expressed		201	2e-07	51.6	122	145	56	87.10	31	109	139
Excalibur_c92838_112	5A	1	LOC_Os09g30150.2 protein|AGC_PVPK_like_kin82y.16 - ACG kinases include homologs to PKA, PKG and PKC, expressed		101	3e-14	74.7	182	101	3	100.00	33	259	291
IAAV1417	5A	1	LOC_Os09g30150.2 protein|AGC_PVPK_like_kin82y.16 - ACG kinases include homologs to PKA, PKG and PKC, expressed		201	2e-07	51.6	122	145	56	87.10	31	109	139
Excalibur_c92838_112	5A	1	LOC_Os09g30150.3 protein|AGC_PVPK_like_kin82y.16 - ACG kinases include homologs to PKA, PKG and PKC, expressed		101	3e-14	74.7	182	101	3	100.00	33	259	291
IAAV1417	5A	1	LOC_Os09g30150.3 protein|AGC_PVPK_like_kin82y.16 - ACG kinases include homologs to PKA, PKG and PKC, expressed		201	2e-07	51.6	122	145	56	87.10	31	109	139
wsnp_Ex_c26968_36188964	5A	1	LOC_Os09g31490.1 protein|reductase, putative, expressed		201	1e-07	52.4	124	17	187	50.00	58	98	153
wsnp_Ex_c26968_36188964	5A	1	LOC_Os09g31498.1 protein|dihydroflavonol-4-reductase, putative, expressed		201	9e-07	49.7	117	29	187	51.85	54	92	143
wsnp_Ex_c26968_36188964	5A	1	LOC_Os09g31502.1 protein|dehydrogenase, putative, expressed		201	0.0005	40.4	93	11	151	43.40	53	97	149
wsnp_Ex_c26968_36188964	5A	1	LOC_Os09g31502.2 protein|dehydrogenase, putative, expressed		201	0.0005	40.4	93	11	151	43.40	53	97	149
wsnp_Ex_c26968_36188964	5A	1	LOC_Os09g31506.1 protein|dihydroflavonol-4-reductase, putative, expressed		201	1e-05	45.8	107	17	199	45.16	62	92	151
wsnp_Ex_c26968_36188964	5A	1	LOC_Os09g31514.1 protein|dihydroflavonol-4-reductase, putative, expressed		201	1e-05	45.8	107	11	199	43.75	64	104	165
wsnp_Ex_c26968_36188964	5A	1	LOC_Os09g31514.2 protein|dihydroflavonol-4-reductase, putative, expressed		201	1e-05	45.8	107	11	199	43.75	64	104	165
wsnp_Ex_c26968_36188964	5A	1	LOC_Os09g31514.3 protein|dihydroflavonol-4-reductase, putative, expressed		201	1e-05	45.8	107	11	199	43.75	64	124	185
wsnp_Ex_c26968_36188964	5A	1	LOC_Os09g31514.4 protein|dihydroflavonol-4-reductase, putative, expressed		201	1e-05	45.8	107	11	199	43.75	64	124	185
wsnp_Ex_c26968_36188964	5A	1	LOC_Os09g32020.1 protein|ubiquitin fusion degradation protein, putative, expressed		201	1e-06	49.3	116	29	190	48.21	56	352	407
Ra_c9938_1299	5A	1	LOC_Os09g32600.1 protein|OsFBX334 - F-box domain containing protein, expressed		101	0.0001	42.7	99	3	98	56.25	32	319	350
Ra_c9938_1299	5A	1	LOC_Os09g32610.1 protein|expressed protein		101	0.004	37.7	86	3	101	51.52	33	367	399
Ra_c9938_1299	5A	1	LOC_Os09g32910.1 protein|OsFBX337 - F-box domain containing protein, expressed		101	0.006	37.0	84	3	101	54.55	33	317	349
Ra_c9938_1299	5A	1	LOC_Os09g33620.1 protein|Leucine Rich Repeat domain containing protein, expressed		101	0.0003	41.2	95	3	101	54.55	33	356	388
wsnp_Ex_c3670_6694480	5A	1	LOC_Os09g36060.1 protein|endoglucanase, putative, expressed		201	6e-14	73.6	179	15	179	52.73	55	380	434
wsnp_Ex_c3670_6694480	5A	1	LOC_Os09g36350.1 protein|endoglucanase, putative, expressed		201	3e-33	137	345	3	200	95.45	66	396	461
wsnp_Ex_c19519_28487099	5A	1	LOC_Os09g36480.1 protein|XAP5 family protein, putative, expressed		201	3e-34	140	354	3	200	98.48	66	259	324
wsnp_Ex_c19519_28487099	5A	1	LOC_Os09g36480.2 protein|XAP5 family protein, putative, expressed		201	2e-08	43.9	102	34	111	80.77	26	274	299
wsnp_Ex_c19519_28487099	5A	1	LOC_Os09g36480.2 protein|XAP5 family protein, putative, expressed		201	2e-08	31.2	69	3	47	86.67	15	259	273
Excalibur_c45894_552	5A	1	LOC_Os09g37650.1 protein|flavin-containing monooxygenase family protein, putative, expressed		101	0.0001	42.7	99	94	2	61.29	31	175	205
Excalibur_c45894_552	5A	1	LOC_Os09g37650.2 protein|flavin-containing monooxygenase family protein, putative, expressed		101	0.0001	42.7	99	94	2	61.29	31	188	218
Excalibur_c56861_322	5A	1	LOC_Os09g40000.1 protein|AGAP005770-PA, putative, expressed		101	0.002	38.5	88	1	99	48.48	33	317	349
Excalibur_c56861_322	5A	1	LOC_Os09g40000.2 protein|AGAP005770-PA, putative, expressed		101	0.002	38.5	88	1	99	48.48	33	317	349
Excalibur_c56861_322	5A	1	LOC_Os09g40000.3 protein|AGAP005770-PA, putative, expressed		101	0.002	38.5	88	1	99	48.48	33	50	82
CAP7_c4064_162	5A	1	LOC_Os12g02980.1 protein|nucleoside-triphosphatase, putative, expressed		101	0.005	37.4	85	1	99	69.70	33	307	339
CAP7_c4064_162	5A	1	LOC_Os12g02980.2 protein|nucleoside-triphosphatase, putative, expressed		101	0.005	37.4	85	1	99	69.70	33	307	339
BobWhite_c10901_578	5A	1	LOC_Os12g08820.1 protein|growth regulator related protein, putative, expressed		101	0.0002	42.0	97	1	90	63.33	30	401	430
BobWhite_c10901_578	5A	1	LOC_Os12g08820.2 protein|growth regulator related protein, putative, expressed		101	0.0002	42.0	97	1	90	63.33	30	401	430
wsnp_Ex_c3670_6694480	5A	1	LOC_Os12g24040.1 protein|glycosyl hydrolase family 9 protein, expressed		201	7e-20	93.2	230	21	197	67.80	59	416	474
Excalibur_c92838_112	5A	1	LOC_Os12g29580.1 protein|AGC_PVPK_like_kin82y.19 - ACG kinases include homologs to PKA, PKG and PKC, expressed		101	4e-09	57.4	137	95	3	77.42	31	481	511
Excalibur_c92838_112	5A	1	LOC_Os12g29580.2 protein|AGC_PVPK_like_kin82y.19 - ACG kinases include homologs to PKA, PKG and PKC, expressed		101	4e-09	57.4	137	95	3	77.42	31	98	128
BS00066916_51	5A	1	LOC_Os12g36620.1 protein|pentatricopeptide, putative, expressed		101	0.003	38.1	87	95	9	51.72	29	514	542
Excalibur_c92838_112	5A	1	LOC_Os12g42020.1 protein|AGC_PVPK_like_kin82y.20 - ACG kinases include homologs to PKA, PKG and PKC, expressed		101	1e-06	49.3	116	98	3	62.50	32	189	220
Excalibur_c32189_941	5B	1	LOC_Os03g04190.1 protein|cytochrome P450, putative, expressed		101	6e-05	43.5	101	1	96	56.25	32	401	432
Kukri_c10016_369	5B	1	LOC_Os03g10940.1 protein|casein kinase II subunit alpha-2, putative, expressed		101	2e-08	55.1	131	1	99	72.73	33	278	310
tplb0053c01_1628	5B	1	LOC_Os03g13130.1 protein|ternary complex factor MIP1, putative, expressed		101	3e-05	44.7	104	1	78	53.85	26	391	416
tplb0053c01_1628	5B	1	LOC_Os03g13130.2 protein|ternary complex factor MIP1, putative, expressed		101	3e-05	44.7	104	1	78	53.85	26	391	416
tplb0053c01_1628	5B	1	LOC_Os03g13130.3 protein|ternary complex factor MIP1, putative, expressed		101	3e-05	44.7	104	1	78	53.85	26	391	416
Excalibur_c32189_941	5B	1	LOC_Os03g14400.1 protein|cytochrome P450, putative, expressed		101	6e-06	47.0	110	1	99	57.58	33	390	422
Excalibur_c32189_941	5B	1	LOC_Os03g14420.1 protein|cytochrome P450, putative, expressed		101	0.0002	41.6	96	1	99	51.52	33	389	421
Excalibur_c32189_941	5B	1	LOC_Os03g14560.1 protein|cytochrome P450, putative, expressed		101	0.0004	40.8	94	1	96	50.00	32	388	419
wsnp_RFL_Contig3238_3265410	5B	1	LOC_Os03g18120.1 protein| proteins of unknown function domain containing protein, expressed		101	3e-05	44.7	104	4	66	85.71	21	214	234
wsnp_RFL_Contig3238_3265410	5B	1	LOC_Os03g18140.1 protein|expressed protein		101	2e-08	55.1	131	1	99	69.70	33	316	348
Excalibur_c32189_941	5B	1	LOC_Os03g25150.1 protein|transposon protein, putative, unclassified, expressed		101	3e-05	44.7	104	1	96	56.25	32	399	430
Excalibur_c9391_1016	5B	1	LOC_Os03g28300.1 protein|protein kinase domain containing protein, expressed		101	6e-08	53.5	127	98	3	71.88	32	564	595
Excalibur_c9391_1016	5B	1	LOC_Os03g28300.2 protein|protein kinase domain containing protein, expressed		101	6e-08	53.5	127	98	3	71.88	32	564	595
Excalibur_c32189_941	5B	1	LOC_Os03g30420.1 protein|cytochrome P450, putative, expressed		101	2e-05	45.4	106	1	99	54.55	33	407	439
wsnp_Ku_c25613_35580381	5B	1	LOC_Os03g38990.1 protein|DNA-binding protein, putative, expressed		201	4e-29	124	310	201	1	89.55	67	152	218
Excalibur_c32189_941	5B	1	LOC_Os03g39540.1 protein|cytochrome P450, putative, expressed		101	0.0001	42.4	98	1	93	54.84	31	68	98
Excalibur_c32189_941	5B	1	LOC_Os03g39650.1 protein|cytochrome P450, putative, expressed		101	0.002	38.5	88	1	93	48.39	31	393	423
Excalibur_c32189_941	5B	1	LOC_Os03g39690.1 protein|cytochrome P450, putative, expressed		101	3e-06	47.8	112	1	93	61.29	31	396	426
Excalibur_c32189_941	5B	1	LOC_Os03g39760.1 protein|cytochrome P450, putative, expressed		101	6e-06	47.0	110	7	93	68.97	29	401	429
Excalibur_c32189_941	5B	1	LOC_Os03g40600.1 protein|cytochrome P450 78A11, putative, expressed		101	0.0003	41.2	95	1	96	56.25	32	73	104
Tdurum_contig12995_792	5B	1	LOC_Os03g43420.1 protein|single-stranded DNA-binding protein, putative, expressed		101	5e-11	63.9	154	100	2	90.91	33	130	162
Excalibur_c32189_941	5B	1	LOC_Os03g44740.1 protein|cytochrome P450, putative, expressed		101	5e-07	50.4	119	1	96	66.67	33	408	440
Excalibur_c23661_1712	5B	1	LOC_Os03g46710.1 protein|expressed protein		101	0.005	37.4	85	1	57	94.74	19	718	736
wsnp_Ex_c23661_32900048	5B	1	LOC_Os03g46710.1 protein|expressed protein		201	8e-06	46.6	109	2	193	41.79	67	789	855
BS00093743_51	5B	1	LOC_Os03g52460.1 protein|glucose-1-phosphate adenylyltransferase large subunit, putative, expressed		101	3e-10	61.2	147	1	99	87.88	33	479	511
Excalibur_c32979_1152	5B	1	LOC_Os03g52460.1 protein|glucose-1-phosphate adenylyltransferase large subunit, putative, expressed		101	5e-11	63.9	154	101	3	87.88	33	181	213
RAC875_rep_c105761_317	5B	1	LOC_Os03g52460.1 protein|glucose-1-phosphate adenylyltransferase large subunit, putative, expressed		101	0.0001	42.7	99	101	30	83.33	24	489	512
wsnp_JD_c5431_6580242	5B	1	LOC_Os03g52460.1 protein|glucose-1-phosphate adenylyltransferase large subunit, putative, expressed		201	6e-21	96.7	239	3	200	83.33	66	234	299
wsnp_RFL_Contig3139_3096141	5B	1	LOC_Os03g52460.1 protein|glucose-1-phosphate adenylyltransferase large subunit, putative, expressed		101	3e-11	64.7	156	1	99	87.88	33	277	309
Excalibur_c1830_620	5B	1	LOC_Os03g53400.1 protein|transmembrane BAX inhibitor motif-containing protein, putative, expressed		101	8e-11	63.2	152	1	99	72.73	33	203	235
Ku_c55173_549	5B	1	LOC_Os03g53700.1 protein|PHD-finger domain containing protein, putative, expressed		101	1e-10	62.4	150	1	78	92.31	26	228	253
Excalibur_c32189_941	5B	1	LOC_Os03g55240.1 protein|cytochrome P450, putative, expressed		101	0.0001	42.7	99	1	93	51.61	31	617	647
Excalibur_c32189_941	5B	1	LOC_Os03g55260.1 protein|cytochrome P450, putative, expressed		101	0.006	37.0	84	1	93	48.39	31	403	433
Kukri_c10016_369	5B	1	LOC_Os03g55389.1 protein|casein kinase II subunit alpha-1, putative, expressed		101	2e-09	58.5	140	1	99	75.76	33	131	163
Kukri_c10016_369	5B	1	LOC_Os03g55490.1 protein|casein kinase II subunit alpha-2, putative, expressed		101	4e-09	57.4	137	4	99	81.25	32	362	393
BS00097066_51	5B	1	LOC_Os03g55704.1 protein|expressed protein		101	6e-11	63.5	153	1	99	87.88	33	1003	1035
Kukri_rep_c108378_52	5B	1	LOC_Os03g55704.1 protein|expressed protein		101	2e-09	58.5	140	101	3	81.82	33	806	838
RAC875_c7011_435	5B	1	LOC_Os03g55704.1 protein|expressed protein		101	3e-08	54.7	130	1	99	75.76	33	815	847
tplb0053c01_1628	5B	1	LOC_Os03g55890.1 protein|ternary complex factor MIP1, putative, expressed		101	8e-11	63.2	152	1	99	84.85	33	439	471
Kukri_c100408_598	5B	1	LOC_Os03g55920.1 protein|hydrolase, acting on carbon-nitrogen, putative, expressed		101	1e-09	59.3	142	101	3	81.82	33	235	267
BS00010573_51	5B	1	LOC_Os03g56260.1 protein|kinesin motor domain containing protein, putative, expressed		101	6e-11	63.5	153	1	99	90.91	33	543	575
Kukri_c2955_281	5B	1	LOC_Os03g56260.1 protein|kinesin motor domain containing protein, putative, expressed		101	2e-11	65.5	158	2	100	93.94	33	483	515
RFL_Contig2832_2410	5B	1	LOC_Os03g56260.1 protein|kinesin motor domain containing protein, putative, expressed		101	6e-11	63.5	153	1	99	84.85	33	629	661
RAC875_rep_c112818_870	5B	1	LOC_Os03g57760.1 protein|25.3 kDa vesicle transport protein, putative, expressed		101	1e-11	65.9	159	99	1	93.94	33	36	68
RAC875_rep_c112818_870	5B	1	LOC_Os03g57760.2 protein|25.3 kDa vesicle transport protein, putative, expressed		101	1e-11	65.9	159	99	1	93.94	33	36	68
Excalibur_c1830_620	5B	1	LOC_Os03g58140.1 protein|transmembrane BAX inhibitor motif-containing protein, putative, expressed		101	3e-08	54.7	130	4	99	71.88	32	202	233
Excalibur_c1830_620	5B	1	LOC_Os03g58150.1 protein|transmembrane BAX inhibitor motif-containing protein, putative, expressed		101	6e-11	63.5	153	4	99	84.38	32	196	227
RAC875_c49291_156	5B	1	LOC_Os03g58430.1 protein|40S ribosomal protein S15, putative, expressed		101	2e-12	68.6	166	1	99	93.94	33	142	174
wsnp_Ex_c34842_43092205	5B	1	LOC_Os03g58430.1 protein|40S ribosomal protein S15, putative, expressed		201	3e-22	100	250	199	47	92.16	51	126	176
BobWhite_c4905_267	5B	1	LOC_Os03g58590.1 protein|expressed protein		101	7e-10	60.1	144	1	99	81.82	33	127	159
RAC875_rep_c109634_90	5B	1	LOC_Os03g58590.1 protein|expressed protein		101	7e-12	66.6	161	101	3	87.88	33	605	637
wsnp_Ex_c53426_56666463	5B	1	LOC_Os03g58590.1 protein|expressed protein		201	6e-13	70.1	170	54	200	95.92	49	330	378
wsnp_Ex_c53426_56666788	5B	1	LOC_Os03g58590.1 protein|expressed protein		201	2e-19	91.7	226	44	199	86.54	52	441	489
wsnp_Ex_c53426_56667282	5B	1	LOC_Os03g58590.1 protein|expressed protein		201	7e-34	139	351	3	200	93.94	66	589	654
wsnp_Ku_rep_c102339_89347150	5B	1	LOC_Os03g58590.1 protein|expressed protein		201	4e-36	147	370	199	5	98.46	65	551	615
Kukri_c45262_340	5B	1	LOC_Os03g58830.1 protein|BEE 1, putative, expressed		101	2e-10	62.0	149	101	3	81.82	33	221	253
Excalibur_c1925_2569	5B	1	LOC_Os03g58910.2 protein|expressed protein		101	3e-08	54.7	130	101	3	72.73	33	1885	1917
RAC875_rep_c109658_614	5B	1	LOC_Os03g58910.2 protein|expressed protein		101	2e-06	48.5	114	3	92	60.00	30	2524	2553
wsnp_Ra_c48052_53424490	5B	1	LOC_Os03g58910.2 protein|expressed protein		201	1e-15	79.3	194	199	2	66.67	66	2281	2342
IAAV5779	5B	1	LOC_Os03g60240.1 protein|SCAR-like protein 1, putative, expressed		201	4e-08	54.3	129	3	200	43.04	79	1739	1817
Kukri_c16006_1996	5B	1	LOC_Os03g60240.1 protein|SCAR-like protein 1, putative, expressed		101	0.002	38.9	89	12	101	60.00	30	2013	2042
IAAV5779	5B	1	LOC_Os03g60240.2 protein|SCAR-like protein 1, putative, expressed		201	4e-08	54.3	129	3	200	43.04	79	1739	1817
wsnp_RFL_Contig3238_3265410	5B	1	LOC_Os03g60300.1 protein|expressed protein		101	6e-06	47.0	110	7	96	60.00	30	221	250
wsnp_RFL_Contig3238_3265410	5B	1	LOC_Os03g60340.1 protein|leaf senescence related protein, putative, expressed		101	1e-06	49.3	116	1	78	84.62	26	159	184
wsnp_RFL_Contig3238_3265410	5B	1	LOC_Os03g60350.1 protein|leaf senescence related protein, putative, expressed		101	3e-12	67.8	164	1	99	90.91	33	208	240
BS00084106_51	5B	1	LOC_Os03g60370.1 protein|histidine acid phosphatase, putative, expressed		101	2e-10	62.0	149	1	99	78.79	33	374	406
IAAV4395	5B	1	LOC_Os03g60370.1 protein|histidine acid phosphatase, putative, expressed		193	2e-22	102	253	3	191	78.12	64	437	499
IACX6116	5B	1	LOC_Os03g60370.1 protein|histidine acid phosphatase, putative, expressed		120	0.0002	42.0	97	2	118	89.74	39	177	215
Kukri_c11272_486	5B	1	LOC_Os03g60370.1 protein|histidine acid phosphatase, putative, expressed		101	6e-11	63.5	153	1	99	87.88	33	341	373
Tdurum_contig44115_405	5B	1	LOC_Os03g61130.1 protein|phosphoesterase family protein, putative, expressed		101	1e-12	69.3	168	1	96	93.75	32	358	389
BS00088733_51	5B	1	LOC_Os03g61130.1 protein|phosphoesterase family protein, putative, expressed		101	2e-10	62.0	149	10	99	83.33	30	270	299
RAC875_c62400_267	5B	1	LOC_Os03g61130.1 protein|phosphoesterase family protein, putative, expressed		101	8e-13	69.7	169	1	99	93.94	33	315	347
RAC875_c62400_639	5B	1	LOC_Os03g61130.1 protein|phosphoesterase family protein, putative, expressed		101	2e-10	61.6	148	1	99	87.88	33	439	471
RAC875_c62400_840	5B	1	LOC_Os03g61130.1 protein|phosphoesterase family protein, putative, expressed		101	7e-10	60.1	144	1	99	93.94	33	506	538
Tdurum_contig44115_132	5B	1	LOC_Os03g61130.1 protein|phosphoesterase family protein, putative, expressed		101	2e-10	62.0	149	10	99	83.33	30	270	299
Tdurum_contig44115_561	5B	1	LOC_Os03g61130.1 protein|phosphoesterase family protein, putative, expressed		101	2e-10	62.0	149	1	99	75.76	33	410	442
Tdurum_contig44115_720	5B	1	LOC_Os03g61130.1 protein|phosphoesterase family protein, putative, expressed		101	2e-10	62.0	149	1	99	87.88	33	463	495
Excalibur_c32189_941	5B	1	LOC_Os03g63310.1 protein|cytochrome P450 71E1, putative, expressed		101	2e-05	45.1	105	4	93	63.33	30	414	443
Tdurum_contig24416_284	5B	1	LOC_Os03g63370.1 protein|CRAL/TRIO domain containing protein, expressed		101	5e-07	50.4	119	101	3	69.70	33	211	243
Tdurum_contig44115_405	5B	1	LOC_Os03g63580.1 protein|phosphoesterase family protein, putative, expressed		101	1e-08	55.8	133	1	96	65.62	32	325	356
BS00088733_51	5B	1	LOC_Os03g63580.1 protein|phosphoesterase family protein, putative, expressed		101	1e-09	59.3	142	4	99	81.25	32	236	267
RAC875_c62400_267	5B	1	LOC_Os03g63580.1 protein|phosphoesterase family protein, putative, expressed		101	1e-07	52.8	125	7	84	76.92	26	285	310
Tdurum_contig44115_132	5B	1	LOC_Os03g63580.1 protein|phosphoesterase family protein, putative, expressed		101	1e-09	59.3	142	4	99	81.25	32	236	267
Tdurum_contig44115_561	5B	1	LOC_Os03g63580.1 protein|phosphoesterase family protein, putative, expressed		101	0.004	37.7	86	10	93	60.71	28	379	405
Excalibur_c32189_941	5B	1	LOC_Os09g08920.1 protein|cytochrome P450, putative, expressed		101	1e-07	52.8	125	1	96	65.62	32	73	104
Excalibur_c32189_941	5B	1	LOC_Os09g08990.1 protein|cytochrome P450, putative, expressed		101	3e-07	51.2	121	1	96	62.50	32	399	430
Excalibur_c32189_941	5B	1	LOC_Os09g10340.1 protein|cytochrome P450, putative, expressed		101	2e-07	51.6	122	1	93	64.52	31	393	423
Excalibur_c32979_1152	5B	1	LOC_Os09g12660.1 protein|glucose-1-phosphate adenylyltransferase large subunit, chloroplast precursor, putative, expressed		101	0.0002	42.0	97	101	3	57.58	33	171	200
wsnp_JD_c5431_6580242	5B	1	LOC_Os09g12660.1 protein|glucose-1-phosphate adenylyltransferase large subunit, chloroplast precursor, putative, expressed		201	5e-15	77.0	188	3	200	62.12	66	221	286
wsnp_RFL_Contig3139_3096141	5B	1	LOC_Os09g12660.1 protein|glucose-1-phosphate adenylyltransferase large subunit, chloroplast precursor, putative, expressed		101	5e-05	43.9	102	1	93	58.06	31	264	294
Excalibur_c32979_1152	5B	1	LOC_Os09g12660.2 protein|glucose-1-phosphate adenylyltransferase large subunit, chloroplast precursor, putative, expressed		101	0.0002	42.0	97	101	3	57.58	33	171	200
wsnp_JD_c5431_6580242	5B	1	LOC_Os09g12660.2 protein|glucose-1-phosphate adenylyltransferase large subunit, chloroplast precursor, putative, expressed		201	5e-15	77.0	188	3	200	62.12	66	221	286
wsnp_RFL_Contig3139_3096141	5B	1	LOC_Os09g12660.2 protein|glucose-1-phosphate adenylyltransferase large subunit, chloroplast precursor, putative, expressed		101	5e-05	43.9	102	1	93	58.06	31	264	294
wsnp_Ex_rep_c66651_64963120	5B	1	LOC_Os09g24650.1 protein|zinc finger, C3HC4 type, putative, expressed		201	4e-06	47.4	111	2	64	95.24	21	258	278
wsnp_Ex_rep_c66651_64963120	5B	1	LOC_Os09g24650.2 protein|zinc finger, C3HC4 type, putative, expressed		201	4e-06	47.4	111	2	64	95.24	21	258	278
wsnp_Ex_rep_c66651_64963120	5B	1	LOC_Os09g24650.3 protein|zinc finger, C3HC4 type, putative, expressed		201	4e-06	47.4	111	2	64	95.24	21	258	278
wsnp_Ex_rep_c66651_64963120	5B	1	LOC_Os09g24650.4 protein|zinc finger, C3HC4 type, putative, expressed		201	4e-06	47.4	111	2	64	95.24	21	258	278
RFL_Contig3811_3709	5B	1	LOC_Os09g24700.1 protein|expressed protein		101	0.008	36.6	83	2	94	58.06	31	1017	1047
Excalibur_c32189_941	5B	1	LOC_Os09g26940.1 protein|cytochrome P450, putative, expressed		101	6e-08	53.5	127	1	96	65.62	32	405	436
Excalibur_c32189_941	5B	1	LOC_Os09g26960.1 protein|cytochrome P450, putative, expressed		101	9e-07	49.7	117	1	96	59.38	32	394	425
Excalibur_c32189_941	5B	1	LOC_Os09g26970.1 protein|retrotransposon protein, putative, unclassified, expressed		101	9e-07	49.7	117	1	96	59.38	32	397	428
Excalibur_c32189_941	5B	1	LOC_Os09g26980.1 protein|cytochrome P450, putative, expressed		101	4e-08	54.3	129	1	96	68.75	32	402	433
Excalibur_c32189_941	5B	1	LOC_Os09g27500.1 protein|cytochrome P450, putative, expressed		101	4e-07	50.8	120	1	96	62.50	32	394	425
Excalibur_c32189_941	5B	1	LOC_Os09g27510.1 protein|cytochrome P450, putative, expressed		101	5e-05	43.9	102	1	96	54.55	33	393	425
Kukri_c23743_112	5B	1	LOC_Os09g31280.1 protein|OTU-like cysteine protease family protein, putative, expressed		101	6e-11	63.5	153	1	99	78.79	33	207	239
Kukri_c23743_112	5B	1	LOC_Os09g31280.2 protein|OTU-like cysteine protease family protein, putative, expressed		101	6e-11	63.5	153	1	99	78.79	33	207	239
tplb0053c01_1628	5B	1	LOC_Os09g32010.1 protein|ternary complex factor MIP1, putative, expressed		101	6e-05	43.5	101	1	99	48.48	33	327	359
tplb0053c01_1628	5B	1	LOC_Os09g32010.2 protein|ternary complex factor MIP1, putative, expressed		101	6e-05	43.5	101	1	99	48.48	33	327	359
wsnp_Ex_c2481_4632928	5B	1	LOC_Os09g32310.1 protein|expressed protein		201	0.002	38.5	88	174	1	2013-03-31	58	257	314
Excalibur_c32189_941	5B	1	LOC_Os09g35940.1 protein|cytochrome P450, putative, expressed		101	4e-05	44.3	103	1	96	56.25	32	438	469
Excalibur_c32189_941	5B	1	LOC_Os09g36070.1 protein|cytochrome P450, putative, expressed		101	6e-05	43.5	101	1	96	50.00	32	369	400
Excalibur_c32189_941	5B	1	LOC_Os09g36080.1 protein|cytochrome P450, putative, expressed		101	6e-06	47.0	110	1	96	62.50	32	390	421
Kukri_c46932_155	5B	1	LOC_Os09g37710.1 protein|NIN, putative, expressed		101	2e-06	48.9	115	4	99	71.88	32	117	148
Kukri_c46932_155	5B	1	LOC_Os09g37710.2 protein|NIN, putative, expressed		101	2e-06	48.9	115	4	99	71.88	32	117	148
wsnp_RFL_Contig3238_3265410	5B	1	LOC_Os12g01380.1 protein| proteins of unknown function domain containing protein, expressed		101	5e-07	50.4	119	1	99	63.64	33	207	239
wsnp_RFL_Contig3238_3265410	5B	1	LOC_Os12g01560.1 protein|PMR5, putative, expressed		101	5e-07	50.4	119	1	99	63.64	33	263	295
Excalibur_c32189_941	5B	1	LOC_Os12g09500.1 protein|cytochrome P450, putative, expressed		101	0.005	37.4	85	1	99	45.45	33	396	428
Excalibur_c32189_941	5B	1	LOC_Os12g09790.1 protein|cytochrome P450, putative, expressed		101	5e-05	43.9	102	7	96	56.67	30	375	404
Excalibur_c32189_941	5B	1	LOC_Os12g16720.1 protein|cytochrome P450 71A1, putative, expressed		101	0.0007	40.0	92	1	93	51.61	31	395	425
Excalibur_c32189_941	5B	1	LOC_Os12g32850.1 protein|cytochrome P450, putative, expressed		101	1e-05	45.8	107	1	93	62.50	32	405	436
Kukri_c40388_844	5B	1	LOC_Os12g37840.1 protein|boron transporter protein, putative, expressed		101	8e-08	53.1	126	101	3	78.79	33	375	407
Kukri_c40388_844	5B	1	LOC_Os12g37840.2 protein|boron transporter protein, putative, expressed		101	8e-08	53.1	126	101	3	78.79	33	375	407
wsnp_Ex_c43518_49814933	5B	1	LOC_Os12g38730.1 protein|expressed protein		201	7e-25	109	273	1	201	77.61	67	406	472
wsnp_Ex_c43518_49814933	5B	1	LOC_Os12g38730.2 protein|expressed protein		201	7e-25	109	273	1	201	77.61	67	403	469
Excalibur_c32189_941	5B	1	LOC_Os12g39240.1 protein|cytochrome P450, putative, expressed		101	4e-05	44.3	103	7	96	60.00	30	428	457
Excalibur_c32189_941	5B	1	LOC_Os12g39300.1 protein|cytochrome P450, putative, expressed		101	4e-05	44.3	103	7	96	60.00	30	392	421
Excalibur_c32189_941	5B	1	LOC_Os12g39310.1 protein|cytochrome P450, putative, expressed		101	0.008	36.6	83	7	93	48.28	29	420	448
BS00097066_51	5B	1	LOC_Os12g40010.1 protein|expressed protein		101	1e-07	52.8	125	1	99	66.67	33	850	882
BS00097066_51	5B	1	LOC_Os12g40010.2 protein|expressed protein		101	1e-07	52.8	125	1	99	66.67	33	850	882
Excalibur_c9391_1016	5B	1	LOC_Os12g40279.1 protein|protein kinase domain containing protein, expressed		101	0.002	38.5	88	80	3	65.38	26	3973	3998
Excalibur_c74858_243	5B	1	LOC_Os12g43590.1 protein|FAD dependent oxidoreductase domain containing protein, expressed		101	2e-12	68.6	166	1	99	93.94	33	480	512
BS00067985_51	5B	1	LOC_Os12g43890.1 protein|GNS1/SUR4 membrane family protein, putative, expressed		101	7e-12	66.6	161	10	99	90.00	30	9	38
Excalibur_c32189_941	5B	1	LOC_Os12g44290.1 protein|cytochrome P450, putative, expressed		101	8e-08	53.1	126	1	99	66.67	33	397	429
Excalibur_c12085_276	6A	1	LOC_Os02g01326.1 protein|auxin-induced protein 5NG4, putative, expressed		101	1e-08	55.8	133	101	3	84.85	33	76	108
wsnp_Ex_c17575_26300030	6A	1	LOC_Os02g02780.1 protein|protein kinase family protein, putative, expressed		201	3e-06	47.8	112	6	197	2013-12-28	64	430	493
wsnp_BE490604A_Ta_2_1	6A	1	LOC_Os02g03330.1 protein|expressed protein		121	1e-15	79.3	194	4	120	94.87	39	169	207
wsnp_Ex_c17575_26299925	6A	1	LOC_Os02g04230.1 protein|CGMC_MAPKCMGC_2.7 - CGMC includes CDA, MAPK, GSK3, and CLKC kinases, expressed		201	3e-06	47.8	112	39	185	42.86	49	119	167
wsnp_Ex_c17575_26299925	6A	1	LOC_Os02g04230.2 protein|CGMC_MAPKCMGC_2.7 - CGMC includes CDA, MAPK, GSK3, and CLKC kinases, expressed		201	3e-06	47.8	112	39	185	42.86	49	119	167
wsnp_Ex_c17575_26299925	6A	1	LOC_Os02g04230.3 protein|CGMC_MAPKCMGC_2.7 - CGMC includes CDA, MAPK, GSK3, and CLKC kinases, expressed		201	3e-06	47.8	112	39	185	42.86	49	119	167
wsnp_Ex_c17575_26299925	6A	1	LOC_Os02g05480.1 protein|CGMC_MAPKCMGC_2_SLT2y_ERK.1 - CGMC includes CDA, MAPK, GSK3, and CLKC kinases, expressed		201	4e-05	44.3	103	39	182	41.67	48	138	185
wsnp_Ex_c17575_26299925	6A	1	LOC_Os02g05480.2 protein|CGMC_MAPKCMGC_2_SLT2y_ERK.1 - CGMC includes CDA, MAPK, GSK3, and CLKC kinases, expressed		201	4e-05	44.3	103	39	182	41.67	48	138	185
wsnp_Ex_c17575_26300030	6A	1	LOC_Os02g06570.1 protein|CAMK_KIN1/SNF1/Nim1_like.13 - CAMK includes calcium/calmodulin depedent protein kinases, expressed		201	9e-07	49.7	117	9	191	36.92	65	139	203
wsnp_Ex_c17575_26300030	6A	1	LOC_Os02g06570.2 protein|CAMK_KIN1/SNF1/Nim1_like.13 - CAMK includes calcium/calmodulin depedent protein kinases, expressed		201	9e-07	49.7	117	9	191	36.92	65	139	203
wsnp_Ex_c17575_26299925	6A	1	LOC_Os02g06930.1 protein|protein kinase, putative, expressed		201	8e-06	46.6	109	30	185	44.23	52	148	199
wsnp_Ex_c17575_26299925	6A	1	LOC_Os02g06930.2 protein|protein kinase, putative, expressed		201	8e-06	46.6	109	30	185	44.23	52	148	199
wsnp_Ex_c17575_26299925	6A	1	LOC_Os02g06930.3 protein|protein kinase, putative, expressed		201	8e-06	46.6	109	30	185	44.23	52	90	141
wsnp_Ex_c17575_26299925	6A	1	LOC_Os02g06930.4 protein|protein kinase, putative, expressed		201	8e-06	46.6	109	30	185	44.23	52	90	141
wsnp_Ex_c17575_26300030	6A	1	LOC_Os02g07790.1 protein|serine/threonine-protein kinase HT1, putative, expressed		201	2e-06	48.5	114	9	197	30.16	63	271	333
Excalibur_c29639_65	6A	1	LOC_Os02g07900.1 protein|ANTH/ENTH domain containing protein, putative, expressed		101	0.002	38.9	89	7	99	58.06	31	212	242
wsnp_Ex_c17575_26299925	6A	1	LOC_Os02g13430.1 protein|receptor-like protein kinase 5 precursor, putative, expressed		201	0.0001	42.7	99	45	200	34.55	55	808	862
wsnp_Ex_c17575_26300030	6A	1	LOC_Os02g14530.1 protein|protein kinase domain containing protein, expressed		201	4e-07	50.8	120	6	197	36.92	65	661	725
wsnp_Ex_c17575_26299925	6A	1	LOC_Os02g19530.1 protein|lectin-like receptor kinase, putative, expressed		201	0.0002	42.0	97	63	173	50.00	40	470	509
wsnp_Ex_c17575_26300030	6A	1	LOC_Os02g19550.1 protein|lectin-like receptor kinase, putative, expressed		201	3e-06	48.1	113	6	200	41.79	67	406	472
wsnp_Ex_c17575_26300030	6A	1	LOC_Os02g21700.1 protein|STE_MEKK_ste11_MAP3K.8 - STE kinases include homologs to sterile 7, sterile 11 and sterile 20 from yeast, expressed		201	3e-06	48.1	113	9	197	34.85	66	137	202
wsnp_Ex_c17575_26299925	6A	1	LOC_Os02g26160.1 protein|receptor lectin kinase like protein, putative, expressed		201	5e-05	43.9	102	60	191	48.94	47	498	544
wsnp_Ex_c17575_26299925	6A	1	LOC_Os02g26160.2 protein|receptor lectin kinase like protein, putative, expressed		201	5e-05	43.9	102	60	191	48.94	47	498	544
wsnp_Ex_c17575_26299925	6A	1	LOC_Os02g30540.1 protein|protein kinase, putative, expressed		201	2e-05	45.4	106	42	188	42.31	52	770	821
wsnp_Ex_c17575_26300030	6A	1	LOC_Os02g32610.2 protein|protein kinase domain containing protein, expressed		201	5e-07	50.4	119	9	197	34.38	64	642	705
wsnp_Ex_c17575_26300030	6A	1	LOC_Os02g32610.3 protein|protein kinase domain containing protein, expressed		201	5e-07	50.4	119	9	197	34.38	64	642	705
wsnp_Ex_c17575_26299925	6A	1	LOC_Os02g34430.1 protein|serine/threonine-protein kinase, putative, expressed		201	0.0001	42.4	98	63	185	52.27	44	289	332
wsnp_Ex_c17575_26299925	6A	1	LOC_Os02g35010.1 protein|STE_MEKK_ste11_MAP3K.9 - STE kinases include homologs to sterile 7, sterile 11 and sterile 20 from yeast, expressed		201	5e-05	43.9	102	15	182	37.50	56	377	432
wsnp_Ex_c17575_26300030	6A	1	LOC_Os02g35010.1 protein|STE_MEKK_ste11_MAP3K.9 - STE kinases include homologs to sterile 7, sterile 11 and sterile 20 from yeast, expressed		201	7e-07	50.1	118	6	197	41.54	65	409	473
wsnp_Ex_c17575_26299925	6A	1	LOC_Os02g37830.1 protein|protein kinase domain containing protein, expressed		201	3e-18	87.8	216	6	200	64.62	65	98	161
wsnp_Ex_c17575_26300030	6A	1	LOC_Os02g37830.1 protein|protein kinase domain containing protein, expressed		201	4e-25	110	275	3	197	76.92	65	132	195
wsnp_Ex_c17575_26300030	6A	1	LOC_Os02g41580.1 protein|CAMK_CAMK_like.14 - CAMK includes calcium/calmodulin depedent protein kinases, expressed		201	1e-06	49.3	116	39	191	48.08	52	173	224
wsnp_Ex_c17575_26299925	6A	1	LOC_Os02g41890.1 protein|phytosulfokine receptor precursor, putative, expressed		201	6e-05	43.5	101	63	188	51.11	45	881	925
wsnp_Ex_c17575_26299925	6A	1	LOC_Os02g44642.1 protein|STE_MEKK_ste11_MAP3K.10 - STE kinases include homologs to sterile 7, sterile 11 and sterile 20 from yeast, expressed		201	6e-06	47.0	110	15	200	35.48	62	506	567
wsnp_Ex_c17575_26300030	6A	1	LOC_Os02g44642.1 protein|STE_MEKK_ste11_MAP3K.10 - STE kinases include homologs to sterile 7, sterile 11 and sterile 20 from yeast, expressed		201	2e-06	48.9	115	6	197	36.92	65	538	602
wsnp_Ex_c17575_26299925	6A	1	LOC_Os02g45130.1 protein|protein kinase, putative, expressed		201	2e-05	45.4	106	39	176	44.90	49	131	179
wsnp_Ex_c17575_26300030	6A	1	LOC_Os02g45130.1 protein|protein kinase, putative, expressed		201	2e-07	52.0	123	3	197	43.94	66	156	219
wsnp_Ex_c17575_26299925	6A	1	LOC_Os02g45130.2 protein|protein kinase, putative, expressed		201	2e-05	45.4	106	39	176	44.90	49	70	118
wsnp_Ex_c17575_26300030	6A	1	LOC_Os02g45130.2 protein|protein kinase, putative, expressed		201	2e-07	52.0	123	3	197	43.94	66	95	158
wsnp_Ex_c17575_26299925	6A	1	LOC_Os02g47220.1 protein|CPuORF20 - conserved peptide uORF-containing transcript, expressed		201	1e-05	45.8	107	15	182	41.07	56	97	151
wsnp_Ex_c17575_26299925	6A	1	LOC_Os02g47220.2 protein|CPuORF20 - conserved peptide uORF-containing transcript, expressed		201	1e-05	45.8	107	15	182	41.07	56	97	151
wsnp_Ex_c17575_26299925	6A	1	LOC_Os02g47220.3 protein|CPuORF20 - conserved peptide uORF-containing transcript, expressed		201	1e-05	45.8	107	15	182	41.07	56	63	117
wsnp_Ex_c17575_26300030	6A	1	LOC_Os02g48080.1 protein|cysteine-rich receptor-like protein kinase 7 precursor, putative, expressed		201	6e-06	47.0	110	6	197	35.82	67	230	296
wsnp_Ex_c17575_26299925	6A	1	LOC_Os02g48200.1 protein|lectin-like protein kinase, putative, expressed		201	8e-06	46.6	109	60	185	53.33	45	499	543
wsnp_Ex_c17575_26299925	6A	1	LOC_Os02g48210.1 protein|lectin-like protein kinase, putative, expressed		201	6e-06	47.0	110	18	185	40.00	65	485	549
wsnp_Ex_c17575_26299925	6A	1	LOC_Os02g49310.1 protein|AGC_PVPK_like_kin82y.7 - ACG kinases include homologs to PKA, PKG and PKC, expressed		201	2e-06	48.5	114	6	167	37.04	54	288	341
wsnp_Ex_c17575_26299925	6A	1	LOC_Os02g54600.1 protein|STE_MEK_ste7_MAP2K.5 - STE kinases include homologs to sterile 7, sterile 11 and sterile 20 from yeast, expressed		201	2e-05	45.1	105	48	200	37.74	53	193	245
Tdurum_contig27888_760	6A	1	LOC_Os02g54990.2 protein|TMS membrane protein/tumour differentially expressed protein, putative, expressed		101	8e-14	73.2	178	100	2	96.97	33	55	87
Excalibur_c29639_65	6A	1	LOC_Os02g55970.1 protein|ANTH, putative, expressed		101	3e-09	57.8	138	1	99	87.88	33	202	234
Excalibur_c29639_65	6A	1	LOC_Os02g55970.2 protein|ANTH, putative, expressed		101	3e-09	57.8	138	1	99	87.88	33	202	234
wsnp_Ex_c17575_26300030	6A	1	LOC_Os02g56310.1 protein|calcium-dependent protein kinase isoform AK1, putative, expressed		201	7e-07	50.1	118	36	197	42.59	54	161	214
wsnp_Ex_c17575_26300030	6A	1	LOC_Os02g57420.1 protein|protein kinase APK1A, chloroplast precursor, putative, expressed		201	4e-07	50.8	120	6	197	41.79	67	222	288
Kukri_c8343_228	6B	1	LOC_Os02g11780.1 protein|transcription factor S-II, central domain containing protein, expressed		101	1e-06	49.3	116	101	3	72.97	37	901	937
tplb0024k14_829	6B	1	LOC_Os02g11780.1 protein|transcription factor S-II, central domain containing protein, expressed		101	9e-07	49.7	117	3	101	78.79	33	148	180
wsnp_Ex_c8011_13585237	6B	1	LOC_Os02g11780.1 protein|transcription factor S-II, central domain containing protein, expressed		201	8e-24	106	264	3	200	81.43	70	887	954
Tdurum_contig92981_1091	6B	1	LOC_Os02g57650.1 protein|No apical meristem protein, putative, expressed		101	0.0007	40.0	92	100	2	48.48	33	325	357
Tdurum_contig10729_734	6B	1	LOC_Os02g58280.1 protein|expressed protein		101	3e-10	61.2	147	100	5	84.38	32	244	275
RAC875_c63262_67	6D	1	LOC_Os02g57410.1 protein|OTU-like cysteine protease family protein, putative, expressed		101	4e-10	60.8	146	1	84	96.43	28	248	275
RAC875_c63262_67	6D	1	LOC_Os02g57410.10 protein|OTU-like cysteine protease family protein, putative, expressed		101	4e-10	60.8	146	1	84	96.43	28	145	172
RAC875_c63262_67	6D	1	LOC_Os02g57410.2 protein|OTU-like cysteine protease family protein, putative, expressed		101	4e-10	60.8	146	1	84	96.43	28	248	275
RAC875_c63262_67	6D	1	LOC_Os02g57410.3 protein|OTU-like cysteine protease family protein, putative, expressed		101	4e-10	60.8	146	1	84	96.43	28	248	275
RAC875_c63262_67	6D	1	LOC_Os02g57410.4 protein|OTU-like cysteine protease family protein, putative, expressed		101	4e-10	60.8	146	1	84	96.43	28	248	275
RAC875_c63262_67	6D	1	LOC_Os02g57410.5 protein|OTU-like cysteine protease family protein, putative, expressed		101	4e-10	60.8	146	1	84	96.43	28	248	275
RAC875_c63262_67	6D	1	LOC_Os02g57410.6 protein|OTU-like cysteine protease family protein, putative, expressed		101	2e-11	65.5	158	1	93	96.77	31	248	278
RAC875_c63262_67	6D	1	LOC_Os02g57410.7 protein|OTU-like cysteine protease family protein, putative, expressed		101	2e-11	65.5	158	1	93	96.77	31	248	278
Kukri_c12113_837	7A	1	LOC_Os06g03500.1 protein|NBS-LRR disease resistance protein, putative, expressed		101	1e-05	45.8	107	1	99	66.67	33	719	751
Kukri_c12113_837	7A	1	LOC_Os06g05359.1 protein|NBS-LRR disease resistance protein, putative, expressed		101	1e-05	46.2	108	1	99	72.73	33	717	749
Kukri_c15594_386	7A	1	LOC_Os06g08530.1 protein|ubiquitin carboxyl-terminal hydrolase domain containing protein, expressed		101	1e-11	65.9	159	1	99	87.88	33	218	250
Kukri_c15594_386	7A	1	LOC_Os06g08530.2 protein|ubiquitin carboxyl-terminal hydrolase domain containing protein, expressed		101	1e-11	65.9	159	1	99	87.88	33	218	250
Kukri_c15594_386	7A	1	LOC_Os06g08530.3 protein|ubiquitin carboxyl-terminal hydrolase domain containing protein, expressed		101	1e-11	65.9	159	1	99	87.88	33	28	60
wsnp_JD_rep_c64852_41324093	7A	1	LOC_Os06g09450.1 protein|sucrose synthase, putative, expressed		201	4e-32	134	336	199	2	92.42	66	339	404
wsnp_JD_rep_c64852_41324093	7A	1	LOC_Os06g09450.2 protein|sucrose synthase, putative, expressed		201	4e-32	134	336	199	2	92.42	66	339	404
wsnp_JD_rep_c64852_41324093	7A	1	LOC_Os06g09450.3 protein|sucrose synthase, putative, expressed		201	4e-32	134	336	199	2	92.42	66	339	404
wsnp_JD_rep_c64852_41324093	7A	1	LOC_Os06g09450.4 protein|sucrose synthase, putative, expressed		201	4e-32	134	336	199	2	92.42	66	339	404
wsnp_JD_rep_c64852_41324093	7A	1	LOC_Os06g09450.5 protein|sucrose synthase, putative, expressed		201	4e-32	134	336	199	2	92.42	66	339	404
wsnp_JD_rep_c64852_41324093	7A	1	LOC_Os06g09450.6 protein|sucrose synthase, putative, expressed		201	4e-32	134	336	199	2	92.42	66	339	404
wsnp_JD_rep_c64852_41324093	7A	1	LOC_Os06g09450.7 protein|sucrose synthase, putative, expressed		201	4e-32	134	336	199	2	92.42	66	339	404
wsnp_JD_rep_c64852_41324093	7A	1	LOC_Os06g09450.8 protein|sucrose synthase, putative, expressed		201	4e-32	134	336	199	2	92.42	66	339	404
BobWhite_s63403_99	7A	1	LOC_Os06g10760.1 protein|emp24/gp25L/p24 family protein, putative, expressed		101	9e-12	66.2	160	3	101	90.91	33	173	205
BS00094919_51	7A	1	LOC_Os06g10760.1 protein|emp24/gp25L/p24 family protein, putative, expressed		101	9e-12	66.2	160	3	101	90.91	33	173	205
BS00093895_51	7A	1	LOC_Os06g10770.1 protein|peptidase, putative, expressed		101	1e-10	62.4	150	3	101	87.88	33	423	455
BS00041232_51	7A	1	LOC_Os06g12410.1 protein|GDSL-like lipase/acylhydrolase, putative, expressed		101	5e-07	50.4	119	98	3	65.62	32	261	292
BS00049729_51	7A	1	LOC_Os06g14390.1 protein|1-aminocyclopropane-1-carboxylate oxidase homolog 4, putative, expressed		101	1e-09	59.3	142	2	100	81.82	33	323	355
BS00049729_51	7A	1	LOC_Os06g14400.1 protein|1-aminocyclopropane-1-carboxylate oxidase homolog 4, putative, expressed		101	7e-10	60.1	144	2	100	81.82	33	323	355
Kukri_c12113_837	7A	1	LOC_Os06g17880.1 protein|NBS-LRR disease resistance protein, putative, expressed		101	2e-07	52.0	123	1	99	81.82	33	717	749
Kukri_c12113_837	7A	1	LOC_Os06g17900.1 protein|disease resistance protein RPM1, putative, expressed		101	7e-07	50.1	118	1	99	69.70	33	636	668
Kukri_c12113_837	7A	1	LOC_Os06g17910.1 protein|NBS-LRR disease resistance protein, putative, expressed		101	8e-05	43.1	100	1	99	63.64	33	133	165
Kukri_c12113_837	7A	1	LOC_Os06g17920.1 protein|NBS-LRR disease resistance protein, putative, expressed		101	7e-07	50.1	118	1	99	69.70	33	629	661
Kukri_c12113_837	7A	1	LOC_Os06g17930.1 protein|NBS-LRR disease resistance protein, putative, expressed		101	3e-05	44.7	104	1	96	71.88	32	717	748
Kukri_c12113_837	7A	1	LOC_Os06g17970.1 protein|NBS-LRR disease resistance protein, putative, expressed		101	4e-06	47.4	111	1	99	69.70	33	210	242
BobWhite_c66165_77	7A	1	LOC_Os06g38940.1 protein|RMD5 homolog A, putative, expressed		101	3e-09	58.2	139	101	12	90.00	30	287	316
wsnp_Ku_rep_c110993_94857161	7A	1	LOC_Os06g38940.1 protein|RMD5 homolog A, putative, expressed		201	8e-30	126	316	3	200	92.42	66	271	336
BobWhite_c66165_77	7A	1	LOC_Os06g38940.2 protein|RMD5 homolog A, putative, expressed		101	3e-09	58.2	139	101	12	90.00	30	287	316
wsnp_Ku_rep_c110993_94857161	7A	1	LOC_Os06g38940.2 protein|RMD5 homolog A, putative, expressed		201	8e-30	126	316	3	200	92.42	66	271	336
Kukri_c15594_386	7A	1	LOC_Os06g44380.1 protein|ubiquitin carboxyl-terminal hydrolase family protein, expressed		101	0.003	38.1	87	1	99	48.48	33	325	357
RAC875_c7988_1588	7A	1	LOC_Os08g15840.1 protein|ankyrin repeat-rich protein, putative, expressed		101	3e-06	48.1	113	1	99	84.85	33	343	375
RAC875_c7988_1588	7A	1	LOC_Os08g15840.2 protein|ankyrin repeat-rich protein, putative, expressed		101	3e-06	48.1	113	1	99	84.85	33	343	375
RAC875_c7988_1588	7A	1	LOC_Os08g15840.4 protein|ankyrin repeat-rich protein, putative, expressed		101	3e-06	48.1	113	1	99	84.85	33	343	375
RAC875_c7988_1588	7A	1	LOC_Os08g15840.5 protein|ankyrin repeat-rich protein, putative, expressed		101	3e-06	48.1	113	1	99	84.85	33	343	375
BS00093895_51	7A	1	LOC_Os08g40110.1 protein|peptidase, putative, expressed		101	6e-05	43.5	101	3	101	57.58	33	283	315
BS00093895_51	7A	1	LOC_Os08g40110.2 protein|peptidase, putative, expressed		101	6e-05	43.5	101	3	101	57.58	33	413	445
Kukri_c99107_143	7B	1	LOC_Os06g06850.1 protein|resistance protein LR10, putative, expressed		101	0.008	36.6	83	99	1	48.48	33	488	520
Kukri_c99107_143	7B	1	LOC_Os06g06860.1 protein|MLA1, putative, expressed		101	0.0005	40.4	93	99	1	54.55	33	292	324
Tdurum_contig10932_375	7B	1	LOC_Os06g09170.1 protein|zinc ion binding protein, putative, expressed		101	5e-11	63.9	154	1	99	93.94	33	168	200
Tdurum_contig10932_375	7B	1	LOC_Os06g09170.2 protein|zinc ion binding protein, putative, expressed		101	5e-11	63.9	154	1	99	93.94	33	168	200
wsnp_RFL_Contig3854_4205716	7B	1	LOC_Os06g27800.1 protein|tm-1GCR237 protein, putative, expressed		101	0.0007	40.0	92	1	99	93.94	33	530	562
wsnp_RFL_Contig3854_4205716	7B	1	LOC_Os06g27800.2 protein|tm-1GCR237 protein, putative, expressed		101	0.0007	40.0	92	1	99	93.94	33	531	563
Excalibur_c20931_669	7B	1	LOC_Os06g36770.1 protein|serine/threonine protein phosphatase 2A 55 kDa regulatory subunit B, putative, expressed		101	8e-13	69.7	169	3	101	96.97	33	292	324
Excalibur_c20931_669	7B	1	LOC_Os06g36770.2 protein|serine/threonine protein phosphatase 2A 55 kDa regulatory subunit B, putative, expressed		101	8e-13	69.7	169	3	101	96.97	33	291	323
Excalibur_c20931_669	7B	1	LOC_Os06g36770.3 protein|serine/threonine protein phosphatase 2A 55 kDa regulatory subunit B, putative, expressed		101	8e-13	69.7	169	3	101	96.97	33	203	235
wsnp_JD_c2701_3626787	7B	1	LOC_Os06g48520.1 protein|disease resistance protein RPM1, putative, expressed		201	0.005	37.4	85	201	58	33.33	48	663	710
wsnp_Ex_c5270_9324025	7B	1	LOC_Os06g48940.1 protein|GHMP kinases ATP-binding protein, putative, expressed		201	2e-25	111	278	3	200	80.30	66	865	930
wsnp_Ex_c420_831685	7B	1	LOC_Os06g49430.1 protein|CGMC_MAPKCMGC_2.11 - CGMC includes CDA, MAPK, GSK3, and CLKC kinases, expressed		201	1e-16	82.4	202	3	200	62.32	69	457	525
wsnp_Ex_c420_831685	7B	1	LOC_Os06g49430.2 protein|CGMC_MAPKCMGC_2.11 - CGMC includes CDA, MAPK, GSK3, and CLKC kinases, expressed		201	1e-16	82.4	202	3	200	62.32	69	383	451
RAC875_c34939_86	7B	1	LOC_Os06g51330.1 protein|expressed protein		101	3e-06	47.8	112	7	99	68.75	32	84	115
RAC875_c34939_86	7B	1	LOC_Os06g51330.2 protein|expressed protein		101	3e-06	47.8	112	7	99	68.75	32	84	115
IAAV4542	7B	1	LOC_Os06g51410.1 protein|OsPOP15 - Putative Prolyl Oligopeptidase homologue, expressed		201	4e-21	97.4	241	54	200	91.84	49	467	515
RAC875_c525_1372	7B	1	LOC_Os06g51410.1 protein|OsPOP15 - Putative Prolyl Oligopeptidase homologue, expressed		101	1e-13	72.4	176	1	99	93.94	33	544	576
RAC875_c525_1885	7B	1	LOC_Os06g51410.1 protein|OsPOP15 - Putative Prolyl Oligopeptidase homologue, expressed		101	4e-08	54.3	129	1	84	92.86	28	715	742
IAAV4542	7B	1	LOC_Os06g51410.2 protein|OsPOP15 - Putative Prolyl Oligopeptidase homologue, expressed		201	4e-21	97.4	241	54	200	91.84	49	467	515
RAC875_c525_1372	7B	1	LOC_Os06g51410.2 protein|OsPOP15 - Putative Prolyl Oligopeptidase homologue, expressed		101	1e-13	72.4	176	1	99	93.94	33	544	576
RAC875_rep_c105012_111	7B	1	LOC_Os06g51490.1 protein|PHD-finger domain containing protein, putative, expressed		101	6e-06	47.0	110	2	100	60.61	33	246	278
Kukri_c99107_143	7B	1	LOC_Os08g07330.2 protein|RGH1A, putative, expressed		101	0.006	37.0	84	99	13	51.72	29	505	533
Kukri_c99107_143	7B	1	LOC_Os08g07890.1 protein|NB-ARC domain containing protein, expressed		101	0.002	38.5	88	99	13	51.72	29	438	466
Kukri_c99107_143	7B	1	LOC_Os08g07940.1 protein|disease resistance protein RPM1, putative, expressed		101	0.002	38.9	89	99	19	59.26	27	595	621
Kukri_c99107_143	7B	1	LOC_Os08g07950.1 protein|NB-ARC domain containing protein, expressed		101	0.002	38.9	89	99	19	55.56	27	387	413
wsnp_JD_c2701_3626787	7B	1	LOC_Os08g16070.1 protein|NB-ARC domain containing protein, expressed		201	2e-12	68.2	165	201	1	53.73	67	722	787
Kukri_c99107_143	7B	1	LOC_Os08g28460.1 protein|NBS-LRR disease resistance protein, putative, expressed		101	2e-06	48.9	115	99	4	65.62	32	261	292
IAAV503	7B	1	LOC_Os08g28480.1 protein|expressed protein		201	2e-06	48.5	114	200	66	55.32	47	135	181
Kukri_c99107_143	7B	1	LOC_Os08g28540.1 protein|resistance protein LR10, putative, expressed		101	0.0004	40.8	94	84	4	62.96	27	491	517
Kukri_c99107_143	7B	1	LOC_Os08g28570.1 protein|resistance protein, putative, expressed		101	0.003	38.1	87	81	4	65.38	26	446	471
IAAV503	7B	1	LOC_Os08g38790.1 protein|expressed protein		201	0.0005	40.4	93	194	51	39.22	51	58	107
IAAV503	7B	1	LOC_Os08g38800.1 protein|retrotransposon protein, putative, unclassified, expressed		201	6e-08	53.5	127	194	51	47.92	48	191	238
IAAV503	7B	1	LOC_Os08g39000.1 protein|expressed protein		201	3e-08	54.7	130	194	51	50.00	48	195	242
wsnp_RFL_Contig4753_5709032	7B	1	LOC_Os08g45220.1 protein|expressed protein		101	4e-07	50.8	120	1	99	69.70	33	164	196
wsnp_RFL_Contig4753_5709032	7B	1	LOC_Os08g45220.2 protein|expressed protein		101	4e-07	50.8	120	1	99	69.70	33	141	173
tplb0057f21_914	7D	1	LOC_Os06g01304.1 protein|spotted leaf 11, putative, expressed		101	5e-11	63.9	154	101	3	96.97	33	368	400
tplb0057f21_914	7D	1	LOC_Os06g01304.2 protein|spotted leaf 11, putative, expressed		101	5e-11	63.9	154	101	3	96.97	33	368	400
tplb0057f21_914	7D	1	LOC_Os06g01304.3 protein|spotted leaf 11, putative, expressed		101	5e-11	63.9	154	101	3	96.97	33	296	328
IAAV8855	7D	1	LOC_Os06g21570.1 protein|Os6bglu24 - beta-glucosidase homologue, similar to G. max isohydroxyurate hydrolase, expressed		201	2e-08	55.5	132	199	95	62.86	35	136	170
D_contig05962_325	7D	1	LOC_Os06g46920.1 protein|dihydroflavonol-4-reductase, putative, expressed		250	0.006	37.0	84	60	1	85.00	20	113	132
IAAV8855	7D	1	LOC_Os06g46940.1 protein|Os6bglu25 - beta-glucosidase homologue, similar to Os3bglu6, expressed		201	8e-14	73.2	178	199	95	85.71	35	39	73
IAAV8855	7D	1	LOC_Os06g46940.2 protein|Os6bglu25 - beta-glucosidase homologue, similar to Os3bglu6, expressed		201	8e-14	73.2	178	199	95	85.71	35	125	159
tplb0057f21_914	7D	1	LOC_Os08g01900.1 protein|armadillo/beta-catenin repeat family protein, putative, expressed		101	2e-05	45.4	106	98	6	74.19	31	585	615
tplb0057f21_914	7D	1	LOC_Os08g37570.1 protein|spotted leaf 11, putative, expressed		101	0.002	38.5	88	101	6	56.25	32	408	439
IAAV8855	7D	1	LOC_Os08g39860.1 protein|Os8bglu27 - beta-glucosidase homologue, similar to Os4bglu12 exoglucanase, expressed		201	2e-05	45.4	106	193	95	51.52	33	133	165
IAAV8855	7D	1	LOC_Os08g39860.2 protein|Os8bglu27 - beta-glucosidase homologue, similar to Os4bglu12 exoglucanase, expressed		201	2e-05	45.4	106	193	95	51.52	33	133	165
IAAV8855	7D	1	LOC_Os08g39870.1 protein|Os8bglu28 - beta-glucosidase homologue, similar to Os4bglu12 exoglucanase, expressed		201	2e-07	51.6	122	193	95	60.61	33	133	165
