# Supplementary material for: Genetic architecture of main effect QTL for heading date in European winter wheat
Source: Front Plant Sci. 2014 May 20;5:217. doi: 10.3389/fpls.2014.00217 (PMC4033046; doi:10.3389/fpls.2014.00217)
Supplement: Supplementary file 13 [file DataSheet13.XLSX]

## Sheet: Table_S11
Supplemental Table S13: Results of a BLASTX of significant wheat markers to the Brachypodium distachyon genome sequence. The overlaps with the list of photoperiod relevant Brachypodium loci in Higgins et al. 2010 are marked in red.
Query id (wheat SNP)	Wheat chromosome	Query length	Subject id (Locus in Brachypodium)	Subject length	E-value	Bit score	Score	Query start	Query end	% identity	Alignment length	Subject start	Subject end
RAC875_c38756_141	1A	101	Bradi2g05080.1	549	0.002	37.4	85	6	101	53.12	32	220	251
RAC875_c21411_162	1A	101	Bradi2g05260.1	499	0.0001	41.2	95	5	97	54.84	31	363	393
RAC875_c21411_162	1A	101	Bradi2g05270.1	601	1e-05	45.1	105	5	97	61.29	31	457	487
RAC875_c38756_141	1A	101	Bradi2g12760.1	506	1e-05	44.7	104	3	101	63.64	33	223	255
wsnp_BE444305A_Td_2_1	1A	121	Bradi2g18640.2	577	5e-06	46.2	108	119	6	68.42	38	389	425
wsnp_RFL_Contig3542_3718200	1A	101	Bradi2g18640.2	577	0.006	35.8	81	2	100	60.61	33	392	423
RAC875_c21411_162	1A	101	Bradi2g18670.1	704	3e-08	53.5	127	8	100	74.19	31	579	609
RAC875_c21411_162	1A	101	Bradi2g21850.1	547	0.008	35.4	80	8	97	53.33	30	411	440
RAC875_c9833_297	1A	101	Bradi2g28900.1	1253	1e-13	71.2	173	1	99	96.97	33	12	44
RAC875_c38756_141	1A	101	Bradi2g33930.1	411	0.002	37.7	86	9	101	51.61	31	213	243
RAC875_c21411_162	1A	101	Bradi2g37350.1	583	0.0005	39.3	90	5	100	53.12	32	426	457
Kukri_c82555_88	1A	101	Bradi2g37675.1	59	5e-05	42.7	99	101	15	58.62	29	22	50
RAC875_c10090_963	1A	101	Bradi2g37740.1	1341	9e-10	58.5	140	101	3	84.85	33	628	660
RAC875_rep_c111911_116	1A	101	Bradi2g37740.1	1341	4e-11	63.2	152	101	3	87.88	33	898	930
CAP12_c3074_192	1A	101	Bradi2g39930.1	70	4e-07	49.7	117	3	80	96.15	26	45	70
RAC875_c38756_141	1A	101	Bradi2g42477.1	535	0.0003	40.0	92	6	101	53.12	32	207	238
RAC875_c21411_162	1A	101	Bradi2g48250.1	671	1e-07	51.6	122	2	100	69.70	33	536	568
RAC875_c21411_162	1A	101	Bradi2g53130.1	554	0.0002	40.4	93	8	97	60.00	30	413	442
RAC875_c38756_141	1A	101	Bradi3g03370.1	671	0.0007	38.9	89	6	101	56.25	32	219	250
RAC875_c46269_387	1A	101	Bradi3g19870.1	752	0.0001	41.2	95	38	100	90.48	21	484	504
RAC875_c21411_162	1A	101	Bradi3g27020.1	594	0.008	35.4	80	2	100	48.48	33	452	484
RAC875_c21411_162	1A	101	Bradi3g36217.1	431	5e-05	42.7	99	5	97	48.39	31	307	337
CAP12_c3074_192	1A	101	Bradi3g44070.1	70	0.001	38.5	88	3	68	72.73	22	45	66
RAC875_c21411_162	1A	101	Bradi3g59040.1	635	0.0007	38.9	89	5	97	54.84	31	502	532
Kukri_rep_c102102_273	1B	101	Bradi2g00417.1	1284	0.006	35.8	81	96	1	37.50	32	1223	1254
wsnp_Ku_c18227_27490539	1B	201	Bradi2g04010.1	416	0.005	36.2	82	3	143	31.91	47	218	263
wsnp_Ku_c18227_27490539	1B	201	Bradi2g04970.1	393	0.0005	39.3	90	3	155	33.96	53	314	366
wsnp_Ku_c18227_27490539	1B	201	Bradi2g06840.1	179	0.006	35.8	81	3	131	38.64	44	98	140
wsnp_Ku_c18227_27490539	1B	201	Bradi2g06860.1	210	0.001	38.5	88	6	149	33.33	48	108	155
wsnp_Ku_c18227_27490539	1B	201	Bradi2g06880.1	452	0.005	36.2	82	3	131	43.18	44	115	157
wsnp_Ku_c18227_27490539	1B	201	Bradi2g06880.1	452	0.008	35.4	80	3	131	40.91	44	369	411
Kukri_c5407_192	1B	101	Bradi2g08120.1	702	0.0002	40.8	94	4	99	53.12	32	233	264
Kukri_rep_c102102_273	1B	101	Bradi2g12727.1	1525	0.0005	39.3	90	99	10	46.67	30	1466	1495
Kukri_rep_c102102_273	1B	101	Bradi2g12727.2	1527	0.0002	40.4	93	99	1	45.45	33	1466	1498
RFL_Contig2971_282	1B	101	Bradi2g16430.1	179	3e-14	73.6	179	1	99	100.00	33	57	89
wsnp_Ex_c26296_35541303	1B	201	Bradi2g16430.1	179	4e-34	139	350	199	2	96.97	66	41	106
IAAV565	1B	159	Bradi2g16480.1	217	9e-23	101	252	3	158	98.08	52	157	208
Excalibur_c49496_705	1B	101	Bradi2g16490.1	519	3e-05	43.5	101	90	1	63.33	30	30	59
wsnp_Ex_c13878_21738866	1B	201	Bradi2g16490.1	519	3e-05	43.5	101	188	24	48.28	58	325	382
Kukri_c5407_192	1B	101	Bradi2g16610.1	731	5e-12	65.9	159	1	99	90.91	33	289	321
Tdurum_contig8580_586	1B	101	Bradi2g16610.1	731	8e-14	72.0	175	2	100	96.97	33	351	383
Kukri_c5407_192	1B	101	Bradi2g16610.2	729	5e-12	65.9	159	1	99	90.91	33	289	321
Tdurum_contig8580_586	1B	101	Bradi2g16610.2	729	8e-14	72.0	175	2	100	96.97	33	351	383
Kukri_c5407_192	1B	101	Bradi2g16610.4	724	5e-12	65.9	159	1	99	90.91	33	289	321
Tdurum_contig8580_586	1B	101	Bradi2g16610.4	724	8e-14	72.0	175	2	100	96.97	33	351	383
Kukri_c5407_192	1B	101	Bradi2g16610.5	720	5e-12	65.9	159	1	99	90.91	33	289	321
Tdurum_contig8580_586	1B	101	Bradi2g16610.5	720	8e-14	72.0	175	2	100	96.97	33	351	383
Kukri_c5407_192	1B	101	Bradi2g16610.7	724	5e-12	65.9	159	1	99	90.91	33	289	321
Tdurum_contig8580_586	1B	101	Bradi2g16610.7	724	8e-14	72.0	175	2	100	96.97	33	351	383
BS00096498_51	1B	101	Bradi2g17350.1	334	1e-13	71.6	174	1	99	93.94	33	177	209
IACX2961	1B	120	Bradi2g17350.1	334	2e-13	70.5	171	2	106	88.57	35	295	329
Jagger_c7235_96	1B	101	Bradi2g17350.1	334	5e-13	69.3	168	1	99	93.94	33	128	160
BobWhite_c9881_1312	1B	101	Bradi2g17507.1	1235	2e-13	70.9	172	1	99	87.88	33	1179	1211
Excalibur_c11680_81	1B	101	Bradi2g17507.1	1235	3e-15	76.6	187	1	99	100.00	33	1111	1143
IAAV7352	1B	201	Bradi2g17507.1	1235	4e-28	119	298	199	41	96.23	53	1095	1147
IACX11634	1B	201	Bradi2g17507.1	1235	2e-14	74.3	181	2	109	88.89	36	1200	1235
RAC875_c66649_186	1B	101	Bradi2g17507.1	1235	2e-05	44.3	103	1	99	54.55	33	232	264
wsnp_Ku_c18227_27490539	1B	201	Bradi2g17507.1	1235	5e-36	145	366	3	200	98.48	66	1116	1181
Excalibur_c11680_81	1B	101	Bradi2g17507.2	1172	3e-15	76.6	187	1	99	100.00	33	1111	1143
IAAV7352	1B	201	Bradi2g17507.2	1172	4e-28	119	298	199	41	96.23	53	1095	1147
RAC875_c66649_186	1B	101	Bradi2g17507.2	1172	2e-05	44.3	103	1	99	54.55	33	232	264
wsnp_Ku_c18227_27490539	1B	201	Bradi2g17507.2	1172	5e-28	119	297	3	164	94.44	54	1116	1169
Tdurum_contig8580_586	1B	101	Bradi2g19867.1	710	6e-05	42.4	98	2	100	61.76	34	343	375
wsnp_Ku_c18227_27490539	1B	201	Bradi2g20640.1	418	0.004	36.6	83	6	155	32.00	50	366	415
wsnp_Ku_c18227_27490539	1B	201	Bradi2g21870.1	328	0.001	38.1	87	3	197	30.14	73	202	269
Excalibur_c48379_413	1B	101	Bradi2g22360.1	779	6e-13	68.9	167	101	3	96.97	33	284	316
Kukri_c27693_260	1B	101	Bradi2g22360.1	779	0.0001	41.2	95	77	3	72.00	25	678	702
Kukri_c27693_551	1B	101	Bradi2g22360.1	779	4e-12	66.2	160	101	3	93.94	33	575	607
Excalibur_c48379_413	1B	101	Bradi2g22360.2	744	6e-13	68.9	167	101	3	96.97	33	284	316
Kukri_c27693_260	1B	101	Bradi2g22360.2	744	0.0001	41.2	95	77	3	72.00	25	678	702
Kukri_c27693_551	1B	101	Bradi2g22360.2	744	4e-12	66.2	160	101	3	93.94	33	575	607
Excalibur_c48379_413	1B	101	Bradi2g22360.3	593	6e-13	68.9	167	101	3	96.97	33	284	316
wsnp_Ku_c18227_27490539	1B	201	Bradi2g24967.1	822	0.008	35.4	80	6	137	31.37	51	16	66
BS00095568_51	1B	101	Bradi2g25507.1	181	2e-05	43.9	102	1	99	66.67	33	116	148
BS00095568_51	1B	101	Bradi2g25507.2	153	0.0007	38.9	89	1	84	67.86	28	116	143
wsnp_Ku_c18227_27490539	1B	201	Bradi2g26360.1	204	0.0005	39.3	90	6	140	41.30	46	100	144
wsnp_Ku_c18227_27490539	1B	201	Bradi2g27940.1	211	0.002	37.7	86	3	143	39.58	48	137	183
IAAV565	1B	159	Bradi2g30500.1	218	0.0001	41.2	95	3	137	40.82	49	157	205
wsnp_Ku_c18227_27490539	1B	201	Bradi2g31670.1	186	0.003	37.0	84	6	131	44.19	43	130	171
Kukri_rep_c102102_273	1B	101	Bradi2g33210.1	1471	0.0004	39.7	91	99	1	48.48	33	1411	1443
Tdurum_contig55639_241	1B	101	Bradi2g37470.1	359	6e-13	68.9	167	101	3	96.97	33	218	250
Tdurum_contig55639_241	1B	101	Bradi2g37470.2	304	6e-13	68.9	167	101	3	96.97	33	218	250
IAAV565	1B	159	Bradi2g39770.1	230	1e-05	45.1	105	3	143	48.08	52	167	218
wsnp_Ku_c18227_27490539	1B	201	Bradi2g40110.1	383	0.004	36.6	83	6	143	39.13	46	234	278
RFL_Contig2971_282	1B	101	Bradi2g46010.1	179	8e-14	72.0	175	1	99	96.97	33	57	89
wsnp_Ex_c26296_35541303	1B	201	Bradi2g46010.1	179	1e-33	137	346	199	2	95.45	66	41	106
IAAV565	1B	159	Bradi2g46060.1	220	1e-17	84.3	207	3	158	81.13	53	159	211
Kukri_c5407_192	1B	101	Bradi2g46190.1	698	0.0005	39.3	90	1	99	51.52	33	252	284
Tdurum_contig8580_586	1B	101	Bradi2g46190.1	698	1e-06	48.1	113	2	100	63.64	33	314	346
wsnp_Ku_c18227_27490539	1B	201	Bradi2g46312.1	431	0.0004	39.7	91	6	143	36.96	46	385	429
BS00096498_51	1B	101	Bradi2g46840.1	332	9e-12	65.1	157	4	99	84.38	32	177	208
IACX2961	1B	120	Bradi2g46840.1	332	2e-11	63.9	154	2	109	80.56	36	294	328
Jagger_c7235_96	1B	101	Bradi2g46840.1	332	7e-12	65.5	158	1	99	90.91	33	127	159
BobWhite_c9881_1312	1B	101	Bradi2g46957.1	1232	8e-13	68.6	166	1	99	84.85	33	1176	1208
Excalibur_c11680_81	1B	101	Bradi2g46957.1	1232	6e-13	68.9	167	1	99	90.91	33	1108	1140
IAAV7352	1B	201	Bradi2g46957.1	1232	4e-26	112	281	199	41	90.57	53	1092	1144
IACX11634	1B	201	Bradi2g46957.1	1232	3e-13	70.1	170	2	109	80.56	36	1197	1232
wsnp_Ku_c18227_27490539	1B	201	Bradi2g46957.1	1232	4e-33	135	341	3	200	90.91	66	1113	1178
Excalibur_c11680_81	1B	101	Bradi2g48340.1	298	0.003	37.0	84	16	93	53.85	26	191	216
IAAV7352	1B	201	Bradi2g48340.1	298	2e-08	53.9	128	199	44	43.40	53	169	221
wsnp_Ku_c18227_27490539	1B	201	Bradi2g48340.1	298	3e-09	56.6	135	3	191	42.19	64	191	254
Excalibur_c11680_81	1B	101	Bradi2g48340.2	297	0.003	37.0	84	16	93	53.85	26	190	215
IAAV7352	1B	201	Bradi2g48340.2	297	2e-08	53.9	128	199	44	43.40	53	168	220
wsnp_Ku_c18227_27490539	1B	201	Bradi2g48340.2	297	3e-09	56.6	135	3	191	42.19	64	190	253
Excalibur_c11680_81	1B	101	Bradi2g48340.5	297	0.003	37.0	84	16	93	53.85	26	190	215
IAAV7352	1B	201	Bradi2g48340.5	297	2e-08	53.9	128	199	44	43.40	53	168	220
wsnp_Ku_c18227_27490539	1B	201	Bradi2g48340.5	297	3e-09	56.6	135	3	191	42.19	64	190	253
Excalibur_c11680_81	1B	101	Bradi2g48340.6	280	0.003	37.0	84	16	93	53.85	26	190	215
IAAV7352	1B	201	Bradi2g48340.6	280	2e-08	53.9	128	199	44	43.40	53	168	220
wsnp_Ku_c18227_27490539	1B	201	Bradi2g48340.6	280	3e-09	56.6	135	3	191	42.19	64	190	253
IAAV565	1B	159	Bradi2g49900.1	223	9e-10	58.5	140	3	158	58.49	53	164	214
RFL_Contig2971_282	1B	101	Bradi2g50020.1	179	6e-13	68.9	167	1	99	90.91	33	57	89
wsnp_Ex_c26296_35541303	1B	201	Bradi2g50020.1	179	9e-33	134	338	199	2	92.42	66	41	106
Tdurum_contig8580_586	1B	101	Bradi2g50120.1	658	0.002	37.4	85	2	100	55.88	34	308	340
wsnp_Ku_c18227_27490539	1B	201	Bradi2g52600.2	329	4e-05	43.1	100	3	143	38.30	47	192	237
wsnp_Ku_c18227_27490539	1B	201	Bradi2g53560.1	222	0.005	36.2	82	6	143	42.55	47	140	185
wsnp_Ku_c18227_27490539	1B	201	Bradi2g54020.1	184	0.002	37.4	85	6	143	38.30	47	121	167
IAAV565	1B	159	Bradi2g54950.1	217	0.0002	40.8	94	3	131	52.17	46	157	202
Kukri_rep_c102102_273	1B	101	Bradi2g57900.1	1503	0.005	36.2	82	99	1	48.48	33	1435	1467
Kukri_c5407_192	1B	101	Bradi2g59480.1	810	0.004	36.6	83	4	96	51.61	31	237	267
Tdurum_contig8580_586	1B	101	Bradi2g59480.1	810	0.001	38.1	87	5	100	46.88	32	299	330
wsnp_Ku_c18227_27490539	1B	201	Bradi2g59680.1	255	0.004	36.6	83	6	143	38.30	47	194	240
Tdurum_contig55639_241	1B	101	Bradi2g62587.1	371	9e-12	65.1	157	101	3	93.94	33	230	262
Kukri_rep_c102102_273	1B	101	Bradi3g00540.1	1378	0.002	37.7	86	99	1	42.42	33	1312	1344
Kukri_c5407_192	1B	101	Bradi3g03407.1	1142	0.005	36.2	82	4	96	54.84	31	252	282
Tdurum_contig8580_586	1B	101	Bradi3g03407.1	1142	0.004	36.6	83	2	100	47.06	34	314	347
Kukri_c5407_192	1B	101	Bradi3g04920.1	922	0.003	37.0	84	4	96	54.84	31	255	285
wsnp_Ku_c18227_27490539	1B	201	Bradi3g06660.1	248	0.005	36.2	82	6	143	32.61	46	184	228
wsnp_Ku_c18227_27490539	1B	201	Bradi3g09410.1	220	0.008	35.4	80	6	131	39.53	43	148	189
wsnp_Ku_c18227_27490539	1B	201	Bradi3g09420.1	164	0.003	37.0	84	6	131	41.86	43	107	148
wsnp_Ku_c18227_27490539	1B	201	Bradi3g09430.1	176	0.0007	38.9	89	6	131	41.86	43	104	145
Kukri_c36758_140	1B	101	Bradi3g10037.1	740	0.002	37.7	86	3	80	61.54	26	588	613
Kukri_c36758_140	1B	101	Bradi3g10050.1	411	0.001	38.5	88	3	80	57.69	26	290	315
BobWhite_c1318_691	1B	101	Bradi3g12957.1	508	1e-06	48.1	113	4	99	72.73	33	361	393
BobWhite_c1318_691	1B	101	Bradi3g12957.2	508	1e-06	48.1	113	4	99	72.73	33	361	393
wsnp_Ku_c18227_27490539	1B	201	Bradi3g19160.1	218	0.0007	38.9	89	6	131	41.86	43	141	182
Excalibur_c11680_81	1B	101	Bradi3g27900.1	269	0.008	35.4	80	1	93	38.71	31	140	170
IAAV7352	1B	201	Bradi3g27900.1	269	1e-08	54.7	130	199	50	43.14	51	123	173
wsnp_Ku_c18227_27490539	1B	201	Bradi3g27900.1	269	1e-09	57.8	138	3	191	40.62	64	145	208
Tdurum_contig83763_107	1B	101	Bradi3g29100.2	356	7e-10	58.9	141	101	6	78.12	32	2	33
BobWhite_c1318_691	1B	101	Bradi3g32330.1	523	2e-13	70.9	172	1	99	100.00	33	372	404
BobWhite_c1318_691	1B	101	Bradi3g32330.2	484	2e-13	70.9	172	1	99	100.00	33	372	404
BobWhite_c1318_691	1B	101	Bradi3g33950.1	513	2e-06	47.4	111	1	99	64.71	34	362	395
IAAV565	1B	159	Bradi3g35100.1	217	3e-22	99.8	247	3	158	94.23	52	157	208
wsnp_Ku_c18227_27490539	1B	201	Bradi3g37187.1	505	0.001	38.5	88	3	143	38.78	49	150	196
wsnp_Ku_c18227_27490539	1B	201	Bradi3g37187.2	505	0.001	38.5	88	3	143	38.78	49	150	196
wsnp_Ku_c18227_27490539	1B	201	Bradi3g37800.1	307	0.0002	40.4	93	6	143	43.48	46	169	213
Kukri_c5407_192	1B	101	Bradi3g40437.1	1042	0.003	37.0	84	4	96	54.84	31	244	274
Tdurum_contig8580_586	1B	101	Bradi3g40437.1	1042	0.004	36.6	83	2	100	44.12	34	306	339
Kukri_c5407_192	1B	101	Bradi3g40437.2	1087	0.003	37.0	84	4	96	54.84	31	244	274
Tdurum_contig8580_586	1B	101	Bradi3g40437.2	1087	0.004	36.6	83	2	100	44.12	34	306	339
wsnp_Ku_c18227_27490539	1B	201	Bradi3g42280.1	237	0.0001	41.2	95	6	143	32.61	46	191	236
wsnp_Ku_c18227_27490539	1B	201	Bradi3g44730.1	177	0.001	38.1	87	6	143	40.43	47	7	52
Kukri_c5407_192	1B	101	Bradi3g45880.1	812	0.005	36.2	82	4	99	43.75	32	376	407
wsnp_Ku_c18227_27490539	1B	201	Bradi3g46030.1	310	0.001	38.1	87	6	131	44.19	43	120	161
wsnp_Ku_c18227_27490539	1B	201	Bradi3g46040.1	319	0.003	37.0	84	6	131	41.86	43	122	163
wsnp_Ku_c18227_27490539	1B	201	Bradi3g51530.1	375	0.003	37.0	84	6	131	38.10	42	318	358
wsnp_Ku_c18227_27490539	1B	201	Bradi3g51535.1	375	0.002	37.4	85	6	131	38.10	42	318	358
wsnp_Ku_c18227_27490539	1B	201	Bradi3g51535.2	375	0.002	37.4	85	6	131	38.10	42	318	358
wsnp_Ku_c18227_27490539	1B	201	Bradi3g51980.1	194	0.006	35.8	81	6	143	40.43	47	103	148
wsnp_Ku_c18227_27490539	1B	201	Bradi3g53797.1	446	0.002	37.7	86	3	143	38.78	49	117	163
wsnp_Ku_c18227_27490539	1B	201	Bradi3g56300.1	313	0.004	36.6	83	6	143	34.78	46	224	268
wsnp_Ku_c18227_27490539	1B	201	Bradi3g57880.1	341	0.0002	40.4	93	6	143	39.13	46	193	237
wsnp_Ku_c18227_27490539	1B	201	Bradi3g58350.1	448	0.001	38.1	87	6	143	38.30	47	145	190
wsnp_Ku_c18227_27490539	1B	201	Bradi3g59936.1	367	0.004	36.6	83	15	131	36.59	41	316	356
wsnp_Ku_c18227_27490539	1B	201	Bradi3g60770.1	214	0.0001	41.2	95	6	155	40.38	52	115	166
wsnp_Ra_c17989_26960545	1D	201	Bradi2g00627.1	2845	2e-30	127	319	2	199	90.91	66	2672	2737
BS00003816_51	1D	101	Bradi2g07510.1	287	1e-05	45.1	105	1	96	56.25	32	249	280
wsnp_Ku_c3682_6786230	1D	201	Bradi2g09434.1	1338	0.004	36.6	83	160	2	35.19	54	684	737
wsnp_Ku_c3682_6786230	1D	201	Bradi2g12497.1	807	0.001	38.5	88	148	5	35.42	48	277	324
Tdurum_contig10036_1614	1D	101	Bradi2g17000.1	524	2e-11	63.9	154	1	99	87.88	33	432	464
BS00003816_51	1D	101	Bradi2g19230.1	245	4e-12	66.2	160	1	99	90.91	33	207	239
wsnp_Ex_c9577_15855968	1D	201	Bradi2g20260.1	1027	1e-06	48.1	113	10	201	50.00	64	417	479
Excalibur_c53900_86	1D	101	Bradi2g20310.1	262	1e-12	68.2	165	1	99	96.97	33	175	207
Kukri_c12183_262	1D	101	Bradi2g20370.1	283	5e-13	69.3	168	3	101	93.94	33	152	184
Kukri_c12183_262	1D	101	Bradi2g20370.2	283	5e-13	69.3	168	3	101	93.94	33	152	184
Excalibur_c50856_63	1D	101	Bradi2g20570.1	283	2e-12	67.0	162	100	2	90.91	33	155	187
Excalibur_c48317_242	1D	101	Bradi2g20580.1	616	3e-09	57.0	136	2	100	75.76	33	301	333
wsnp_Ku_c3682_6786230	1D	201	Bradi2g21360.1	1131	0.006	35.8	81	172	5	37.93	58	270	327
RAC875_c33279_526	1D	101	Bradi2g25350.1	536	6e-09	55.8	133	1	99	81.82	33	463	495
wsnp_Ku_c53270_57959459	1D	201	Bradi2g25350.1	536	1e-24	107	268	199	2	83.33	66	447	512
wsnp_Ra_c17989_26960545	1D	201	Bradi2g28007.1	2467	2e-10	60.5	145	2	199	41.79	67	2235	2301
BS00003816_51	1D	101	Bradi2g31150.1	249	0.0002	40.8	94	1	87	58.62	29	212	240
wsnp_Ex_c1358_2602235	1D	201	Bradi2g37166.1	958	0.0001	41.6	96	201	1	35.62	73	494	566
wsnp_Ex_c1358_2602235	1D	201	Bradi2g37172.1	897	3e-06	47.0	110	195	1	42.25	71	439	509
wsnp_Ku_c3682_6786230	1D	201	Bradi2g37172.1	897	0.005	36.2	82	151	2	42.00	50	216	265
wsnp_Ex_c1358_2602235	1D	201	Bradi2g37190.1	626	6e-05	42.4	98	195	1	39.44	71	161	231
wsnp_Ku_c3682_6786230	1D	201	Bradi2g38987.1	898	0.0003	40.0	92	172	2	42.11	57	235	291
wsnp_Ku_c3682_6786230	1D	201	Bradi2g38987.2	898	0.0003	40.0	92	172	2	42.11	57	235	291
wsnp_Ku_c3682_6786230	1D	201	Bradi2g38987.3	898	0.0003	40.0	92	172	2	42.11	57	235	291
wsnp_Ku_c3682_6786230	1D	201	Bradi2g39091.1	964	0.0003	40.0	92	172	17	44.23	52	259	310
wsnp_Ku_c3682_6786230	1D	201	Bradi2g39207.1	910	0.003	37.0	84	151	2	42.00	50	268	317
wsnp_Ex_c1358_2602235	1D	201	Bradi2g39537.1	935	3e-17	83.6	205	201	1	64.71	68	484	551
wsnp_Ku_c3682_6786230	1D	201	Bradi2g39537.1	935	4e-05	43.1	100	154	2	45.10	51	263	313
BS00003816_51	1D	101	Bradi2g49160.1	258	1e-10	61.2	147	1	93	87.10	31	220	250
Excalibur_c53900_86	1D	101	Bradi2g51340.1	262	3e-06	47.0	110	1	99	66.67	33	175	207
Excalibur_c50856_63	1D	101	Bradi2g51770.1	288	2e-12	67.0	162	100	2	90.91	33	160	192
wsnp_Ku_c3682_6786230	1D	201	Bradi2g60434.1	919	0.0007	38.9	89	160	2	43.40	53	264	316
wsnp_Ku_c3682_6786230	1D	201	Bradi3g00757.1	916	1e-05	45.1	105	181	2	41.67	60	246	305
wsnp_Ku_c3682_6786230	1D	201	Bradi3g03587.1	924	0.008	35.4	80	172	2	33.33	57	253	309
wsnp_Ku_c3682_6786230	1D	201	Bradi3g03874.1	926	0.003	37.0	84	172	2	31.58	57	252	308
wsnp_Ku_c3682_6786230	1D	201	Bradi3g03882.1	915	0.001	38.1	87	172	2	36.84	57	252	308
BS00003816_51	1D	101	Bradi3g09850.1	236	0.0007	38.9	89	1	99	54.55	33	197	229
wsnp_Ex_c1358_2602235	1D	201	Bradi3g15277.1	888	2e-05	43.9	102	198	1	43.66	71	457	526
wsnp_Ku_c3682_6786230	1D	201	Bradi3g15277.1	888	0.005	36.2	82	190	2	33.33	63	226	283
IAAV7473	1D	201	Bradi3g15990.1	486	0.0003	40.0	92	179	117	71.43	21	442	462
IAAV7473	1D	201	Bradi3g16000.1	504	0.0007	38.9	89	185	117	60.87	23	457	479
IAAV7473	1D	201	Bradi3g21210.1	487	5e-07	49.3	116	200	27	49.15	59	433	487
wsnp_Ex_c1358_2602235	1D	201	Bradi3g34697.1	899	5e-05	42.7	99	189	1	37.88	66	469	534
wsnp_Ku_c3682_6786230	1D	201	Bradi3g34697.1	899	5e-05	42.7	99	172	2	40.35	57	238	294
wsnp_Ex_c1358_2602235	1D	201	Bradi3g34697.2	899	5e-05	42.7	99	189	1	37.88	66	469	534
wsnp_Ku_c3682_6786230	1D	201	Bradi3g34697.2	899	5e-05	42.7	99	172	2	40.35	57	238	294
Excalibur_c48317_242	1D	101	Bradi3g48637.1	588	9e-07	48.5	114	2	94	70.97	31	319	349
Excalibur_c50856_63	1D	101	Bradi3g52390.1	275	2e-05	44.3	103	97	2	53.12	32	166	197
Excalibur_c50856_63	1D	101	Bradi3g52390.2	194	0.008	35.4	80	97	20	53.85	26	166	191
Excalibur_c50856_63	1D	101	Bradi3g52390.3	214	2e-05	44.3	103	97	2	53.12	32	166	197
wsnp_Ex_c1358_2602235	1D	201	Bradi3g60446.1	886	0.0001	41.2	95	189	1	39.71	68	442	509
wsnp_Ku_c3682_6786230	1D	201	Bradi3g60446.1	886	0.0005	39.3	90	160	2	37.74	53	214	266
wsnp_Ku_c3682_6786230	1D	201	Bradi3g60980.1	220	0.002	37.4	85	166	20	42.86	49	127	175
Excalibur_c15733_252	2A	101	Bradi1g00210.1	510	7e-09	55.5	132	1	99	87.88	33	237	269
wsnp_BE403597A_Ta_2_2	2A	121	Bradi1g02100.1	222	0.003	37.0	84	56	121	72.73	22	75	96
wsnp_BE403597A_Ta_2_2	2A	121	Bradi1g03490.1	216	0.003	37.0	84	56	121	72.73	22	69	90
wsnp_BE403597A_Ta_2_2	2A	121	Bradi1g03820.1	215	0.006	35.8	81	56	121	72.73	22	72	93
Excalibur_c7444_391	2A	101	Bradi1g06070.1	429	2e-05	44.3	103	1	99	63.64	33	162	194
wsnp_JD_c2578_3489735	2A	201	Bradi1g08240.1	1038	0.005	36.2	82	146	51	2013-12-03	32	1001	1032
wsnp_JD_c2578_3489735	2A	201	Bradi1g11430.1	672	9e-07	48.5	114	200	51	52.00	50	588	634
wsnp_Ex_c14953_23104041	2A	201	Bradi1g15050.1	370	1e-20	94.7	234	194	3	67.19	64	133	196
wsnp_RFL_Contig2763_2509104	2A	101	Bradi1g15050.1	370	3e-08	53.5	127	3	98	71.88	32	148	179
wsnp_JD_c2578_3489735	2A	201	Bradi1g17620.1	641	0.002	37.4	85	200	42	35.85	53	571	620
Excalibur_c26462_452	2A	101	Bradi1g18700.1	703	0.003	37.0	84	92	6	58.62	29	428	456
Excalibur_c26462_452	2A	101	Bradi1g18700.2	566	0.003	37.0	84	92	6	58.62	29	428	456
Excalibur_c15733_252	2A	101	Bradi1g18750.2	396	2e-08	54.3	129	1	99	84.85	33	243	275
Tdurum_contig82812_213	2A	101	Bradi1g18810.1	370	3e-14	73.6	179	101	3	96.97	33	290	322
Tdurum_contig82812_213	2A	101	Bradi1g18815.1	369	2e-13	70.5	171	101	3	90.91	33	289	321
Excalibur_c26462_452	2A	101	Bradi1g18840.1	418	4e-06	46.2	108	92	6	62.07	29	148	176
Excalibur_c26462_452	2A	101	Bradi1g18890.1	439	8e-05	42.0	97	86	6	62.96	27	163	189
Excalibur_c26462_452	2A	101	Bradi1g18890.2	412	8e-05	42.0	97	86	6	62.96	27	136	162
BS00079443_51	2A	101	Bradi1g19210.1	1121	3e-07	50.1	118	100	2	70.59	34	874	907
RAC875_c40298_394	2A	101	Bradi1g19340.1	272	1e-05	45.1	105	21	101	77.78	27	208	234
Excalibur_c7444_391	2A	101	Bradi1g19390.1	444	8e-13	68.6	166	1	99	93.94	33	188	220
wsnp_BE403597A_Ta_2_2	2A	121	Bradi1g20300.1	224	0.001	38.1	87	17	121	54.29	35	61	92
wsnp_Ex_c14953_23104041	2A	201	Bradi1g21990.1	364	4e-20	92.8	229	194	3	67.19	64	125	188
wsnp_RFL_Contig2763_2509104	2A	101	Bradi1g21990.1	364	5e-08	52.8	125	3	98	71.88	32	140	171
RAC875_c2154_1488	2A	101	Bradi1g26960.1	811	0.001	38.1	87	3	101	51.52	33	466	498
wsnp_Ra_c66636_64923321	2A	201	Bradi1g29090.1	1641	5e-28	119	297	3	200	87.88	66	763	828
wsnp_JD_c2578_3489735	2A	201	Bradi1g31730.1	737	0.002	37.4	85	200	51	40.00	50	658	704
Excalibur_c15733_252	2A	101	Bradi1g32170.1	396	7e-09	55.5	132	1	99	87.88	33	244	276
Excalibur_c15733_252	2A	101	Bradi1g32170.3	396	7e-09	55.5	132	1	99	87.88	33	244	276
wsnp_BE403597A_Ta_2_2	2A	121	Bradi1g35120.1	226	0.008	35.4	80	56	121	63.64	22	63	84
RFL_Contig2972_2285	2A	101	Bradi1g35960.1	775	0.001	38.5	88	7	99	54.29	35	426	460
wsnp_BE403597A_Ta_2_2	2A	121	Bradi1g38190.1	218	0.003	37.0	84	56	121	72.73	22	71	92
tplb0046b02_872	2A	101	Bradi1g51200.1	648	2e-06	47.8	112	101	3	57.58	33	454	486
wsnp_BE403597A_Ta_2_2	2A	121	Bradi1g53610.1	209	0.006	35.8	81	56	121	72.73	22	72	93
wsnp_BE403597A_Ta_2_2	2A	121	Bradi1g54630.1	218	0.006	35.8	81	56	121	72.73	22	72	93
wsnp_BE403597A_Ta_2_2	2A	121	Bradi1g54630.2	160	0.006	35.8	81	56	121	72.73	22	72	93
Excalibur_c7444_391	2A	101	Bradi1g56500.1	425	1e-05	44.7	104	1	99	63.64	33	158	190
Excalibur_c7444_391	2A	101	Bradi1g59760.1	398	4e-06	46.2	108	1	87	65.52	29	135	163
tplb0046b02_872	2A	101	Bradi1g62050.1	641	4e-06	46.2	108	92	9	71.43	28	445	472
wsnp_JD_c2578_3489735	2A	201	Bradi1g63350.1	641	0.0005	39.3	90	200	42	35.85	53	571	620
RAC875_c2154_1488	2A	101	Bradi1g67770.1	997	0.0001	41.6	96	3	101	57.58	33	551	583
BS00067806_51	2A	101	Bradi1g69040.1	508	0.008	35.4	80	13	99	41.38	29	47	75
wsnp_JD_c2578_3489735	2A	201	Bradi1g69550.1	677	7e-07	48.9	115	200	42	50.94	53	606	655
tplb0046b02_872	2A	101	Bradi1g71500.1	544	3e-07	50.1	118	101	3	69.70	33	345	377
tplb0046b02_872	2A	101	Bradi1g71500.2	519	3e-07	50.1	118	101	3	69.70	33	320	352
tplb0046b02_872	2A	101	Bradi1g71500.3	519	3e-07	50.1	118	101	3	69.70	33	320	352
tplb0046b02_872	2A	101	Bradi1g71510.1	663	2e-07	50.4	119	101	3	63.64	33	460	492
tplb0046b02_872	2A	101	Bradi1g71510.2	560	2e-07	50.4	119	101	3	63.64	33	460	492
tplb0046b02_872	2A	101	Bradi1g74420.1	668	0.0002	40.8	94	101	3	48.48	33	453	485
wsnp_BE403597A_Ta_2_2	2A	121	Bradi1g75340.1	213	0.006	35.8	81	56	121	72.73	22	71	92
wsnp_JD_c2578_3489735	2A	201	Bradi5g01210.1	1151	0.006	35.8	81	173	51	41.46	41	1034	1074
wsnp_JD_c2578_3489735	2A	201	Bradi5g03410.1	674	4e-05	43.1	100	200	48	43.40	53	590	642
BobWhite_c48481_81	2A	101	Bradi5g03600.1	989	1e-08	54.7	130	1	96	78.12	32	468	499
Excalibur_c15740_1106	2A	101	Bradi5g03600.1	989	4e-10	59.7	143	101	3	87.88	33	386	418
IACX8060	2A	201	Bradi5g03600.1	989	3e-17	83.6	205	14	142	88.37	43	943	985
wsnp_Ex_c15740_24096817	2A	201	Bradi5g03600.1	989	2e-29	124	310	201	1	89.55	67	600	666
wsnp_Ex_c22202_31392780	2A	201	Bradi5g03600.1	989	5e-31	129	323	1	201	94.03	67	843	909
wsnp_Ex_c61879_61748626	2A	201	Bradi5g03860.1	2336	2e-29	123	309	2	199	90.91	66	2172	2237
wsnp_JD_c2578_3489735	2A	201	Bradi5g12540.1	684	0.0002	40.8	94	200	48	41.18	51	601	648
BS00067806_51	2A	101	Bradi5g12990.1	478	3e-14	73.2	178	1	99	100.00	33	30	62
wsnp_BE403597A_Ta_2_2	2A	121	Bradi5g13000.1	211	5e-06	46.2	108	56	121	100.00	22	63	84
BS00041707_51	2A	101	Bradi5g13034.1	246	0.0001	41.6	96	9	98	66.67	30	59	88
BS00041707_51	2A	101	Bradi5g13034.2	190	0.0001	41.6	96	9	98	66.67	30	59	88
BS00041707_51	2A	101	Bradi5g13034.3	274	0.0001	41.6	96	9	98	66.67	30	59	88
Kukri_c9713_1999	2A	101	Bradi5g13137.1	690	0.0007	38.9	89	101	6	60.61	33	145	177
CAP12_c6044_69	2A	101	Bradi5g13180.1	489	2e-05	43.9	102	11	100	76.67	30	417	444
RFL_Contig2972_2285	2A	101	Bradi5g13230.1	792	0.0005	39.3	90	7	99	55.88	34	442	475
GENE-1386_36	2A	86	Bradi5g13350.2	772	0.0002	40.4	93	1	51	94.12	17	600	616
GENE-1386_36	2A	86	Bradi5g13350.3	751	0.0002	40.4	93	1	51	94.12	17	600	616
GENE-1386_36	2A	86	Bradi5g13350.4	714	0.0002	40.4	93	1	51	94.12	17	600	616
RAC875_c2154_1488	2A	101	Bradi5g13370.1	795	1e-12	68.2	165	3	101	96.97	33	469	501
RAC875_c63975_307	2A	101	Bradi5g13400.1	886	7e-09	55.5	132	99	4	65.62	32	553	584
RAC875_c63975_307	2A	101	Bradi5g13400.2	885	7e-09	55.5	132	99	4	65.62	32	553	584
RAC875_c63975_307	2A	101	Bradi5g13400.3	875	7e-09	55.5	132	99	4	65.62	32	543	574
Excalibur_c15733_252	2A	101	Bradi5g20082.1	384	1e-08	55.1	131	1	99	84.85	33	231	263
BobWhite_c16923_64	2A	101	Bradi5g22900.1	523	4e-10	59.7	143	2	100	87.88	33	457	489
wsnp_Ra_c66636_64923321	2A	201	Bradi5g23890.1	1711	2e-31	130	327	3	200	96.97	66	1027	1092
tplb0046b02_872	2A	101	Bradi5g24170.1	655	5e-12	65.9	159	101	3	93.94	33	456	488
tplb0046b02_872	2A	101	Bradi5g24170.2	607	5e-12	65.9	159	101	3	93.94	33	456	488
wsnp_Ex_c14953_23104041	2A	201	Bradi5g24850.2	349	1e-34	141	355	200	3	96.97	66	119	184
wsnp_RFL_Contig2763_2509104	2A	101	Bradi5g24850.2	349	8e-14	72.0	175	3	101	93.94	33	136	168
RFL_Contig2972_2285	2A	101	Bradi5g26730.1	1010	0.004	36.6	83	4	99	47.37	38	658	695
RFL_Contig2972_2285	2A	101	Bradi5g26730.2	870	0.004	36.6	83	4	99	47.37	38	658	695
RFL_Contig2972_2285	2A	101	Bradi5g27530.1	1018	0.0002	40.8	94	1	99	63.64	33	672	703
IAAV4206	2B	201	Bradi1g01257.1	952	0.0002	40.4	93	185	3	39.34	61	61	119
IAAV4206	2B	201	Bradi1g01377.1	916	0.002	37.4	85	185	108	57.69	26	61	86
IAAV4206	2B	201	Bradi1g01387.1	925	0.002	37.7	86	185	108	57.69	26	61	86
IAAV4206	2B	201	Bradi1g01397.1	351	0.001	38.1	87	179	3	43.33	60	63	119
IAAV4206	2B	201	Bradi1g01407.1	942	0.003	37.0	84	179	108	62.50	24	63	86
CAP7_c16_483	2B	101	Bradi1g06740.1	529	0.004	36.6	83	101	3	45.45	33	480	512
BS00011164_51	2B	101	Bradi1g08130.1	457	3e-12	66.6	161	4	96	87.10	31	401	431
BS00011164_51	2B	101	Bradi1g08130.2	393	3e-12	66.6	161	4	96	87.10	31	337	367
BS00011164_51	2B	101	Bradi1g08310.1	457	3e-12	66.6	161	4	96	87.10	31	401	431
BS00011164_51	2B	101	Bradi1g08310.2	416	3e-12	66.6	161	4	96	87.10	31	360	390
Excalibur_c47286_281	2B	101	Bradi1g08727.1	1469	1e-10	61.2	147	2	100	82.35	34	977	1010
Ku_c5725_892	2B	101	Bradi1g09860.1	528	1e-05	44.7	104	3	101	60.61	33	287	319
CAP7_c16_483	2B	101	Bradi1g11330.1	368	0.0002	40.4	93	101	3	48.48	33	318	350
Ku_c5725_892	2B	101	Bradi1g15120.1	454	7e-07	48.9	115	12	98	68.97	29	262	290
Excalibur_rep_c68899_1400	2B	101	Bradi1g17250.1	449	0.002	37.4	85	95	3	54.84	31	36	66
Excalibur_rep_c68899_1400	2B	101	Bradi1g17250.3	449	0.002	37.4	85	95	3	54.84	31	36	66
Kukri_c4710_991	2B	101	Bradi1g17670.1	614	4e-09	56.2	134	1	87	93.10	29	574	602
Excalibur_rep_c68899_1400	2B	101	Bradi1g17820.1	447	4e-12	66.2	160	101	3	96.97	33	28	60
wsnp_Ex_rep_c67391_65971023	2B	201	Bradi1g18550.2	480	0.001	38.1	87	2	64	90.48	21	460	480
Jagger_c4412_265	2B	101	Bradi1g19540.1	458	4e-09	56.2	134	1	99	81.82	33	321	353
Tdurum_contig98206_211	2B	101	Bradi1g19540.1	458	0.003	37.0	84	1	54	94.44	18	383	400
wsnp_Ex_c51461_55394646	2B	201	Bradi1g21820.1	918	8e-14	72.0	175	2	199	56.06	66	620	682
wsnp_Ex_c51461_55394646	2B	201	Bradi1g21820.1	918	4e-11	63.2	152	2	199	46.97	66	724	780
wsnp_Ex_c51461_55394646	2B	201	Bradi1g21820.1	918	6e-11	62.4	150	5	199	52.31	65	796	851
wsnp_Ex_c51461_55394646	2B	201	Bradi1g21820.1	918	1e-10	61.2	147	14	199	48.57	70	580	649
wsnp_Ex_c51461_55394646	2B	201	Bradi1g21820.1	918	4e-10	59.7	143	2	199	46.97	66	759	816
wsnp_Ex_c51461_55394646	2B	201	Bradi1g21820.1	918	4e-06	46.2	108	50	172	57.14	42	874	915
BS00011164_51	2B	101	Bradi1g22030.1	450	3e-09	56.6	135	1	96	62.50	32	393	424
BS00011164_51	2B	101	Bradi1g22037.1	452	1e-13	71.6	174	1	96	90.62	32	394	425
TA001322-1176	2B	54	Bradi1g22110.1	302	0.002	36.6	83	2	49	100.00	16	137	152
Kukri_c10054_567	2B	101	Bradi1g22140.1	968	2e-10	60.5	145	101	3	81.82	33	807	839
wsnp_Ex_c33246_41764093	2B	201	Bradi1g22140.1	968	2e-14	74.3	181	197	3	81.54	65	513	577
wsnp_Ex_rep_c101906_87187119	2B	201	Bradi1g22140.1	968	2e-28	120	301	3	200	87.88	66	791	856
CAP7_c16_483	2B	101	Bradi1g22340.1	544	0.003	37.0	84	101	3	51.52	33	485	517
IAAV4206	2B	201	Bradi1g22500.1	960	0.003	37.0	84	197	111	48.28	29	58	86
IAAV4206	2B	201	Bradi1g22500.2	960	0.003	37.0	84	197	111	48.28	29	58	86
IAAV1296	2B	201	Bradi1g22670.1	161	5e-11	62.8	151	109	2	80.56	36	1	36
wsnp_CAP7_c2233_1085003	2B	175	Bradi1g22670.1	161	1e-07	39.3	90	113	175	80.95	21	16	36
wsnp_CAP7_c2233_1085003	2B	175	Bradi1g22670.1	161	1e-07	32.0	71	67	132	63.64	22	1	22
Kukri_rep_c74573_613	2B	101	Bradi1g22717.1	1390	6e-11	62.4	150	1	99	87.88	33	336	368
Kukri_rep_c74573_613	2B	101	Bradi1g22717.2	1457	6e-11	62.4	150	1	99	87.88	33	336	368
Kukri_rep_c74573_613	2B	101	Bradi1g22717.3	1457	6e-11	62.4	150	1	99	87.88	33	336	368
wsnp_Ex_c38739_46195930	2B	201	Bradi1g22730.1	613	1e-19	91.3	225	199	11	95.24	63	489	551
wsnp_Ex_c38739_46196393	2B	201	Bradi1g22730.1	613	8e-32	131	330	201	1	94.03	67	329	395
wsnp_BF291736B_Ta_1_1	2B	121	Bradi1g22790.1	141	0.0001	41.2	95	2	55	100.00	18	51	68
BobWhite_c11059_169	2B	101	Bradi1g24010.1	699	0.006	35.8	81	10	72	72.73	22	371	392
RAC875_c29937_325	2B	101	Bradi1g26980.1	853	0.0007	38.9	89	2	82	59.26	27	411	437
wsnp_Ex_c21092_30220702	2B	201	Bradi1g27390.1	690	3e-05	43.5	101	12	200	33.82	68	61	126
wsnp_Ex_c21092_30220702	2B	201	Bradi1g27400.1	1018	3e-08	53.5	127	3	200	39.71	68	854	921
wsnp_Ex_c21092_30220702	2B	201	Bradi1g27400.1	1018	4e-06	46.2	108	3	200	31.82	66	544	609
CAP7_c16_483	2B	101	Bradi1g28860.1	526	0.003	37.0	84	101	3	42.42	33	478	510
Kukri_c4710_991	2B	101	Bradi1g31820.1	626	2e-06	47.8	112	1	93	74.19	31	587	616
wsnp_Ex_c21092_30220342	2B	201	Bradi1g34150.1	1043	5e-07	49.3	116	3	200	47.76	67	758	822
wsnp_Ex_c21092_30220702	2B	201	Bradi1g34150.1	1043	9e-23	101	252	3	200	70.15	67	877	943
wsnp_Ex_c21092_30220702	2B	201	Bradi1g34150.1	1043	2e-08	53.9	128	12	200	34.92	63	588	649
Excalibur_rep_c68899_1400	2B	101	Bradi1g38340.1	484	0.0004	39.7	91	101	3	57.58	33	26	58
Kukri_c16760_1427	2B	101	Bradi1g43906.1	490	4e-06	45.1	105	7	78	75.00	24	405	428
Kukri_c16760_1427	2B	101	Bradi1g43906.1	490	4e-06	2013-08-20	42	68	100	81.82	11	425	435
RAC875_c29937_325	2B	101	Bradi1g43906.1	490	6e-09	55.8	133	2	100	81.82	33	258	290
RAC875_c41476_217	2B	101	Bradi1g43906.1	490	5e-07	49.3	116	2	100	63.64	33	349	381
RAC875_rep_c110493_512	2B	101	Bradi1g43906.1	490	0.001	38.5	88	2	100	48.48	33	227	259
RAC875_c29937_325	2B	101	Bradi1g48350.1	762	0.0003	40.0	92	2	97	53.12	32	254	285
RAC875_c41476_217	2B	101	Bradi1g48650.1	164	0.0003	40.0	92	2	94	51.61	31	24	54
IAAV4206	2B	201	Bradi1g48747.1	976	8e-05	42.0	97	200	9	31.25	64	63	122
RAC875_c29937_325	2B	101	Bradi1g48822.1	390	7e-07	48.9	115	2	97	68.75	32	311	342
wsnp_Ex_c21092_30220702	2B	201	Bradi1g50190.1	454	0.008	35.4	80	54	197	29.17	48	303	349
IAAV4206	2B	201	Bradi1g50407.1	1035	0.002	37.7	86	191	60	36.36	44	60	103
IAAV4206	2B	201	Bradi1g50407.2	1035	0.002	37.7	86	191	60	36.36	44	60	103
IAAV4206	2B	201	Bradi1g50420.1	861	0.003	37.0	84	191	60	36.36	44	60	103
IAAV4206	2B	201	Bradi1g51687.1	943	0.005	36.2	82	185	108	57.69	26	60	85
IAAV4206	2B	201	Bradi1g51960.1	730	0.002	37.7	86	173	36	39.13	46	288	330
wsnp_Ex_c21092_30220702	2B	201	Bradi1g52400.1	750	1e-05	44.7	104	27	200	2013-03-31	58	577	633
Excalibur_c47286_281	2B	101	Bradi1g55990.1	1537	0.005	36.2	82	29	100	54.17	24	776	799
CAP7_c16_483	2B	101	Bradi1g57000.1	527	5e-05	42.7	99	92	3	66.67	30	472	501
Excalibur_rep_c68899_1400	2B	101	Bradi1g58400.1	452	0.0003	40.0	92	95	3	58.06	31	36	66
IAAV1296	2B	201	Bradi1g59110.1	162	1e-10	61.2	147	109	2	75.00	36	1	36
wsnp_CAP7_c2233_1085003	2B	175	Bradi1g59110.1	162	3e-07	35.8	81	113	175	71.43	21	16	36
wsnp_CAP7_c2233_1085003	2B	175	Bradi1g59110.1	162	3e-07	33.9	76	67	132	63.64	22	1	22
wsnp_Ex_rep_c101906_87187119	2B	201	Bradi1g59270.1	1094	7e-09	55.5	132	9	197	42.86	63	923	983
BS00011164_51	2B	101	Bradi1g59880.1	453	3e-09	57.0	136	4	96	64.52	31	399	429
BS00011164_51	2B	101	Bradi1g59890.1	458	1e-12	68.2	165	4	96	83.87	31	391	421
Excalibur_rep_c68899_1400	2B	101	Bradi1g63080.1	448	2e-06	47.8	112	101	3	63.64	33	28	60
Kukri_c4710_991	2B	101	Bradi1g63210.1	628	1e-09	57.8	138	1	99	78.79	33	588	620
Excalibur_rep_c68899_1400	2B	101	Bradi1g64010.1	449	0.003	37.0	84	95	3	58.06	31	37	67
Ku_c5725_892	2B	101	Bradi1g68120.1	455	2e-06	47.4	111	15	98	71.43	28	254	281
wsnp_Ex_c38739_46195930	2B	201	Bradi1g70590.1	593	0.002	37.7	86	199	35	60.00	55	470	520
wsnp_Ex_c38739_46196393	2B	201	Bradi1g70590.1	593	3e-19	89.7	221	198	1	63.64	66	333	398
wsnp_BF291736B_Ta_1_1	2B	121	Bradi1g70600.1	141	0.002	37.7	86	2	55	88.89	18	51	68
wsnp_Ex_c21092_30220702	2B	201	Bradi1g76707.1	977	1e-17	84.3	207	3	200	56.06	66	812	877
wsnp_Ex_c21092_30220702	2B	201	Bradi1g76707.1	977	1e-07	51.2	121	12	200	35.94	64	505	567
CAP7_c16_483	2B	101	Bradi1g77597.1	538	0.002	37.4	85	101	3	45.45	33	486	518
CAP7_c16_483	2B	101	Bradi1g77740.1	541	0.0003	40.0	92	101	3	51.52	33	489	521
CAP7_c16_483	2B	101	Bradi5g03227.1	509	0.003	37.0	84	101	3	42.42	33	457	489
BobWhite_c11059_169	2B	101	Bradi5g04070.1	730	4e-12	66.2	160	1	99	84.85	33	408	440
Kukri_c11318_591	2B	101	Bradi5g05225.1	513	1e-10	61.2	147	98	3	81.25	32	178	209
Kukri_c59939_94	2B	101	Bradi5g05225.1	513	5e-07	44.3	103	31	99	78.26	23	214	236
Kukri_c59939_94	2B	101	Bradi5g05225.1	513	5e-07	2013-06-24	52	5	34	90.00	10	205	214
CAP7_c16_483	2B	101	Bradi5g07140.1	504	0.005	36.2	82	101	3	45.45	33	456	488
wsnp_Ex_c21092_30220702	2B	201	Bradi5g08200.1	739	2e-06	47.4	111	27	200	34.48	58	566	622
Ku_c5725_892	2B	101	Bradi5g08340.1	475	3e-05	43.5	101	9	101	58.06	31	267	297
CAP7_c16_483	2B	101	Bradi5g08570.1	547	1e-08	54.7	130	101	3	69.70	33	488	520
BS00011164_51	2B	101	Bradi5g17087.1	456	3e-07	50.1	118	7	90	71.43	28	398	425
wsnp_Ex_c38739_46196393	2B	201	Bradi5g19550.1	618	6e-05	42.4	98	195	1	37.68	69	313	379
Kukri_c4710_991	2B	101	Bradi5g21370.1	639	3e-06	46.6	109	1	87	68.97	29	600	628
RFL_Contig3713_316	2B	101	Bradi5g25750.1	389	1e-10	61.6	148	1	99	81.82	33	61	93
RFL_Contig3713_316	2B	101	Bradi5g25750.1	389	3e-08	53.5	127	1	99	72.73	33	254	286
RAC875_rep_c72220_143	2D	101	Bradi1g19100.1	863	1e-10	61.2	147	100	2	84.85	33	831	863
D_contig31797_313	2D	250	Bradi1g56930.1	282	2e-22	100	249	205	2	66.67	72	148	219
D_contig31797_313	2D	250	Bradi1g56937.1	276	2e-25	110	274	202	2	73.13	67	147	213
RAC875_rep_c72220_143	2D	101	Bradi1g62030.1	877	1e-10	61.2	147	100	2	84.85	33	845	877
RAC875_rep_c72220_143	2D	101	Bradi1g62030.3	876	1e-10	61.2	147	100	2	84.85	33	844	876
RAC875_rep_c72220_143	2D	101	Bradi1g62030.4	838	1e-10	61.2	147	100	2	84.85	33	806	838
Excalibur_c1451_660	2D	101	Bradi5g23570.1	245	3e-10	60.1	144	101	3	84.85	33	106	138
Ku_c674_915	2D	101	Bradi5g24930.1	665	3e-05	43.5	101	4	99	21.88	32	442	473
Ku_c674_915	2D	101	Bradi5g24930.3	585	3e-05	43.5	101	4	99	21.88	32	442	473
Ku_c674_915	2D	101	Bradi5g24930.4	602	3e-05	43.5	101	4	99	21.88	32	442	473
Kukri_c32355_1089	2D	101	Bradi5g24937.1	904	1e-09	57.8	138	1	99	87.88	33	795	827
IAAV5984	3A	201	Bradi2g04040.1	697	0.004	36.6	83	7	192	38.71	62	505	562
wsnp_Ex_c8884_14841846	3A	201	Bradi2g24010.1	949	7e-07	48.9	115	193	71	63.41	41	376	415
IAAV5984	3A	201	Bradi2g34547.1	869	0.001	38.5	88	1	192	39.06	64	677	736
wsnp_Ex_c8884_14841846	3A	201	Bradi2g55930.1	931	1e-17	84.3	207	199	50	86.00	50	377	426
wsnp_Ku_c55746_59522526	3B	201	Bradi2g01610.1	665	6e-30	125	314	3	197	90.77	65	580	644
Excalibur_c63730_660	3B	101	Bradi2g11380.1	500	4e-06	46.2	108	1	99	57.14	35	407	441
Excalibur_c63730_660	3B	101	Bradi2g12400.1	625	0.003	37.0	84	1	99	45.24	42	520	561
Excalibur_c9001_569	3B	101	Bradi2g12680.1	805	4e-13	69.7	169	6	101	96.88	32	483	514
RFL_Contig3799_987	3B	101	Bradi2g14420.1	425	4e-05	43.1	100	7	75	78.26	23	200	222
Excalibur_c63730_660	3B	101	Bradi2g14880.1	331	1e-09	58.2	139	1	99	75.76	33	230	262
RAC875_c25305_754	3B	101	Bradi2g15317.1	598	0.0003	40.0	92	3	101	54.55	33	566	598
RAC875_c25305_754	3B	101	Bradi2g15317.2	567	0.0003	40.0	92	3	101	54.55	33	535	567
BS00030534_51	3B	101	Bradi2g17710.1	1263	0.008	35.4	80	1	99	51.52	33	988	1020
BS00030534_51	3B	101	Bradi2g17720.1	1263	0.005	36.2	82	1	99	54.55	33	988	1020
IAAV958	3B	201	Bradi2g18430.1	207	1e-18	88.2	217	1	201	62.69	67	126	192
wsnp_JD_c119_190079	3B	201	Bradi2g18430.1	207	8e-13	68.6	166	29	199	57.89	57	16	72
wsnp_JD_c119_190135	3B	201	Bradi2g18430.1	207	1e-17	84.3	207	3	200	60.61	66	26	91
RFL_Contig3799_987	3B	101	Bradi2g18510.1	375	0.0003	40.0	92	1	81	51.85	27	142	168
RFL_Contig3799_987	3B	101	Bradi2g18510.2	275	0.0003	40.0	92	1	81	51.85	27	142	168
wsnp_Ex_c37115_44930934	3B	201	Bradi2g18767.1	468	1e-07	51.6	122	6	167	57.41	54	357	410
BS00030534_51	3B	101	Bradi2g20170.1	1230	0.005	36.2	82	1	99	54.55	33	955	987
BS00030534_51	3B	101	Bradi2g20177.1	1131	0.004	36.6	83	1	99	54.55	33	856	888
RAC875_c53296_378	3B	101	Bradi2g21737.1	893	0.008	35.4	80	22	99	65.38	26	481	506
Excalibur_c63730_660	3B	101	Bradi2g33437.1	499	1e-05	45.1	105	1	99	51.43	35	406	440
IAAV958	3B	201	Bradi2g41780.1	278	2e-27	117	292	1	201	85.07	67	128	194
wsnp_JD_c119_190079	3B	201	Bradi2g41780.1	278	2e-23	103	257	2	199	75.76	66	11	74
wsnp_JD_c119_190135	3B	201	Bradi2g41780.1	278	4e-26	112	281	3	200	78.79	66	28	93
IAAV958	3B	201	Bradi2g41780.2	277	2e-27	117	292	1	201	85.07	67	127	193
wsnp_JD_c119_190079	3B	201	Bradi2g41780.2	277	2e-23	103	257	2	199	75.76	66	11	74
wsnp_JD_c119_190135	3B	201	Bradi2g41780.2	277	4e-26	112	281	3	200	78.79	66	28	93
IAAV958	3B	201	Bradi2g41807.1	281	9e-26	111	278	1	201	79.17	72	128	199
wsnp_JD_c119_190079	3B	201	Bradi2g41807.1	281	5e-21	95.9	237	2	199	72.73	66	11	74
wsnp_JD_c119_190135	3B	201	Bradi2g41807.1	281	2e-24	107	267	3	200	77.27	66	28	93
RFL_Contig3799_987	3B	101	Bradi2g41950.1	481	1e-11	64.7	156	1	99	87.88	33	241	273
wsnp_Ex_rep_c69783_68742690	3B	201	Bradi2g42070.1	832	1e-07	51.6	122	2	199	69.70	66	665	730
Jagger_c2707_152	3B	101	Bradi2g44350.1	616	8e-05	42.0	97	99	31	86.96	23	594	616
RAC875_c25305_754	3B	101	Bradi2g44350.1	616	4e-09	56.2	134	3	101	81.82	33	584	616
TA001218-0519	3B	54	Bradi2g44350.1	616	0.002	37.4	85	1	51	94.12	17	532	548
TA001218-0519	3B	54	Bradi2g44350.2	606	0.002	37.4	85	1	51	94.12	17	532	548
RAC875_c17404_1160	3B	101	Bradi2g44490.1	1336	6e-09	55.8	133	92	3	83.33	30	161	190
RAC875_c17404_1160	3B	101	Bradi2g44490.2	1335	6e-09	55.8	133	92	3	83.33	30	161	190
Excalibur_c63730_660	3B	101	Bradi2g44750.1	545	5e-13	69.3	168	1	99	93.94	33	452	484
Excalibur_c63730_660	3B	101	Bradi2g44750.2	544	5e-13	69.3	168	1	99	93.94	33	451	483
BS00030534_51	3B	101	Bradi2g47330.1	1254	1e-10	61.2	147	1	99	90.91	33	979	1011
BS00030534_51	3B	101	Bradi2g47337.1	1369	0.0007	38.9	89	1	99	48.48	33	1094	1126
BS00030534_51	3B	101	Bradi2g47347.1	1193	5e-05	42.7	99	1	99	54.55	33	918	950
BS00030534_51	3B	101	Bradi2g47360.1	1275	0.0002	40.8	94	1	99	51.52	33	999	1031
BS00030534_51	3B	101	Bradi2g47400.1	1263	0.001	38.5	88	1	99	51.52	33	988	1020
BS00030534_51	3B	101	Bradi2g47410.1	1274	0.005	36.2	82	1	99	48.48	33	999	1031
Excalibur_c5977_440	3B	101	Bradi2g52770.1	499	3e-11	63.5	153	101	3	90.91	33	430	462
Kukri_rep_c117846_427	3B	101	Bradi2g52770.1	499	6e-09	55.8	133	89	3	93.10	29	1	29
BobWhite_c40455_116	3B	101	Bradi2g53010.1	557	2e-11	63.9	154	1	99	91.18	34	344	377
RAC875_c53296_378	3B	101	Bradi2g53020.1	1251	5e-08	52.8	125	1	99	75.68	37	445	481
RAC875_c53296_529	3B	101	Bradi2g53020.1	1251	4e-08	53.1	126	3	80	88.46	26	500	525
wsnp_Ex_c5547_9772680	3B	201	Bradi2g53020.1	1251	2e-11	64.3	155	15	155	63.83	47	855	901
wsnp_Ex_c5547_9774195	3B	201	Bradi2g53020.1	1251	0.0001	41.2	95	3	107	51.43	35	1216	1250
wsnp_Ex_c37115_44930934	3B	201	Bradi2g57240.1	618	2e-20	94.0	232	3	194	89.06	64	539	602
Excalibur_c35203_334	3B	101	Bradi2g59890.1	356	1e-08	55.1	131	101	3	76.47	34	135	168
Excalibur_c35203_334	3B	101	Bradi2g59890.2	356	1e-08	55.1	131	101	3	76.47	34	135	168
Excalibur_c35203_334	3B	101	Bradi2g59890.4	322	1e-08	55.1	131	101	3	76.47	34	135	168
Excalibur_c35203_334	3B	101	Bradi2g59900.1	390	3e-06	47.0	110	101	3	64.71	34	139	172
Kukri_rep_c94244_223	3D	101	Bradi2g00710.1	761	2e-11	63.9	154	1	99	84.85	33	650	682
Kukri_rep_c94244_223	3D	101	Bradi2g00710.2	747	2e-11	63.9	154	1	99	84.85	33	650	682
Kukri_rep_c94244_223	3D	101	Bradi2g00710.3	759	2e-11	63.9	154	1	99	84.85	33	648	680
Kukri_c23591_225	3D	101	Bradi2g00860.1	1338	0.001	38.5	88	1	63	71.43	21	153	173
RAC875_c29099_1366	3D	101	Bradi2g00860.1	1338	6e-11	62.4	150	101	3	84.85	33	1094	1126
RAC875_c29099_1366	3D	101	Bradi2g40052.1	1351	3e-09	56.6	135	92	3	80.00	30	1111	1140
RAC875_c29099_1366	3D	101	Bradi2g40052.2	1351	3e-09	56.6	135	92	3	80.00	30	1111	1140
RAC875_c29099_1366	3D	101	Bradi2g40052.3	1239	3e-09	56.6	135	92	3	80.00	30	1111	1140
Kukri_rep_c94244_223	3D	101	Bradi2g40100.1	778	1e-10	61.6	148	1	99	84.85	33	669	701
Excalibur_c63483_991	3D	101	Bradi2g58860.1	1079	1e-08	55.1	131	101	3	72.73	33	599	631
Excalibur_rep_c67048_452	3D	101	Bradi2g58860.1	1079	6e-06	45.8	107	4	99	53.12	32	956	987
Kukri_rep_c69028_1674	3D	101	Bradi2g58860.1	1079	7e-07	48.9	115	101	3	60.61	33	629	661
RAC875_rep_c69820_103	3D	101	Bradi2g58860.1	1079	6e-08	52.4	124	1	99	66.67	33	338	370
BS00064369_51	4A	101	Bradi1g00260.1	840	0.0007	38.9	89	100	2	51.52	33	556	588
RAC875_c54248_499	4A	101	Bradi1g00730.1	588	4e-08	53.1	126	1	99	75.76	33	299	331
wsnp_Ex_c24474_33721784	4A	201	Bradi1g01140.1	694	2e-19	90.9	224	6	152	91.84	49	646	694
wsnp_Ku_c3237_6024936	4A	201	Bradi1g01140.1	694	0.0005	39.3	90	1	60	95.00	20	675	694
wsnp_Ex_c24474_33721784	4A	201	Bradi1g01200.1	691	5e-20	92.4	228	3	152	92.00	50	642	691
wsnp_Ku_c3237_6024936	4A	201	Bradi1g01200.1	691	0.0005	39.3	90	1	60	95.00	20	672	691
BS00064369_51	4A	101	Bradi1g01436.1	635	0.005	36.2	82	100	2	48.48	33	146	178
BS00064369_51	4A	101	Bradi1g01436.1	635	0.006	35.8	81	97	2	46.88	32	269	300
BS00064369_51	4A	101	Bradi1g01442.1	990	0.0004	39.7	91	100	2	51.52	33	342	374
BS00064369_51	4A	101	Bradi1g01442.1	990	0.006	35.8	81	100	2	48.48	33	535	567
RAC875_c56535_256	4A	101	Bradi1g02240.1	960	3e-05	43.5	101	6	101	62.50	32	410	441
RFL_Contig2531_1872	4A	101	Bradi1g02240.1	960	0.005	36.2	82	4	96	51.61	31	218	248
RFL_Contig2531_1872	4A	101	Bradi1g02240.1	960	0.006	35.8	81	4	93	50.00	30	604	633
Tdurum_contig30576_247	4A	101	Bradi1g02240.1	960	2e-06	47.4	111	101	12	73.33	30	343	372
Tdurum_contig30576_247	4A	101	Bradi1g02240.1	960	4e-06	46.2	108	101	12	73.33	30	706	735
RAC875_c56535_256	4A	101	Bradi1g02247.1	649	0.0001	41.6	96	6	101	59.38	32	478	509
RFL_Contig2531_1872	4A	101	Bradi1g02247.1	649	0.004	36.6	83	4	96	51.61	31	300	330
Tdurum_contig30576_247	4A	101	Bradi1g02247.1	649	1e-05	45.1	105	101	12	73.33	30	411	440
Kukri_c34435_265	4A	101	Bradi1g02260.1	530	2e-10	60.8	146	101	3	81.82	33	305	337
BobWhite_rep_c63429_271	4A	101	Bradi1g06800.1	445	0.0004	39.7	91	98	3	46.88	32	236	267
BobWhite_rep_c63429_271	4A	101	Bradi1g07160.1	452	5e-12	65.9	159	101	3	93.94	33	237	269
BS00064369_51	4A	101	Bradi1g07180.1	1028	0.0007	38.9	89	100	2	51.52	33	513	545
BS00064369_51	4A	101	Bradi1g07180.1	1028	0.003	37.0	84	97	2	53.12	32	104	135
BS00064369_51	4A	101	Bradi1g07180.1	1028	0.003	37.0	84	97	2	50.00	32	273	304
BS00064369_51	4A	101	Bradi1g07180.1	1028	0.003	37.0	84	97	2	50.00	32	562	593
BS00064369_51	4A	101	Bradi1g07180.1	1028	0.006	35.8	81	100	2	48.48	33	465	497
BS00064369_51	4A	101	Bradi1g07180.1	1028	0.006	35.8	81	97	2	43.75	32	538	569
BS00064369_51	4A	101	Bradi1g08240.1	1038	0.005	36.2	82	97	2	46.88	32	583	614
BobWhite_rep_c63429_271	4A	101	Bradi1g10150.1	452	2e-12	67.4	163	101	3	96.97	33	237	269
BS00064369_51	4A	101	Bradi1g10950.1	606	0.001	38.1	87	97	2	46.88	32	96	127
BS00064369_51	4A	101	Bradi1g11430.1	672	0.0001	41.2	95	97	2	53.12	32	142	173
wsnp_Ku_c4924_8816643	4A	201	Bradi1g12530.1	549	3e-07	50.1	118	28	192	53.57	56	274	327
wsnp_Ku_c4924_8816643	4A	201	Bradi1g12540.1	503	8e-06	45.4	106	49	192	48.98	49	242	290
BobWhite_rep_c63429_271	4A	101	Bradi1g13090.1	446	0.0004	39.7	91	98	3	46.88	32	236	267
Kukri_c48199_102	4A	101	Bradi1g14660.1	673	8e-14	72.0	175	1	99	93.94	33	592	624
BS00064369_51	4A	101	Bradi1g15850.1	215	0.003	37.0	84	97	2	46.88	32	101	132
BS00064369_51	4A	101	Bradi1g17150.1	579	0.0001	41.6	96	97	2	56.25	32	187	218
BS00064369_51	4A	101	Bradi1g17150.1	579	0.0001	41.2	95	100	2	54.55	33	402	434
BS00064369_51	4A	101	Bradi1g17150.1	579	0.001	38.5	88	100	2	51.52	33	450	482
BS00064369_51	4A	101	Bradi1g17150.1	579	0.001	38.1	87	97	2	50.00	32	499	530
BS00064369_51	4A	101	Bradi1g17150.1	579	0.002	37.4	85	97	2	53.12	32	307	338
BS00064369_51	4A	101	Bradi1g17150.1	579	0.006	35.8	81	100	2	45.45	33	258	290
BS00064369_51	4A	101	Bradi1g17150.1	579	0.008	35.4	80	97	2	50.00	32	355	386
BS00064369_51	4A	101	Bradi1g17150.1	579	0.008	35.4	80	100	2	48.48	33	546	578
BS00064369_51	4A	101	Bradi1g20750.1	1060	0.0001	41.2	95	97	2	56.25	32	106	137
BS00064369_51	4A	101	Bradi1g20750.1	1060	0.006	35.8	81	97	2	50.00	32	501	532
BS00064369_51	4A	101	Bradi1g21337.1	322	0.0001	41.2	95	97	2	56.25	32	106	137
Excalibur_c5624_1026	4A	101	Bradi1g21372.1	994	0.0007	38.9	89	2	94	54.84	31	775	805
BS00064369_51	4A	101	Bradi1g22200.1	1087	0.003	37.0	84	100	2	48.48	33	622	654
BS00064369_51	4A	101	Bradi1g22200.2	1086	0.003	37.0	84	100	2	48.48	33	622	654
BS00064369_51	4A	101	Bradi1g22650.1	1121	0.0004	39.7	91	100	2	51.52	33	391	423
Excalibur_c53103_113	4A	101	Bradi1g22757.1	336	6e-05	42.4	98	1	96	54.29	35	126	160
RAC875_c29282_187	4A	101	Bradi1g22757.1	336	5e-07	49.3	116	7	99	77.42	31	27	57
BobWhite_rep_c63429_271	4A	101	Bradi1g23770.1	451	9e-12	65.1	157	101	3	90.91	33	237	269
BS00064369_51	4A	101	Bradi1g24230.1	339	0.004	36.6	83	100	2	42.42	33	133	165
BS00064369_51	4A	101	Bradi1g24287.1	573	0.0001	41.6	96	100	2	51.52	33	73	105
BS00064369_51	4A	101	Bradi1g24567.1	782	2e-05	43.9	102	97	5	58.06	31	188	218
BS00064369_51	4A	101	Bradi1g24567.1	782	0.004	36.6	83	97	2	43.75	32	140	171
BS00064369_51	4A	101	Bradi1g26900.1	1265	0.0001	41.2	95	100	2	51.52	33	234	266
BS00064369_51	4A	101	Bradi1g26900.1	1265	0.0003	40.0	92	100	2	51.52	33	384	416
BS00064369_51	4A	101	Bradi1g26900.1	1265	0.001	38.5	88	97	2	53.12	32	481	512
BS00064369_51	4A	101	Bradi1g26900.1	1265	0.001	38.1	87	97	2	50.00	32	361	392
BS00064369_51	4A	101	Bradi1g26900.1	1265	0.004	36.6	83	100	2	51.52	33	671	703
BS00064369_51	4A	101	Bradi1g26900.1	1265	0.005	36.2	82	97	2	43.75	32	505	536
BS00064369_51	4A	101	Bradi1g26900.1	1265	0.006	35.8	81	97	2	50.00	32	307	338
BS00064369_51	4A	101	Bradi1g28590.1	481	0.002	37.7	86	97	2	46.88	32	199	230
BS00064369_51	4A	101	Bradi1g29792.1	1023	0.0002	40.4	93	100	2	51.52	33	164	196
BS00064369_51	4A	101	Bradi1g29792.1	1023	0.0002	40.4	93	100	2	54.55	33	261	293
BS00064369_51	4A	101	Bradi1g29792.1	1023	0.006	35.8	81	100	2	48.48	33	67	99
BS00064369_51	4A	101	Bradi1g29792.1	1023	0.006	35.8	81	97	2	50.00	32	413	444
RFL_Contig2531_1872	4A	101	Bradi1g29900.1	682	0.002	37.4	85	4	90	51.72	29	308	336
RFL_Contig2531_1872	4A	101	Bradi1g30040.1	334	0.0003	40.0	92	4	99	53.12	32	222	253
BS00064369_51	4A	101	Bradi1g30160.1	995	8e-05	42.0	97	97	2	56.25	32	550	581
BS00064369_51	4A	101	Bradi1g30160.1	995	0.0003	40.0	92	97	2	53.12	32	335	366
BS00064369_51	4A	101	Bradi1g30160.1	995	0.002	37.7	86	100	2	48.48	33	453	485
BS00064369_51	4A	101	Bradi1g30160.1	995	0.003	37.0	84	97	2	46.88	32	263	294
BS00064369_51	4A	101	Bradi1g31730.1	737	0.002	37.7	86	100	2	54.55	33	116	148
BS00064369_51	4A	101	Bradi1g31970.1	787	0.004	36.6	83	97	2	56.25	32	599	630
BS00064369_51	4A	101	Bradi1g32160.1	1040	4e-05	43.1	100	97	2	65.62	32	418	449
BS00064369_51	4A	101	Bradi1g32160.1	1040	0.0001	41.2	95	91	2	56.67	30	77	106
BS00064369_51	4A	101	Bradi1g32160.1	1040	0.0002	40.4	93	100	2	48.48	33	369	401
BS00064369_51	4A	101	Bradi1g32160.1	1040	0.0003	40.0	92	100	2	54.55	33	441	473
BS00064369_51	4A	101	Bradi1g32160.1	1040	0.001	38.5	88	100	2	54.55	33	393	425
BS00064369_51	4A	101	Bradi1g32160.1	1040	0.001	38.1	87	97	2	50.00	32	587	618
RFL_Contig2531_1872	4A	101	Bradi1g32310.1	674	0.001	38.5	88	4	90	55.17	29	293	321
RFL_Contig2531_1872	4A	101	Bradi1g32310.2	635	0.001	38.5	88	4	90	55.17	29	293	321
BobWhite_rep_c63429_271	4A	101	Bradi1g32430.1	436	0.0004	39.7	91	98	3	46.88	32	225	256
BS00064369_51	4A	101	Bradi1g33020.1	793	0.0007	38.9	89	97	2	53.12	32	625	656
BS00064369_51	4A	101	Bradi1g33020.1	793	0.001	38.1	87	97	2	50.00	32	290	321
BS00064369_51	4A	101	Bradi1g33020.1	793	0.002	37.7	86	97	2	53.12	32	266	297
BS00064369_51	4A	101	Bradi1g33020.1	793	0.008	35.4	80	97	5	48.39	31	314	344
BS00064369_51	4A	101	Bradi1g33480.1	1085	0.002	37.7	86	97	5	51.61	31	317	347
BS00064369_51	4A	101	Bradi1g33510.1	1063	0.0002	40.4	93	100	2	54.55	33	591	623
BS00064369_51	4A	101	Bradi1g33510.1	1063	0.0005	39.3	90	100	2	48.48	33	567	599
RFL_Contig2531_1872	4A	101	Bradi1g36400.2	401	0.0005	39.3	90	4	99	53.12	32	222	253
BS00064369_51	4A	101	Bradi1g36970.1	338	0.0002	40.4	93	97	2	56.25	32	173	204
BS00064369_51	4A	101	Bradi1g36970.1	338	0.0002	40.4	93	100	2	51.52	33	196	228
BS00064369_51	4A	101	Bradi1g36970.1	338	0.0003	40.0	92	97	2	53.12	32	125	156
BS00064369_51	4A	101	Bradi1g36970.1	338	0.003	37.0	84	97	2	50.00	32	245	276
BS00064369_51	4A	101	Bradi1g37190.1	1075	1e-05	44.7	104	97	2	59.38	32	396	427
BS00064369_51	4A	101	Bradi1g37190.1	1075	0.0001	41.2	95	97	2	56.25	32	300	331
BS00064369_51	4A	101	Bradi1g37190.1	1075	0.001	38.5	88	100	2	51.52	33	515	547
BS00064369_51	4A	101	Bradi1g37190.1	1075	0.002	37.7	86	97	2	56.25	32	564	595
BS00064369_51	4A	101	Bradi1g37190.1	1075	0.003	37.0	84	100	2	45.45	33	491	523
BS00064369_51	4A	101	Bradi1g37190.1	1075	0.005	36.2	82	100	2	48.48	33	347	379
BS00064369_51	4A	101	Bradi1g37190.1	1075	0.005	36.2	82	97	2	50.00	32	540	571
BS00064369_51	4A	101	Bradi1g37190.1	1075	0.006	35.8	81	97	2	50.00	32	276	307
BS00064369_51	4A	101	Bradi1g37190.1	1075	0.008	35.4	80	97	2	50.00	32	468	499
BS00064369_51	4A	101	Bradi1g37304.1	1079	0.002	37.4	85	91	2	53.33	30	55	84
BS00064369_51	4A	101	Bradi1g37304.1	1079	0.003	37.0	84	97	2	46.88	32	77	108
BS00064369_51	4A	101	Bradi1g37304.1	1079	0.005	36.2	82	100	5	46.88	32	463	494
BS00064369_51	4A	101	Bradi1g37304.1	1079	0.008	35.4	80	100	2	42.42	33	100	132
BS00064369_51	4A	101	Bradi1g37304.1	1079	0.008	35.4	80	100	2	42.42	33	172	204
BS00064369_51	4A	101	Bradi1g37570.1	762	0.0002	40.4	93	97	2	53.12	32	628	659
BS00064369_51	4A	101	Bradi1g37570.1	762	0.001	38.1	87	100	2	48.48	33	369	401
BS00064369_51	4A	101	Bradi1g37570.1	762	0.006	35.8	81	97	2	53.12	32	604	635
BS00064369_51	4A	101	Bradi1g37960.1	1029	0.005	36.2	82	100	2	45.45	33	392	424
BS00064369_51	4A	101	Bradi1g37960.1	1029	0.006	35.8	81	94	2	51.61	31	78	108
Kukri_rep_c85536_598	4A	101	Bradi1g42000.1	754	4e-05	43.1	100	101	3	54.55	33	545	577
RAC875_c917_442	4A	101	Bradi1g42967.1	530	0.0002	40.8	94	7	93	60.00	30	126	155
RAC875_c917_442	4A	101	Bradi1g42967.1	530	0.0002	40.4	93	7	99	56.25	32	142	173
RAC875_c917_442	4A	101	Bradi1g42967.1	530	0.0005	39.3	90	7	99	58.06	31	158	185
RAC875_c917_442	4A	101	Bradi1g42967.1	530	0.004	36.6	83	4	99	41.86	43	99	141
RAC875_c917_442	4A	101	Bradi1g42967.1	530	0.008	35.4	80	7	99	48.39	31	210	240
BS00064369_51	4A	101	Bradi1g43690.1	630	0.0004	39.7	91	100	2	51.52	33	113	145
RFL_Contig2531_1872	4A	101	Bradi1g45160.1	664	0.0007	38.9	89	4	90	51.72	29	281	309
BS00064369_51	4A	101	Bradi1g46450.1	979	2e-05	44.3	103	100	2	57.58	33	220	252
BS00064369_51	4A	101	Bradi1g46450.1	979	0.0002	40.4	93	97	2	46.88	32	316	347
BS00064369_51	4A	101	Bradi1g46450.1	979	0.002	37.7	86	100	2	48.48	33	339	371
BS00064369_51	4A	101	Bradi1g47097.1	1008	0.0001	41.2	95	100	2	51.52	33	319	351
BS00064369_51	4A	101	Bradi1g47097.1	1008	0.0004	39.7	91	100	2	54.55	33	139	171
BS00064369_51	4A	101	Bradi1g47097.1	1008	0.001	38.5	88	100	2	54.55	33	343	375
BS00064369_51	4A	101	Bradi1g47097.1	1008	0.004	36.6	83	100	2	45.45	33	415	447
BS00064369_51	4A	101	Bradi1g47107.1	1093	3e-05	43.5	101	100	2	57.58	33	141	173
BS00064369_51	4A	101	Bradi1g47107.1	1093	0.0005	39.3	90	97	2	50.00	32	370	401
BS00064369_51	4A	101	Bradi1g47107.1	1093	0.004	36.6	83	97	2	46.88	32	166	197
BS00064369_51	4A	101	Bradi1g47107.1	1093	0.008	35.4	80	100	2	45.45	33	93	125
BS00064369_51	4A	101	Bradi1g47130.1	914	0.0005	39.3	90	100	2	48.48	33	339	371
BS00064369_51	4A	101	Bradi1g47130.1	914	0.002	37.7	86	91	2	50.00	30	92	121
BS00064369_51	4A	101	Bradi1g47130.1	914	0.005	36.2	82	97	2	43.75	32	316	347
BS00064369_51	4A	101	Bradi1g47130.1	914	0.006	35.8	81	100	2	45.45	33	113	145
BS00064369_51	4A	101	Bradi1g47130.1	914	0.006	35.8	81	100	2	42.42	33	363	395
BS00064369_51	4A	101	Bradi1g47620.1	499	0.005	36.2	82	100	2	45.45	33	333	365
BS00064369_51	4A	101	Bradi1g47620.1	499	0.006	35.8	81	100	2	45.45	33	309	341
BS00064369_51	4A	101	Bradi1g47990.1	1038	0.0003	40.0	92	100	2	54.55	33	272	304
BS00064369_51	4A	101	Bradi1g47990.1	1038	0.002	37.4	85	100	2	45.45	33	175	207
BS00064369_51	4A	101	Bradi1g47990.1	1038	0.004	36.6	83	97	2	46.88	32	200	231
RFL_Contig2531_1872	4A	101	Bradi1g48010.1	433	0.005	36.2	82	4	87	57.14	28	261	288
BS00064369_51	4A	101	Bradi1g48230.1	620	0.0004	39.7	91	100	2	48.48	33	125	157
BS00064369_51	4A	101	Bradi1g48230.1	620	0.0007	38.9	89	79	2	61.54	26	108	133
BS00064369_51	4A	101	Bradi1g49950.1	983	6e-05	42.4	98	97	2	56.25	32	230	261
BS00064369_51	4A	101	Bradi1g49950.1	983	0.0004	39.7	91	97	2	50.00	32	325	356
BS00064369_51	4A	101	Bradi1g49950.1	983	0.0005	39.3	90	97	2	53.12	32	397	428
BS00064369_51	4A	101	Bradi1g49950.1	983	0.003	37.0	84	100	2	45.45	33	420	452
RAC875_c54248_499	4A	101	Bradi1g50270.1	666	2e-12	67.4	163	1	99	100.00	33	306	338
RAC875_c54248_499	4A	101	Bradi1g50270.2	600	2e-12	67.4	163	1	99	100.00	33	306	338
RFL_Contig3841_2313	4A	101	Bradi1g50530.1	1183	9e-12	65.1	157	1	99	90.91	33	751	783
Tdurum_contig75819_1117	4A	101	Bradi1g50530.1	1183	8e-08	52.0	123	101	3	72.73	33	910	942
Tdurum_contig75819_1220	4A	101	Bradi1g50530.1	1183	2e-11	64.3	155	100	2	90.91	33	876	908
Tdurum_contig75819_1591	4A	101	Bradi1g50530.1	1183	9e-12	65.1	157	101	3	90.91	33	751	783
BobWhite_c43728_100	4A	101	Bradi1g51250.1	837	7e-09	55.5	132	5	100	78.12	32	798	829
GENE-4618_519	4A	85	Bradi1g51250.1	837	4e-06	46.2	108	2	85	82.14	28	111	138
BS00064369_51	4A	101	Bradi1g51630.1	675	5e-05	42.7	99	100	2	57.58	33	178	210
BS00064369_51	4A	101	Bradi1g51630.1	675	0.0002	40.4	93	97	2	50.00	32	155	186
RFL_Contig2531_1872	4A	101	Bradi1g51940.2	784	1e-12	67.8	164	1	99	96.97	33	587	619
Tdurum_contig47476_441	4A	101	Bradi1g52060.1	227	0.0002	40.4	93	1	69	78.26	23	77	99
RAC875_c4965_1523	4A	101	Bradi1g52140.1	1555	8e-13	68.6	166	101	3	93.94	33	884	916
RAC875_c4965_1523	4A	101	Bradi1g52140.2	1307	8e-13	68.6	166	101	3	93.94	33	884	916
RAC875_c4965_1523	4A	101	Bradi1g52140.3	1382	8e-13	68.6	166	101	3	93.94	33	884	916
RAC875_c4965_1523	4A	101	Bradi1g52140.4	1553	8e-13	68.6	166	101	3	93.94	33	884	916
Kukri_c34435_265	4A	101	Bradi1g53120.1	563	4e-07	49.7	117	101	6	71.88	32	338	369
BS00064369_51	4A	101	Bradi1g54280.1	860	0.002	37.4	85	97	2	46.88	32	132	163
RFL_Contig2531_1872	4A	101	Bradi1g57680.1	401	0.002	37.4	85	4	99	50.00	32	222	253
BS00064369_51	4A	101	Bradi1g57900.1	1020	0.0003	40.0	92	97	2	53.12	32	270	301
BS00064369_51	4A	101	Bradi1g57900.1	1020	0.005	36.2	82	100	2	48.48	33	460	492
BS00064369_51	4A	101	Bradi1g57900.1	1020	0.005	36.2	82	97	2	50.00	32	485	516
BS00064369_51	4A	101	Bradi1g58260.1	1069	2e-06	47.8	112	100	2	63.64	33	107	139
BS00064369_51	4A	101	Bradi1g58260.1	1069	0.003	37.0	84	100	2	42.42	33	543	575
BS00064369_51	4A	101	Bradi1g58260.1	1069	0.006	35.8	81	100	2	45.45	33	131	163
BS00064369_51	4A	101	Bradi1g58260.1	1069	0.008	35.4	80	97	2	43.75	32	520	551
BS00064369_51	4A	101	Bradi1g58460.1	1121	0.001	38.1	87	100	2	48.48	33	587	619
BS00064369_51	4A	101	Bradi1g58460.1	1121	0.003	37.0	84	97	2	50.00	32	252	283
BS00064369_51	4A	101	Bradi1g58460.1	1121	0.004	36.6	83	100	2	45.45	33	395	427
BS00064369_51	4A	101	Bradi1g58460.1	1121	0.006	35.8	81	97	2	46.88	32	468	499
BS00064369_51	4A	101	Bradi1g58460.2	987	0.001	38.1	87	100	2	48.48	33	587	619
BS00064369_51	4A	101	Bradi1g58460.2	987	0.003	37.0	84	97	2	50.00	32	252	283
BS00064369_51	4A	101	Bradi1g58460.2	987	0.004	36.6	83	100	2	45.45	33	395	427
BS00064369_51	4A	101	Bradi1g58460.2	987	0.006	35.8	81	97	2	46.88	32	468	499
BS00064369_51	4A	101	Bradi1g59290.1	703	8e-06	45.4	106	97	2	62.50	32	165	196
BS00064369_51	4A	101	Bradi1g59290.1	703	0.005	36.2	82	97	2	46.88	32	239	270
BS00064369_51	4A	101	Bradi1g59360.1	1016	0.0004	39.7	91	100	2	57.58	33	537	569
BS00064369_51	4A	101	Bradi1g59360.1	1016	0.002	37.7	86	100	2	54.55	33	233	265
Excalibur_c5624_1026	4A	101	Bradi1g60817.1	1021	0.004	36.6	83	2	94	51.61	31	803	833
Excalibur_c5624_1026	4A	101	Bradi1g60817.2	1021	0.004	36.6	83	2	94	51.61	31	803	833
BS00064369_51	4A	101	Bradi1g63200.1	971	0.0001	41.6	96	100	2	54.55	33	275	307
BS00064369_51	4A	101	Bradi1g63200.1	971	0.001	38.1	87	100	2	48.48	33	489	521
BS00064369_51	4A	101	Bradi1g63200.1	971	0.002	37.4	85	97	2	50.00	32	108	139
BS00064369_51	4A	101	Bradi1g63550.1	969	0.006	35.8	81	97	2	43.75	32	253	284
BS00064369_51	4A	101	Bradi1g65110.1	821	5e-05	42.7	99	100	2	54.55	33	243	275
BS00064369_51	4A	101	Bradi1g65110.1	821	0.0001	41.2	95	100	2	57.58	33	219	251
BS00064369_51	4A	101	Bradi1g65110.1	821	0.004	36.6	83	97	2	46.88	32	340	371
BS00064369_51	4A	101	Bradi1g65110.1	821	0.005	36.2	82	100	2	45.45	33	147	179
BS00064369_51	4A	101	Bradi1g65110.1	821	0.008	35.4	80	100	2	54.55	33	123	155
wsnp_Ku_c4924_8816643	4A	201	Bradi1g68097.1	271	8e-11	62.0	149	13	192	53.62	69	73	141
BS00064369_51	4A	101	Bradi1g69097.1	1003	0.0001	41.2	95	100	2	57.58	33	135	167
BS00064369_51	4A	101	Bradi1g69097.1	1003	0.0003	40.0	92	97	2	56.25	32	475	506
BS00064369_51	4A	101	Bradi1g69097.1	1003	0.0004	39.7	91	97	2	53.12	32	499	530
BS00064369_51	4A	101	Bradi1g69097.1	1003	0.002	37.7	86	97	2	53.12	32	257	288
BS00064369_51	4A	101	Bradi1g69097.1	1003	0.006	35.8	81	97	2	54.55	33	184	216
BobWhite_rep_c63429_271	4A	101	Bradi1g69670.1	450	1e-11	64.7	156	101	3	87.88	33	237	269
BS00064369_51	4A	101	Bradi1g70280.1	330	0.004	36.6	83	100	5	56.25	32	232	263
Excalibur_c5624_1026	4A	101	Bradi1g71810.2	1035	7e-10	58.9	141	2	100	87.88	33	813	845
BS00064369_51	4A	101	Bradi1g72337.1	517	0.001	38.5	88	100	2	48.48	33	418	450
BS00064369_51	4A	101	Bradi1g72572.1	1093	0.0002	40.8	94	100	2	54.55	33	368	400
BS00064369_51	4A	101	Bradi1g72572.1	1093	0.0002	40.4	93	100	2	54.55	33	269	301
BS00064369_51	4A	101	Bradi1g72572.1	1093	0.0005	39.3	90	100	2	54.55	33	464	496
BS00064369_51	4A	101	Bradi1g72572.1	1093	0.002	37.4	85	100	2	42.42	33	488	520
BS00064369_51	4A	101	Bradi1g72572.1	1093	0.005	36.2	82	97	2	50.00	32	441	472
RFL_Contig2531_1872	4A	101	Bradi1g74916.1	812	2e-05	43.9	102	4	90	58.62	29	567	595
RFL_Contig2531_1872	4A	101	Bradi1g74922.1	812	2e-05	43.9	102	4	90	58.62	29	567	595
BS00064369_51	4A	101	Bradi1g75430.1	1047	0.001	38.5	88	100	2	48.48	33	423	455
BS00064369_51	4A	101	Bradi1g75430.1	1047	0.001	38.5	88	100	2	48.48	33	495	527
BS00064369_51	4A	101	Bradi1g75430.1	1047	0.001	38.1	87	100	2	51.52	33	351	383
BS00064369_51	4A	101	Bradi1g75430.1	1047	0.006	35.8	81	97	2	46.88	32	280	311
BS00064369_51	4A	101	Bradi1g75430.1	1047	0.008	35.4	80	100	2	48.48	33	303	335
BS00064369_51	4A	101	Bradi1g75430.1	1047	0.008	35.4	80	97	2	46.88	32	544	575
RAC875_c54248_499	4A	101	Bradi1g75520.1	576	5e-08	52.8	125	1	99	63.64	33	284	316
RFL_Contig2531_1872	4A	101	Bradi1g75570.1	791	8e-05	42.0	97	4	90	55.17	29	550	578
BS00064369_51	4A	101	Bradi1g76660.1	895	0.0003	40.0	92	100	2	54.55	33	182	214
BS00064369_51	4A	101	Bradi1g76660.1	895	0.004	36.6	83	97	2	46.88	32	448	479
BS00064369_51	4A	101	Bradi1g76660.1	895	0.005	36.2	82	97	2	50.00	32	134	165
BobWhite_rep_c63429_271	4A	101	Bradi1g78210.1	449	0.0004	39.7	91	98	3	46.88	32	237	268
wsnp_Ku_c4924_8816643	4A	201	Bradi4g00747.1	436	4e-09	56.2	134	22	195	56.67	60	200	259
wsnp_Ku_c4924_8816643	4A	201	Bradi4g00790.1	453	3e-11	63.2	152	19	195	62.71	59	204	261
BS00064369_51	4A	101	Bradi4g00877.1	982	0.0004	39.7	91	100	2	51.52	33	399	431
BS00064369_51	4A	101	Bradi4g00877.1	982	0.002	37.7	86	97	2	50.00	32	448	479
BS00064369_51	4A	101	Bradi4g00877.1	982	0.002	37.4	85	97	2	46.88	32	255	286
BS00064369_51	4A	101	Bradi4g00877.1	982	0.005	36.2	82	100	2	51.52	33	375	407
BS00064369_51	4A	101	Bradi4g00900.1	1023	0.0004	39.7	91	94	2	48.39	31	207	237
BS00064369_51	4A	101	Bradi4g00900.1	1023	0.0004	39.7	91	100	5	53.12	32	253	284
BS00064369_51	4A	101	Bradi4g00900.1	1023	0.0007	38.9	89	97	2	43.75	32	518	549
wsnp_Ku_c4924_8816643	4A	201	Bradi4g02660.1	341	1e-08	55.1	131	13	195	46.88	64	153	216
BS00064369_51	4A	101	Bradi4g03650.1	1017	8e-05	42.0	97	100	2	54.55	33	495	527
BS00064369_51	4A	101	Bradi4g03650.1	1017	0.001	38.1	87	100	5	53.12	32	195	226
BS00064369_51	4A	101	Bradi4g03650.1	1017	0.002	37.7	86	100	5	50.00	32	171	202
BS00064369_51	4A	101	Bradi4g03660.1	1038	0.0001	41.6	96	100	2	54.55	33	467	499
BS00064369_51	4A	101	Bradi4g03660.1	1038	0.0001	41.2	95	100	2	54.55	33	516	548
BS00064369_51	4A	101	Bradi4g03660.1	1038	0.001	38.1	87	100	5	50.00	32	171	202
BS00064369_51	4A	101	Bradi4g03660.1	1038	0.001	38.1	87	100	5	53.12	32	195	226
BS00064369_51	4A	101	Bradi4g04060.1	822	0.0007	38.9	89	100	2	48.48	33	491	523
BS00064369_51	4A	101	Bradi4g04077.1	902	0.0007	38.9	89	100	2	48.48	33	430	462
BS00064369_51	4A	101	Bradi4g04100.1	784	0.0007	38.9	89	91	2	60.00	30	469	498
BS00064369_51	4A	101	Bradi4g04130.1	715	0.001	38.5	88	97	2	53.12	32	348	379
BS00064369_51	4A	101	Bradi4g04130.1	715	0.006	35.8	81	100	2	48.48	33	323	355
wsnp_Ku_c4924_8816643	4A	201	Bradi4g06000.1	414	1e-09	58.2	139	19	195	51.61	62	172	233
wsnp_Ku_c4924_8816643	4A	201	Bradi4g06000.2	378	1e-09	58.2	139	19	195	51.61	62	172	233
BS00064369_51	4A	101	Bradi4g08210.1	437	0.0004	39.7	91	97	2	43.75	32	207	238
BS00064369_51	4A	101	Bradi4g08210.1	437	0.002	37.4	85	97	5	51.61	31	329	359
BS00064369_51	4A	101	Bradi4g08210.1	437	0.003	37.0	84	100	2	51.52	33	304	336
BS00064369_51	4A	101	Bradi4g08270.1	179	0.004	36.6	83	100	2	48.48	33	119	151
BS00064369_51	4A	101	Bradi4g08280.1	326	0.005	36.2	82	100	2	39.39	33	86	118
BS00064369_51	4A	101	Bradi4g08280.1	326	0.006	35.8	81	97	2	50.00	32	159	190
BS00064369_51	4A	101	Bradi4g08300.1	956	0.0002	40.8	94	97	2	56.25	32	398	429
BS00064369_51	4A	101	Bradi4g08300.1	956	0.0007	38.9	89	100	2	51.52	33	55	87
BS00064369_51	4A	101	Bradi4g08300.1	956	0.002	37.4	85	94	2	51.61	31	33	63
BS00064369_51	4A	101	Bradi4g08300.1	956	0.008	35.4	80	97	2	50.00	32	519	550
BS00064369_51	4A	101	Bradi4g08540.1	286	0.004	36.6	83	94	2	48.39	31	86	116
tplb0033c09_1345	4A	101	Bradi4g09597.1	974	0.006	35.8	81	1	99	39.39	33	516	548
BS00064369_51	4A	101	Bradi4g09817.1	1107	0.0004	39.7	91	100	2	54.55	33	107	139
BS00064369_51	4A	101	Bradi4g09817.1	1107	0.001	38.5	88	97	2	46.88	32	666	697
BS00064369_51	4A	101	Bradi4g09817.1	1107	0.001	38.1	87	100	2	51.52	33	374	406
BS00064369_51	4A	101	Bradi4g09817.1	1107	0.001	38.1	87	100	2	48.48	33	473	505
BS00064369_51	4A	101	Bradi4g09817.1	1107	0.001	38.1	87	97	2	50.00	32	522	553
BS00064369_51	4A	101	Bradi4g09817.1	1107	0.003	37.0	84	100	2	48.48	33	204	236
BS00064369_51	4A	101	Bradi4g09817.1	1107	0.008	35.4	80	91	2	53.33	30	86	115
BS00064369_51	4A	101	Bradi4g09817.1	1107	0.008	35.4	80	97	2	50.00	32	618	649
wsnp_Ku_c4924_8816643	4A	201	Bradi4g10090.1	455	7e-09	55.5	132	19	195	56.67	60	212	271
wsnp_Ku_c4924_8816643	4A	201	Bradi4g10090.2	444	7e-09	55.5	132	19	195	56.67	60	212	271
wsnp_Ku_c4924_8816643	4A	201	Bradi4g10100.1	443	4e-08	53.1	126	19	195	54.10	61	208	268
BS00064369_51	4A	101	Bradi4g10987.1	1105	0.0004	39.7	91	100	2	51.52	33	670	702
BS00064369_51	4A	101	Bradi4g10987.1	1105	0.002	37.7	86	97	2	53.12	32	332	363
BS00064369_51	4A	101	Bradi4g10987.1	1105	0.002	37.4	85	100	2	51.52	33	111	143
BS00064369_51	4A	101	Bradi4g10987.1	1105	0.004	36.6	83	97	2	43.75	32	551	582
BS00064369_51	4A	101	Bradi4g10987.1	1105	0.005	36.2	82	97	2	50.00	32	380	411
BS00064369_51	4A	101	Bradi4g10997.1	864	0.0003	40.0	92	97	2	50.00	32	132	163
BS00064369_51	4A	101	Bradi4g10997.1	864	0.002	37.4	85	91	2	50.00	30	86	115
BS00064369_51	4A	101	Bradi4g10997.1	864	0.005	36.2	82	97	2	46.88	32	327	358
BS00064369_51	4A	101	Bradi4g10997.2	864	0.0003	40.0	92	97	2	50.00	32	132	163
BS00064369_51	4A	101	Bradi4g10997.2	864	0.002	37.4	85	91	2	50.00	30	86	115
BS00064369_51	4A	101	Bradi4g10997.2	864	0.005	36.2	82	97	2	46.88	32	327	358
BS00064369_51	4A	101	Bradi4g10997.3	864	0.0003	40.0	92	97	2	50.00	32	132	163
BS00064369_51	4A	101	Bradi4g10997.3	864	0.002	37.4	85	91	2	50.00	30	86	115
BS00064369_51	4A	101	Bradi4g10997.3	864	0.005	36.2	82	97	2	46.88	32	327	358
BS00064369_51	4A	101	Bradi4g11740.1	945	8e-05	42.0	97	97	2	53.12	32	176	207
BS00064369_51	4A	101	Bradi4g11740.1	945	0.001	38.5	88	97	2	53.12	32	420	451
BS00064369_51	4A	101	Bradi4g11740.1	945	0.002	37.4	85	100	2	48.48	33	103	135
BS00064369_51	4A	101	Bradi4g11740.1	945	0.003	37.0	84	91	2	53.33	30	82	111
BS00064369_51	4A	101	Bradi4g11740.1	945	0.006	35.8	81	100	2	47.06	34	246	279
BS00064369_51	4A	101	Bradi4g11740.1	945	0.006	35.8	81	100	2	48.48	33	395	427
BS00064369_51	4A	101	Bradi4g12990.1	1116	0.002	37.7	86	100	2	48.48	33	239	271
BS00064369_51	4A	101	Bradi4g12990.1	1116	0.002	37.7	86	100	2	48.48	33	483	515
BS00064369_51	4A	101	Bradi4g12990.1	1116	0.002	37.4	85	97	2	46.88	32	605	636
BS00064369_51	4A	101	Bradi4g12990.1	1116	0.005	36.2	82	97	2	43.75	32	288	319
BS00064369_51	4A	101	Bradi4g12990.1	1116	0.006	35.8	81	97	2	43.75	32	556	587
BS00064369_51	4A	101	Bradi4g13190.1	1221	4e-05	43.1	100	100	2	57.58	33	287	319
BS00064369_51	4A	101	Bradi4g13190.1	1221	0.0002	40.4	93	97	2	53.12	32	727	758
BS00064369_51	4A	101	Bradi4g13190.1	1221	0.001	38.1	87	100	2	45.45	33	335	367
BS00064369_51	4A	101	Bradi4g13190.1	1221	0.002	37.4	85	97	2	46.88	32	408	439
wsnp_Ku_c4924_8816643	4A	201	Bradi4g13440.1	95	3e-06	46.6	109	49	195	56.86	51	4	54
BS00064369_51	4A	101	Bradi4g13600.1	977	0.0007	38.9	89	100	2	51.52	33	816	848
BS00064369_51	4A	101	Bradi4g13600.1	977	0.001	38.1	87	97	2	53.12	32	793	824
BS00064369_51	4A	101	Bradi4g14000.1	610	0.005	36.2	82	100	2	42.42	33	96	128
BS00064369_51	4A	101	Bradi4g16070.1	708	0.004	36.6	83	100	2	45.45	33	112	144
BS00064369_51	4A	101	Bradi4g16070.1	708	0.006	35.8	81	94	2	48.39	31	90	120
BS00064369_51	4A	101	Bradi4g16090.1	659	8e-05	42.0	97	97	2	56.25	32	383	414
BS00064369_51	4A	101	Bradi4g16090.1	659	0.0001	41.6	96	97	2	53.12	32	183	214
BS00064369_51	4A	101	Bradi4g16090.1	659	0.0007	38.9	89	97	2	56.25	32	456	487
BS00064369_51	4A	101	Bradi4g16090.1	659	0.006	35.8	81	100	2	39.39	33	504	536
BS00064369_51	4A	101	Bradi4g16120.1	777	0.002	37.4	85	97	2	50.00	32	329	360
BS00064369_51	4A	101	Bradi4g16120.1	777	0.003	37.0	84	100	2	48.48	33	119	151
BS00064369_51	4A	101	Bradi4g16120.1	777	0.006	35.8	81	97	2	50.00	32	523	554
BS00064369_51	4A	101	Bradi4g16120.1	777	0.008	35.4	80	100	2	36.36	33	450	482
BS00064369_51	4A	101	Bradi4g16130.1	866	0.0002	40.4	93	97	2	56.25	32	479	510
BS00064369_51	4A	101	Bradi4g16130.1	866	0.0007	38.9	89	100	2	51.52	33	109	141
BS00064369_51	4A	101	Bradi4g16130.1	866	0.001	38.1	87	97	2	46.88	32	134	165
BS00064369_51	4A	101	Bradi4g16130.1	866	0.002	37.4	85	94	2	51.61	31	87	117
BS00064369_51	4A	101	Bradi4g16130.1	866	0.008	35.4	80	97	2	50.00	32	600	631
BS00064369_51	4A	101	Bradi4g16190.1	407	0.0001	41.2	95	97	2	56.25	32	323	354
RAC875_c29282_187	4A	101	Bradi4g18065.1	354	0.002	37.7	86	4	99	56.25	32	38	69
BS00064369_51	4A	101	Bradi4g18280.1	249	5e-05	42.7	99	97	2	59.38	32	148	179
BS00064369_51	4A	101	Bradi4g18280.1	249	0.0002	40.8	94	100	2	51.52	33	99	131
BS00064369_51	4A	101	Bradi4g18280.3	229	5e-05	42.7	99	97	2	59.38	32	148	179
BS00064369_51	4A	101	Bradi4g18280.3	229	0.0002	40.8	94	100	2	51.52	33	99	131
BS00064369_51	4A	101	Bradi4g19600.1	903	0.006	35.8	81	100	2	42.42	33	79	111
Excalibur_c53103_113	4A	101	Bradi4g20117.1	366	2e-05	43.9	102	1	96	60.61	33	126	158
RAC875_c29282_187	4A	101	Bradi4g20117.1	366	2e-05	44.3	103	7	99	64.52	31	35	65
Excalibur_c53103_113	4A	101	Bradi4g20127.1	369	4e-07	49.7	117	1	96	68.75	32	129	160
RAC875_c29282_187	4A	101	Bradi4g20127.1	369	2e-07	50.4	119	1	99	72.73	33	33	65
RAC875_c29282_373	4A	101	Bradi4g20127.1	369	0.002	37.4	85	4	96	58.06	31	95	125
RAC875_c29282_566	4A	101	Bradi4g20127.1	369	5e-05	42.7	99	6	101	59.38	32	160	191
RAC875_rep_c109924_289	4A	101	Bradi4g20127.1	369	4e-05	43.1	100	2	100	60.61	33	143	175
BS00064369_51	4A	101	Bradi4g20180.1	533	0.003	37.0	84	100	2	50.00	34	207	240
BS00064369_51	4A	101	Bradi4g20817.1	1042	0.002	37.4	85	97	2	53.12	32	897	928
BS00064369_51	4A	101	Bradi4g20817.1	1042	0.002	37.4	85	97	2	50.00	32	921	952
BS00064369_51	4A	101	Bradi4g20817.1	1042	0.004	36.6	83	100	2	42.42	33	271	303
BS00064369_51	4A	101	Bradi4g20817.1	1042	0.004	36.6	83	100	2	48.48	33	632	664
BS00064369_51	4A	101	Bradi4g20817.1	1042	0.005	36.2	82	97	2	46.88	32	465	496
BS00064369_51	4A	101	Bradi4g20817.1	1042	0.005	36.2	82	100	2	45.45	33	512	544
BS00064369_51	4A	101	Bradi4g20817.1	1042	0.005	36.2	82	100	2	42.42	33	754	786
BS00064369_51	4A	101	Bradi4g20817.1	1042	0.006	35.8	81	97	2	46.88	32	102	133
BS00064369_51	4A	101	Bradi4g20817.1	1042	0.006	35.8	81	100	2	48.48	33	416	448
BS00064369_51	4A	101	Bradi4g20890.1	607	0.0002	40.8	94	100	2	45.45	33	154	186
BS00064369_51	4A	101	Bradi4g21190.1	1070	0.0002	40.4	93	100	2	48.48	33	929	961
BS00064369_51	4A	101	Bradi4g21190.1	1070	0.0007	38.9	89	100	2	51.52	33	712	744
BS00064369_51	4A	101	Bradi4g21190.1	1070	0.005	36.2	82	100	2	45.45	33	442	474
BS00064369_51	4A	101	Bradi4g21190.1	1070	0.005	36.2	82	100	2	45.45	33	953	985
BS00064369_51	4A	101	Bradi4g21830.1	1044	2e-06	47.8	112	97	2	65.62	32	280	311
BS00064369_51	4A	101	Bradi4g21830.1	1044	0.0002	40.8	94	100	2	57.58	33	475	507
BS00064369_51	4A	101	Bradi4g21830.1	1044	0.005	36.2	82	100	2	48.48	33	499	531
BS00064369_51	4A	101	Bradi4g21830.1	1044	0.008	35.4	80	97	2	43.75	32	232	263
BS00064369_51	4A	101	Bradi4g21836.1	991	4e-05	43.1	100	100	2	60.61	33	441	473
BS00064369_51	4A	101	Bradi4g21836.1	991	0.0002	40.4	93	100	2	48.48	33	465	497
BS00064369_51	4A	101	Bradi4g21836.1	991	0.001	38.5	88	97	2	50.00	32	250	281
RFL_Contig2531_1872	4A	101	Bradi4g22080.1	1003	0.002	37.7	86	4	87	57.14	28	805	832
BS00064369_51	4A	101	Bradi4g24410.1	1020	0.0002	40.8	94	100	2	54.55	33	568	600
BS00064369_51	4A	101	Bradi4g24410.1	1020	0.0003	40.0	92	100	2	51.52	33	83	115
BS00064369_51	4A	101	Bradi4g24410.1	1020	0.0007	38.9	89	97	2	50.00	32	377	408
BS00064369_51	4A	101	Bradi4g24410.1	1020	0.001	38.1	87	100	2	48.48	33	448	480
BS00064369_51	4A	101	Bradi4g24410.1	1020	0.003	37.0	84	97	2	53.12	32	497	528
BS00064369_51	4A	101	Bradi4g24410.1	1020	0.004	36.6	83	97	2	46.88	32	108	139
BS00064369_51	4A	101	Bradi4g24410.1	1020	0.008	35.4	80	100	2	45.45	33	424	456
BS00064369_51	4A	101	Bradi4g24430.1	1320	8e-05	42.0	97	100	2	57.58	33	955	987
BS00064369_51	4A	101	Bradi4g24430.1	1320	0.0002	40.8	94	100	2	57.58	33	209	241
BS00064369_51	4A	101	Bradi4g24430.1	1320	0.001	38.1	87	97	2	53.12	32	789	820
BS00064369_51	4A	101	Bradi4g24457.1	1008	0.002	37.4	85	100	2	51.52	33	569	601
BS00064369_51	4A	101	Bradi4g24457.1	1008	0.005	36.2	82	100	2	42.42	33	177	209
tplb0033c09_1345	4A	101	Bradi4g24887.1	991	3e-06	47.0	110	1	99	60.61	33	458	490
BS00064369_51	4A	101	Bradi4g26795.1	906	0.0002	40.8	94	100	2	48.48	33	339	371
BS00064369_51	4A	101	Bradi4g26795.1	906	0.0002	40.4	93	100	2	54.55	33	196	228
BS00064369_51	4A	101	Bradi4g26795.1	906	0.001	38.1	87	97	2	50.00	32	125	156
BS00064369_51	4A	101	Bradi4g26795.1	906	0.006	35.8	81	97	2	43.75	32	173	204
BS00064369_51	4A	101	Bradi4g27440.1	1212	0.0001	41.2	95	100	2	48.48	33	744	776
BS00064369_51	4A	101	Bradi4g27440.1	1212	0.001	38.1	87	97	2	56.25	32	557	588
BS00064369_51	4A	101	Bradi4g27440.1	1212	0.002	37.7	86	97	2	46.88	32	697	728
BS00064369_51	4A	101	Bradi4g27440.1	1212	0.002	37.7	86	100	2	45.45	33	720	752
BS00064369_51	4A	101	Bradi4g27440.1	1212	0.008	35.4	80	97	2	50.00	32	533	564
RAC875_c29282_187	4A	101	Bradi4g28057.1	379	0.0007	38.9	89	4	93	56.67	30	31	60
BS00064369_51	4A	101	Bradi4g28107.1	951	0.0002	40.4	93	100	2	48.48	33	507	539
BS00064369_51	4A	101	Bradi4g28107.1	951	0.005	36.2	82	100	2	48.48	33	243	275
BS00064369_51	4A	101	Bradi4g28107.1	951	0.006	35.8	81	97	2	46.88	32	460	491
BS00064369_51	4A	101	Bradi4g30560.1	991	8e-06	45.4	106	100	2	63.64	33	378	410
BS00064369_51	4A	101	Bradi4g30560.1	991	0.001	38.5	88	94	2	48.39	31	98	128
BS00064369_51	4A	101	Bradi4g30827.1	1086	3e-05	43.5	101	100	2	60.61	33	132	164
BS00064369_51	4A	101	Bradi4g30827.1	1086	0.006	35.8	81	100	2	48.48	33	108	140
BS00064369_51	4A	101	Bradi4g33160.1	1129	0.0004	39.7	91	94	2	48.39	31	113	143
BS00064369_51	4A	101	Bradi4g33160.1	1129	0.0005	39.3	90	97	2	56.25	32	449	480
BS00064369_51	4A	101	Bradi4g33160.1	1129	0.0005	39.3	90	97	2	50.00	32	568	599
BS00064369_51	4A	101	Bradi4g33160.1	1129	0.001	38.1	87	97	2	53.12	32	473	504
BS00064369_51	4A	101	Bradi4g33160.1	1129	0.002	37.4	85	97	2	50.00	32	305	336
BS00064369_51	4A	101	Bradi4g33160.1	1129	0.004	36.6	83	97	2	50.00	32	329	360
BS00064369_51	4A	101	Bradi4g33160.1	1129	0.006	35.8	81	97	5	45.16	31	353	383
tplb0033c09_1345	4A	101	Bradi4g36976.1	1078	5e-05	42.7	99	1	99	51.52	33	474	506
RAC875_c54248_499	4A	101	Bradi4g38090.1	591	0.005	36.2	82	1	99	42.42	33	294	326
RFL_Contig2531_1872	4A	101	Bradi4g38187.1	1030	0.0005	39.3	90	4	99	50.00	32	870	901
BobWhite_c43728_100	4A	101	Bradi4g38700.1	757	0.002	37.7	86	26	100	64.00	25	725	749
BS00064369_51	4A	101	Bradi4g40160.1	947	0.003	37.0	84	100	2	48.48	33	238	270
Kukri_c34435_265	4A	101	Bradi4g40810.1	513	0.008	35.4	80	101	3	42.42	33	292	324
BS00064369_51	4A	101	Bradi4g40990.1	968	0.0001	41.2	95	100	2	60.61	33	527	559
BS00064369_51	4A	101	Bradi4g40990.1	968	0.002	37.4	85	97	2	50.00	32	362	393
BS00064369_51	4A	101	Bradi4g40990.1	968	0.004	36.6	83	100	2	45.45	33	385	417
BS00064369_51	4A	101	Bradi4g42020.1	510	0.0002	40.8	94	91	2	60.00	30	105	134
BS00064369_51	4A	101	Bradi4g42020.1	510	0.006	35.8	81	97	2	43.75	32	272	303
BS00064369_51	4A	101	Bradi4g42020.1	510	0.008	35.4	80	100	2	45.45	33	422	454
BS00064369_51	4A	101	Bradi4g44797.1	760	0.008	35.4	80	97	2	54.55	33	279	311
BS00064369_51	4A	101	Bradi4g44900.1	479	0.0001	41.6	96	97	2	56.25	32	189	220
BS00064369_51	4A	101	Bradi4g44900.1	479	0.0002	40.8	94	100	2	48.48	33	140	172
BS00064369_51	4A	101	Bradi4g44900.1	479	0.0002	40.4	93	100	2	51.52	33	212	244
BS00064369_51	4A	101	Bradi4g44900.1	479	0.001	38.5	88	97	2	53.12	32	237	268
BS00064369_51	4A	101	Bradi4g44900.1	479	0.002	37.4	85	97	2	53.12	32	333	364
BS00064369_51	4A	101	Bradi4g44900.1	479	0.003	37.0	84	97	2	50.00	32	357	388
BS00064369_51	4A	101	Bradi4g44900.1	479	0.005	36.2	82	100	2	48.48	33	260	292
BS00064369_51	4A	101	Bradi4g44910.1	576	0.0001	41.6	96	97	2	59.38	32	457	488
BS00064369_51	4A	101	Bradi4g44910.1	576	0.0002	40.8	94	97	2	56.25	32	193	224
BS00064369_51	4A	101	Bradi4g44910.1	576	0.0002	40.4	93	100	2	51.52	33	504	536
BS00064369_51	4A	101	Bradi4g44910.1	576	0.0005	39.3	90	100	2	48.48	33	408	440
BS00064369_51	4A	101	Bradi4g44910.1	576	0.001	38.5	88	97	2	53.12	32	361	392
BS00064369_51	4A	101	Bradi4g44910.1	576	0.002	37.7	86	97	2	53.12	32	265	296
BS00064369_51	4A	101	Bradi4g44910.1	576	0.002	37.7	86	100	2	45.45	33	528	560
BS00064369_51	4A	101	Bradi4g44910.1	576	0.002	37.4	85	97	2	46.88	32	145	176
BS00064369_51	4A	101	Bradi4g44910.1	576	0.004	36.6	83	100	2	45.45	33	480	512
BS00064369_51	4A	101	Bradi4g44910.1	576	0.005	36.2	82	100	2	45.45	33	312	344
BS00064369_51	4A	101	Bradi4g45227.1	922	0.003	37.0	84	100	2	45.45	33	465	497
RFL_Contig5341_816	4B	101	Bradi1g01840.1	436	0.0001	41.2	95	1	99	54.55	33	185	217
RFL_Contig5341_816	4B	101	Bradi1g02160.1	425	4e-05	43.1	100	4	99	53.12	32	274	305
tplb0056i06_856	4B	101	Bradi1g06470.1	347	8e-06	45.4	106	1	99	60.61	33	241	273
IAAV1120	4B	179	Bradi1g07930.1	524	0.005	36.2	82	132	1	34.09	44	207	250
IAAV971	4B	201	Bradi1g10530.1	1111	1e-28	120	302	196	2	87.69	65	177	241
IAAV971	4B	201	Bradi1g10530.2	902	1e-28	120	302	196	2	87.69	65	177	241
IAAV1120	4B	179	Bradi1g14900.1	516	0.002	37.4	85	132	1	34.09	44	207	250
IAAV1120	4B	179	Bradi1g17180.1	522	0.001	38.1	87	111	13	48.48	33	208	240
Kukri_c11570_1218	4B	101	Bradi1g17490.1	466	0.0005	39.3	90	101	6	50.00	32	161	192
RFL_Contig5341_816	4B	101	Bradi1g18450.2	406	0.0003	40.0	92	4	99	46.88	32	145	176
Kukri_rep_c104941_336	4B	101	Bradi1g21810.1	376	0.0004	39.7	91	11	97	44.83	29	308	336
RFL_Contig5341_816	4B	101	Bradi1g22690.1	702	0.0002	40.8	94	1	99	45.45	33	308	340
wsnp_Ku_c13052_20918857	4B	201	Bradi1g28366.1	819	5e-12	65.9	159	1	192	45.31	64	748	809
tplb0056i06_856	4B	101	Bradi1g31850.1	354	3e-08	53.5	127	1	93	77.42	31	247	277
RFL_Contig5341_816	4B	101	Bradi1g33217.1	641	2e-05	44.3	103	4	99	56.25	32	334	365
RFL_Contig5341_816	4B	101	Bradi1g34030.1	414	0.0001	41.6	96	1	99	54.55	33	264	296
RFL_Contig5341_816	4B	101	Bradi1g34700.1	582	0.002	37.7	86	1	99	48.48	33	279	311
RFL_Contig5341_816	4B	101	Bradi1g34700.2	456	0.002	37.7	86	1	99	48.48	33	279	311
RFL_Contig5341_816	4B	101	Bradi1g34700.3	574	0.002	37.7	86	1	99	48.48	33	279	311
RFL_Contig5341_816	4B	101	Bradi1g39510.1	447	4e-05	43.1	100	1	96	53.12	32	287	318
RFL_Contig5341_816	4B	101	Bradi1g41780.1	422	0.001	38.5	88	1	99	51.52	33	218	250
RFL_Contig5341_816	4B	101	Bradi1g49100.1	392	0.0005	39.3	90	1	99	45.45	33	247	279
RFL_Contig5341_816	4B	101	Bradi1g50590.1	476	4e-05	43.1	100	1	99	54.55	33	185	217
RFL_Contig5341_816	4B	101	Bradi1g50590.2	371	4e-05	43.1	100	1	99	54.55	33	185	217
IAAV1120	4B	179	Bradi1g61577.1	456	9e-05	42.0	97	141	1	36.17	47	199	245
RFL_Contig5341_816	4B	101	Bradi1g62440.1	563	0.0007	38.9	89	4	99	43.75	32	302	333
Kukri_c11570_1218	4B	101	Bradi1g63580.1	485	0.0003	40.0	92	101	6	50.00	32	179	210
RFL_Contig5341_816	4B	101	Bradi1g65810.1	370	0.0005	39.3	90	1	99	48.48	33	223	255
RFL_Contig5341_816	4B	101	Bradi1g65810.2	362	0.0005	39.3	90	1	99	48.48	33	215	247
IAAV1120	4B	179	Bradi1g68090.1	483	2e-07	50.4	119	177	1	47.46	59	185	242
Excalibur_c42450_727	4B	101	Bradi1g68510.2	748	1e-05	44.7	104	100	2	72.73	33	248	279
Jagger_c1432_289	4B	101	Bradi1g68670.1	335	4e-12	66.2	160	1	96	93.75	32	280	311
Jagger_c1432_289	4B	101	Bradi1g68670.3	274	4e-12	66.2	160	1	96	93.75	32	219	250
Jagger_c1432_289	4B	101	Bradi1g68670.4	280	4e-12	66.2	160	1	96	93.75	32	225	256
wsnp_Ex_c40815_47789152	4B	201	Bradi1g71300.1	457	7e-26	112	279	201	1	88.06	67	28	94
wsnp_Ex_c5769_10136243	4B	201	Bradi1g71310.1	627	5e-20	92.4	228	6	200	66.15	65	473	537
wsnp_Ex_c26285_35531535	4B	201	Bradi1g75560.1	555	1e-26	114	285	201	1	83.58	67	395	461
tplb0056i06_856	4B	101	Bradi1g77200.1	334	4e-12	66.2	160	1	99	93.94	33	230	262
RFL_Contig5341_816	4B	101	Bradi1g77325.1	294	2e-13	70.9	172	1	99	100.00	33	190	222
Kukri_c18722_56	4B	101	Bradi1g77510.1	753	2e-06	47.8	112	2	100	66.67	33	652	684
BS00100738_51	4B	101	Bradi1g78710.1	367	2e-13	70.9	172	1	99	36.36	33	324	356
Tdurum_contig81113_395	4B	101	Bradi1g78710.1	367	2e-13	70.9	172	101	3	93.94	33	324	356
Tdurum_contig81113_401	4B	101	Bradi1g78710.1	367	3e-12	66.6	161	101	3	90.91	33	322	354
Kukri_c11570_1218	4B	101	Bradi4g07680.1	371	5e-10	59.3	142	101	3	75.76	33	142	174
RFL_Contig5341_816	4B	101	Bradi4g08010.1	337	0.006	35.8	81	1	96	48.48	33	200	232
Jagger_c1432_289	4B	101	Bradi4g16600.1	332	4e-06	46.2	108	4	99	59.38	32	282	313
Jagger_c1432_289	4B	101	Bradi4g16607.1	212	0.0002	40.4	93	4	96	54.84	31	176	206
RFL_Contig5341_816	4B	101	Bradi4g21250.1	640	0.0001	41.6	96	4	99	46.88	32	336	367
RFL_Contig5341_816	4B	101	Bradi4g24912.1	370	0.0002	40.4	93	1	99	54.55	33	220	252
RFL_Contig5341_816	4B	101	Bradi4g25980.1	306	8e-08	52.0	123	1	99	66.67	33	201	233
IAAV1120	4B	179	Bradi4g27390.1	316	0.0006	39.3	90	177	4	34.48	58	194	251
wsnp_Ex_c26285_35531535	4B	201	Bradi4g31200.2	125	8e-14	72.0	175	126	1	78.57	42	12	53
IAAV1120	4B	179	Bradi4g31380.1	522	0.002	37.7	86	117	1	46.15	39	211	249
IAAV1120	4B	179	Bradi4g31710.1	512	0.003	37.0	84	177	4	36.21	58	193	248
RFL_Contig5341_816	4B	101	Bradi4g33220.1	325	0.005	36.2	82	1	96	43.75	32	213	244
tplb0056i06_856	4B	101	Bradi4g37980.1	380	7e-07	48.9	115	1	99	63.64	33	281	313
RAC875_c94519_419	4B	101	Bradi4g38500.1	465	0.003	37.0	84	101	33	82.61	23	171	192
RAC875_c94519_419	4B	101	Bradi4g38500.2	465	0.003	37.0	84	101	33	82.61	23	171	192
IAAV7221	4B	175	Bradi4g38720.1	559	3e-11	63.5	153	173	3	61.40	57	499	554
IAAV3405	4B	162	Bradi4g38750.1	713	3e-06	47.0	110	81	161	88.89	27	478	504
RAC875_c65707_171	4B	101	Bradi4g38750.1	713	6e-11	62.4	150	1	99	93.94	33	468	500
Kukri_rep_c104941_336	4B	101	Bradi4g38840.1	405	1e-05	44.7	104	5	94	53.33	30	309	338
RFL_Contig5341_816	4B	101	Bradi4g40417.1	665	0.0005	39.3	90	4	99	43.75	32	145	176
RFL_Contig5341_816	4B	101	Bradi4g40417.1	665	0.0007	38.9	89	4	96	45.16	31	525	555
RFL_Contig5341_816	4B	101	Bradi4g40430.1	614	0.0007	38.9	89	4	99	43.75	32	282	313
Kukri_c11570_1218	4B	101	Bradi4g44027.1	464	8e-08	52.0	123	101	3	69.70	33	154	186
RFL_Contig5341_816	4B	101	Bradi4g44240.1	288	7e-07	48.9	115	1	99	63.64	33	184	216
wsnp_Ex_c26968_36188964	5A	201	Bradi1g03910.1	337	5e-05	42.7	99	11	130	53.66	41	105	145
Ku_c21235_676	5A	101	Bradi1g05630.1	575	8e-05	42.0	97	1	60	95.00	20	495	514
Ku_c5215_1361	5A	101	Bradi1g05660.1	993	9e-10	58.5	140	99	1	78.79	33	763	795
IAAV8042	5A	186	Bradi1g05920.1	564	7e-26	112	279	3	185	86.89	61	499	559
wsnp_Ex_c3772_6866645	5A	201	Bradi1g05920.1	564	6e-29	122	305	3	200	86.36	66	494	559
RFL_Contig4500_912	5A	101	Bradi1g07790.1	324	0.005	36.2	82	1	87	55.17	29	247	275
wsnp_Ku_c20011_29589514	5A	201	Bradi1g08977.1	753	3e-32	133	334	3	200	95.45	66	385	450
wsnp_Ex_c3670_6694480	5A	201	Bradi1g09460.1	622	2e-14	74.3	181	27	200	58.33	60	470	529
IAAV8042	5A	186	Bradi1g13047.1	593	3e-09	57.0	136	3	158	61.82	55	525	577
wsnp_Ex_c3772_6866645	5A	201	Bradi1g13047.1	593	2e-12	67.0	162	3	173	63.33	60	520	577
IAAV8042	5A	186	Bradi1g13047.2	593	3e-09	57.0	136	3	158	61.82	55	525	577
wsnp_Ex_c3772_6866645	5A	201	Bradi1g13047.2	593	2e-12	67.0	162	3	173	63.33	60	520	577
Excalibur_c92838_112	5A	101	Bradi1g13860.1	481	1e-07	51.2	121	98	3	62.50	32	189	220
RAC875_c8642_231	5A	101	Bradi1g24820.1	531	0.008	35.4	80	2	100	54.55	33	235	267
wsnp_Ex_c26968_36188964	5A	201	Bradi1g33000.1	264	0.0001	41.2	95	23	178	40.74	54	66	119
wsnp_Ex_c3670_6694480	5A	201	Bradi1g35220.1	517	9e-23	101	252	15	197	73.77	61	388	448
wsnp_Ex_c26968_36188964	5A	201	Bradi1g35730.1	325	2e-06	47.8	112	11	139	46.51	43	98	140
wsnp_Ex_c26968_36188964	5A	201	Bradi1g35736.1	308	3e-06	46.6	109	26	190	41.82	55	86	140
wsnp_Ex_c26968_36188964	5A	201	Bradi1g35742.1	324	2e-07	50.4	119	17	181	45.45	55	98	152
BS00066916_51	5A	101	Bradi1g36120.1	603	0.005	36.2	82	95	9	51.72	29	408	436
RFL_Contig4500_912	5A	101	Bradi1g38350.1	323	0.003	37.0	84	1	78	57.69	26	244	269
RFL_Contig4500_912	5A	101	Bradi1g39190.1	327	0.006	35.8	81	1	93	48.39	31	247	277
Excalibur_c92838_112	5A	101	Bradi1g43350.1	564	7e-12	65.5	158	101	3	87.88	33	240	272
BobWhite_c10901_578	5A	101	Bradi1g43560.1	505	1e-10	61.2	147	1	96	84.38	32	415	446
Kukri_c24787_51	5A	101	Bradi1g43560.1	505	3e-06	46.6	109	1	99	57.58	33	455	487
wsnp_Ex_c3670_6694480	5A	201	Bradi1g44110.1	494	8e-14	72.0	175	9	200	46.38	69	361	429
wsnp_Ex_c3670_6694480	5A	201	Bradi1g44430.1	545	3e-09	57.0	136	24	197	46.77	62	392	453
IAAV8042	5A	186	Bradi1g45440.1	534	3e-06	47.0	110	3	173	40.35	57	466	522
wsnp_Ex_c3772_6866645	5A	201	Bradi1g45440.1	534	7e-10	58.9	141	3	110	69.44	36	461	496
BobWhite_c10901_578	5A	101	Bradi1g45647.1	503	0.001	38.5	88	1	93	58.06	31	403	433
BobWhite_c10901_578	5A	101	Bradi1g45647.2	503	0.001	38.5	88	1	93	58.06	31	403	433
wsnp_Ex_c26968_36188964	5A	201	Bradi1g47300.1	340	0.0002	40.4	93	11	187	36.67	60	100	158
Tdurum_contig17712_115	5A	101	Bradi1g51600.1	587	0.003	37.0	84	93	1	54.84	31	500	530
BS00066916_51	5A	101	Bradi1g51700.1	736	0.006	35.8	81	101	3	51.52	33	430	462
BS00066916_51	5A	101	Bradi1g51870.1	605	0.003	37.0	84	101	9	51.61	31	383	413
wsnp_Ex_c3670_6694480	5A	201	Bradi1g54580.1	499	4e-11	63.2	152	9	197	43.28	67	369	435
IAAV8042	5A	186	Bradi1g55760.1	570	3e-24	106	265	3	179	84.75	59	505	563
wsnp_Ex_c3772_6866645	5A	201	Bradi1g55760.1	570	3e-27	116	291	3	194	84.38	64	500	563
IAAV8042	5A	186	Bradi1g55760.2	479	3e-24	106	265	3	179	84.75	59	414	472
wsnp_Ex_c3772_6866645	5A	201	Bradi1g55760.2	479	3e-27	116	291	3	194	84.38	64	409	472
IAAV8042	5A	186	Bradi1g55760.3	479	3e-24	106	265	3	179	84.75	59	414	472
wsnp_Ex_c3772_6866645	5A	201	Bradi1g55760.3	479	3e-27	116	291	3	194	84.38	64	409	472
Ku_c21235_676	5A	101	Bradi1g56020.1	518	0.002	37.7	86	1	60	85.00	20	435	454
wsnp_Ex_c3670_6694480	5A	201	Bradi1g63560.1	622	1e-13	71.2	173	21	200	51.61	62	471	532
BobWhite_c10901_578	5A	101	Bradi1g63590.1	97	1e-07	51.2	121	1	99	63.64	33	1	33
Kukri_c24787_51	5A	101	Bradi1g63590.1	97	0.001	38.5	88	1	99	51.52	33	41	73
Excalibur_c92838_112	5A	101	Bradi1g67887.1	515	0.001	38.1	87	101	3	39.39	33	176	208
IAAV8042	5A	186	Bradi1g68680.1	494	0.001	38.1	87	3	137	44.44	45	412	456
wsnp_Ex_c3772_6866645	5A	201	Bradi1g68680.1	494	3e-07	50.1	118	3	110	63.89	36	407	442
RAC875_c8642_231	5A	101	Bradi1g69710.1	518	0.006	35.8	81	2	100	45.45	33	232	264
BobWhite_c10901_578	5A	101	Bradi1g73740.1	468	5e-07	49.3	116	1	96	65.62	32	371	402
Kukri_c24787_51	5A	101	Bradi1g73740.1	468	0.003	37.0	84	1	99	51.52	33	411	443
IAAV8042	5A	186	Bradi1g74437.1	562	9e-15	75.1	183	3	179	63.33	60	488	547
wsnp_Ex_c3772_6866645	5A	201	Bradi1g74437.1	562	9e-18	85.1	209	3	194	64.62	65	483	547
BS00066916_51	5A	101	Bradi1g75980.1	783	0.004	36.6	83	101	9	41.94	31	276	306
wsnp_Ex_c20899_30011827	5A	201	Bradi1g77770.1	1045	3e-28	119	299	201	1	82.09	67	877	943
wsnp_Ex_c20899_30011827	5A	201	Bradi1g77770.2	968	3e-28	119	299	201	1	82.09	67	877	943
RAC875_c8642_231	5A	101	Bradi1g78400.1	535	4e-07	49.7	117	2	91	80.00	30	241	270
Excalibur_c92838_112	5A	101	Bradi4g07430.1	790	4e-09	56.2	134	95	3	74.19	31	483	513
Excalibur_c92838_112	5A	101	Bradi4g08700.1	568	5e-13	69.3	168	101	3	90.91	33	253	285
Ra_c9938_1299	5A	101	Bradi4g17100.1	384	0.003	37.0	84	3	101	51.52	33	230	262
IAAV8042	5A	186	Bradi4g26190.1	523	2e-05	43.9	102	3	98	56.25	32	455	486
wsnp_Ex_c3772_6866645	5A	201	Bradi4g26190.1	523	4e-09	56.2	134	3	113	62.16	37	450	486
wsnp_Ex_c3670_6694480	5A	201	Bradi4g29640.1	530	3e-10	60.1	144	39	173	57.78	45	384	428
wsnp_Ex_c3772_6866645	5A	201	Bradi4g29660.1	399	5e-05	42.7	99	3	113	48.65	37	351	387
wsnp_Ex_c3772_6866645	5A	201	Bradi4g29660.2	382	5e-05	42.7	99	3	113	48.65	37	334	370
Excalibur_c56861_322	5A	101	Bradi4g31336.1	625	0.001	38.5	88	1	99	48.48	33	324	356
BobWhite_c10901_578	5A	101	Bradi4g31480.1	635	0.0004	39.7	91	1	96	56.25	32	547	578
wsnp_Ex_c7830_13323473	5A	201	Bradi4g31937.1	468	3e-19	89.7	221	47	199	86.27	51	316	366
wsnp_Ex_c7830_13323473	5A	201	Bradi4g31937.2	471	3e-19	89.7	221	47	199	86.27	51	316	366
wsnp_Ex_c7830_13323473	5A	201	Bradi4g31937.3	485	3e-19	89.7	221	47	199	86.27	51	316	366
Ra_c66628_801	5A	101	Bradi4g32707.1	788	4e-14	72.8	177	101	3	93.94	33	317	349
Ra_c66628_801	5A	101	Bradi4g32707.2	788	4e-14	72.8	177	101	3	93.94	33	317	349
Excalibur_c56861_322	5A	101	Bradi4g32790.1	591	9e-10	58.5	140	1	99	84.85	33	314	346
Excalibur_c56861_322	5A	101	Bradi4g32790.2	430	9e-10	58.5	140	1	99	84.85	33	314	346
RFL_Contig4500_912	5A	101	Bradi4g32800.1	348	1e-09	58.2	139	1	99	81.82	33	254	286
Tdurum_contig11054_307	5A	101	Bradi4g32800.1	348	5e-10	59.3	142	1	99	90.91	33	172	204
RFL_Contig4500_912	5A	101	Bradi4g32810.1	350	4e-13	69.7	169	1	99	93.94	33	254	286
Tdurum_contig11054_307	5A	101	Bradi4g32810.1	350	3e-10	60.1	144	1	99	87.88	33	172	204
BS00022358_51	5A	101	Bradi4g32840.1	881	3e-06	46.6	109	1	99	66.67	33	539	571
Kukri_c5460_1063	5A	101	Bradi4g32840.1	881	1e-08	54.7	130	96	1	75.00	32	482	513
Tdurum_contig4567_1290	5A	101	Bradi4g32840.1	881	3e-06	46.6	109	101	3	66.67	33	539	571
IACX11633	5A	187	Bradi4g32870.1	1088	1e-15	77.8	190	37	186	72.00	50	668	717
Kukri_c12219_112	5A	101	Bradi4g32870.1	1088	6e-14	72.4	176	101	3	93.94	33	1040	1072
RAC875_c7291_388	5A	101	Bradi4g32870.1	1088	1e-07	51.2	121	98	6	77.42	31	1027	1053
Ra_c30977_330	5A	101	Bradi4g32870.1	1088	5e-07	49.3	116	4	99	71.88	32	698	728
wsnp_Ex_c2433_4556063	5A	201	Bradi4g32870.1	1088	6e-25	108	271	3	200	82.61	69	878	945
BS00066916_51	5A	101	Bradi4g32927.1	548	3e-11	63.5	153	101	3	84.85	33	271	303
RAC875_rep_c110032_317	5A	101	Bradi4g32960.1	649	6e-09	55.8	133	16	99	89.29	28	472	499
Kukri_c2621_610	5A	101	Bradi4g32967.1	411	1e-10	61.2	147	1	99	93.94	33	343	375
Kukri_c2621_610	5A	101	Bradi4g32967.2	334	1e-10	61.2	147	1	99	93.94	33	266	298
BobWhite_c10901_578	5A	101	Bradi4g32980.1	495	2e-12	67.0	162	1	99	96.97	33	405	437
Kukri_c24787_51	5A	101	Bradi4g32980.1	495	3e-12	66.6	161	1	99	93.94	33	445	477
Excalibur_c92838_112	5A	101	Bradi4g33110.1	588	1e-14	74.7	182	101	3	100.00	33	267	299
IAAV1417	5A	201	Bradi4g33110.1	588	3e-09	56.6	135	145	53	81.08	37	112	148
Excalibur_c92838_112	5A	101	Bradi4g33110.2	588	1e-14	74.7	182	101	3	100.00	33	267	299
IAAV1417	5A	201	Bradi4g33110.2	588	3e-09	56.6	135	145	53	81.08	37	112	148
wsnp_Ex_c24594_33843836	5A	201	Bradi4g33137.1	553	0.002	37.4	85	3	125	36.59	41	443	483
wsnp_Ex_c24594_33843836	5A	201	Bradi4g33144.1	552	2e-07	50.8	120	3	194	45.31	64	481	543
wsnp_Ex_c24594_33843836	5A	201	Bradi4g33144.2	532	0.0005	39.3	90	3	194	40.62	64	481	523
wsnp_Ex_c24594_33843836	5A	201	Bradi4g33144.3	532	0.0005	39.3	90	3	194	40.62	64	481	523
wsnp_Ex_c3670_6694480	5A	201	Bradi4g33760.1	494	2e-11	63.9	154	12	197	42.42	66	360	425
wsnp_Ex_c26968_36188964	5A	201	Bradi4g33886.1	342	6e-05	42.4	98	11	151	38.46	52	90	141
wsnp_Ex_c26968_36188964	5A	201	Bradi4g33894.1	340	6e-06	45.8	107	17	199	41.94	62	93	152
wsnp_Ex_c26968_36188964	5A	201	Bradi4g33902.1	240	0.001	38.5	88	44	196	46.15	52	4	53
wsnp_Ex_c26968_36188964	5A	201	Bradi4g33902.2	338	2e-06	47.8	112	11	196	46.03	63	91	151
wsnp_Ex_c26968_36188964	5A	201	Bradi4g33902.3	240	0.001	38.5	88	44	196	46.15	52	4	53
wsnp_Ex_c26968_36188964	5A	201	Bradi4g34010.1	331	3e-06	47.0	110	23	190	48.28	58	98	155
Ra_c9938_1299	5A	101	Bradi4g34207.1	548	0.0002	40.8	94	3	101	60.61	33	375	407
wsnp_Ex_c1279_2451699	5A	201	Bradi4g34380.1	654	2e-06	47.4	111	1	105	65.71	35	587	621
Ra_c9938_1299	5A	101	Bradi4g34730.1	443	0.006	35.8	81	3	71	78.26	23	299	321
wsnp_Ex_c3670_6694480	5A	201	Bradi4g35970.1	531	5e-13	69.3	168	15	179	49.09	55	397	451
wsnp_Ex_c3670_6694480	5A	201	Bradi4g36240.1	419	7e-34	138	348	3	200	96.97	66	286	351
wsnp_Ex_c19519_28487099	5A	201	Bradi4g36330.2	330	1e-34	140	354	3	200	98.48	66	255	320
Excalibur_c45894_552	5A	101	Bradi4g37120.1	573	2e-06	47.8	112	94	2	67.74	31	221	251
BobWhite_c10901_578	5A	101	Bradi4g40720.1	489	0.0005	39.3	90	1	84	64.29	28	394	421
BS00066916_51	5A	101	Bradi4g42160.1	632	0.008	35.4	80	95	9	51.72	29	125	153
Excalibur_c92838_112	5A	101	Bradi4g42600.1	494	2e-08	53.9	128	101	3	66.67	33	140	172
CAP7_c4064_162	5A	101	Bradi4g44007.1	249	0.0007	38.9	89	1	99	72.73	33	104	136
RFL_Contig4500_912	5A	101	Bradi4g44510.1	287	0.002	37.4	85	1	81	55.56	27	210	236
RFL_Contig4500_912	5A	101	Bradi4g44530.1	330	0.008	35.4	80	1	96	53.12	32	253	282
Excalibur_c9391_1016	5B	101	Bradi1g00580.1	1110	0.001	38.1	87	74	3	66.67	24	950	973
BS00088733_51	5B	101	Bradi1g01190.1	524	1e-07	51.2	121	10	99	75.00	32	231	262
RAC875_c62400_267	5B	101	Bradi1g01190.1	524	5e-07	49.3	116	1	81	70.37	27	278	304
Tdurum_contig44115_132	5B	101	Bradi1g01190.1	524	1e-07	51.2	121	10	99	75.00	32	231	262
Tdurum_contig44115_405	5B	101	Bradi1g01190.1	524	6e-09	55.8	133	1	99	67.65	34	323	356
Tdurum_contig44115_561	5B	101	Bradi1g01190.1	524	5e-05	42.7	99	10	99	63.33	30	378	406
Tdurum_contig24416_284	5B	101	Bradi1g01630.1	253	4e-09	56.2	134	101	3	72.73	33	212	244
Excalibur_c32189_941	5B	101	Bradi1g03060.1	243	0.006	35.8	81	7	93	51.72	29	127	155
RAC875_rep_c91630_132	5B	101	Bradi1g03060.1	243	0.001	38.5	88	1	99	60.61	33	208	240
BS00088733_51	5B	101	Bradi1g03250.2	542	8e-13	68.6	166	1	99	87.88	33	263	295
RAC875_c62400_267	5B	101	Bradi1g03250.2	542	4e-13	69.7	169	1	99	93.94	33	311	343
RAC875_c62400_639	5B	101	Bradi1g03250.2	542	4e-11	63.2	152	1	99	90.91	33	435	467
RAC875_c62400_840	5B	101	Bradi1g03250.2	542	2e-11	63.9	154	1	99	100.00	33	502	534
Tdurum_contig44115_132	5B	101	Bradi1g03250.2	542	8e-13	68.6	166	1	99	87.88	33	263	295
Tdurum_contig44115_405	5B	101	Bradi1g03250.2	542	2e-13	70.9	172	1	96	93.75	32	354	385
Tdurum_contig44115_561	5B	101	Bradi1g03250.2	542	8e-11	62.0	149	1	99	75.76	33	406	438
Tdurum_contig44115_720	5B	101	Bradi1g03250.2	542	4e-10	59.7	143	1	99	87.88	33	459	491
BS00084106_51	5B	101	Bradi1g03920.1	516	8e-13	68.6	166	1	99	87.88	33	369	401
IAAV4395	5B	193	Bradi1g03920.1	516	5e-23	102	254	3	191	75.00	64	432	495
IACX6116	5B	120	Bradi1g03920.1	516	9e-05	42.0	97	2	118	92.31	39	172	210
Kukri_c11272_486	5B	101	Bradi1g03920.1	516	9e-12	65.1	157	1	99	90.91	33	336	368
wsnp_RFL_Contig3238_3265410	5B	101	Bradi1g03940.1	444	3e-13	70.1	170	1	99	96.97	33	210	242
wsnp_RFL_Contig3238_3265410	5B	101	Bradi1g03947.1	392	3e-09	57.0	136	1	99	75.76	33	154	186
wsnp_RFL_Contig3238_3265410	5B	101	Bradi1g03970.1	342	5e-07	49.3	116	7	96	63.33	30	85	114
Excalibur_c39672_189	5B	101	Bradi1g04000.1	2304	0.0001	41.2	95	3	101	60.61	33	605	637
Excalibur_c39672_90	5B	101	Bradi1g04000.1	2304	5e-05	42.7	99	3	101	66.67	33	573	605
GENE-2855_121	5B	97	Bradi1g04000.1	2304	2e-07	50.4	119	1	90	76.67	30	1971	2000
IAAV5779	5B	201	Bradi1g04000.1	2304	6e-16	79.0	193	3	200	55.70	79	1942	2018
Kukri_c16006_1996	5B	101	Bradi1g04000.1	2304	1e-07	51.6	122	12	101	76.67	30	2224	2253
Kukri_c16006_431	5B	101	Bradi1g04000.1	2304	1e-08	54.7	130	5	100	71.88	32	1704	1735
Kukri_c16006_431	5B	101	Bradi1g04000.1	2304	0.006	35.8	81	2	100	51.52	33	1623	1654
Kukri_rep_c103049_96	5B	101	Bradi1g04000.1	2304	7e-07	48.9	115	96	1	71.88	32	1574	1605
Kukri_rep_c103049_96	5B	101	Bradi1g04000.1	2304	8e-06	45.4	106	93	1	70.97	31	1653	1683
Kukri_rep_c103049_96	5B	101	Bradi1g04000.1	2304	0.001	38.5	88	99	1	54.55	33	1732	1764
RAC875_c38276_2128	5B	101	Bradi1g04000.1	2304	2e-07	50.8	120	100	2	66.67	33	1718	1750
RAC875_c38276_2128	5B	101	Bradi1g04000.1	2304	2e-07	50.4	119	100	5	62.50	32	1559	1590
RAC875_c38276_2128	5B	101	Bradi1g04000.1	2304	2e-06	47.8	112	100	2	63.64	33	1637	1669
Excalibur_rep_c68035_128	5B	101	Bradi1g04650.1	354	0.001	38.5	88	14	97	57.14	28	248	275
wsnp_Ex_c2481_4632928	5B	201	Bradi1g04650.1	354	1e-12	67.8	164	198	1	45.83	72	222	293
wsnp_Ku_c1535_3032561	5B	201	Bradi1g04650.1	354	7e-12	65.5	158	1	201	50.72	69	271	338
wsnp_Ku_c1535_3032624	5B	201	Bradi1g04650.1	354	6e-05	42.4	98	1	183	42.19	64	292	354
Excalibur_c1925_2569	5B	101	Bradi1g04980.1	2679	5e-10	59.3	142	101	3	78.79	33	1980	2012
RAC875_c48052_127	5B	101	Bradi1g04980.1	2679	5e-05	42.7	99	98	3	59.38	32	2471	2502
RAC875_rep_c109658_382	5B	101	Bradi1g04980.1	2679	6e-05	42.4	98	7	99	64.52	31	2485	2515
RAC875_rep_c109658_614	5B	101	Bradi1g04980.1	2679	7e-09	55.5	132	3	101	66.67	33	2569	2601
wsnp_Ra_c48052_53424490	5B	201	Bradi1g04980.1	2679	3e-17	83.6	205	199	2	69.70	66	2352	2413
Kukri_c45262_340	5B	101	Bradi1g05037.1	244	6e-13	68.9	167	101	3	87.88	33	199	231
BobWhite_c4905_267	5B	101	Bradi1g05170.1	662	3e-12	66.6	161	1	99	90.91	33	122	154
RAC875_rep_c109634_90	5B	101	Bradi1g05170.1	662	5e-13	69.3	168	101	3	93.94	33	594	626
wsnp_Ex_c53426_56666463	5B	201	Bradi1g05170.1	662	3e-13	70.1	170	54	200	95.92	49	325	373
wsnp_Ex_c53426_56666788	5B	201	Bradi1g05170.1	662	2e-17	84.0	206	44	199	80.77	52	430	478
wsnp_Ex_c53426_56667282	5B	201	Bradi1g05170.1	662	5e-35	142	358	3	200	96.97	66	578	643
wsnp_Ku_rep_c102339_89347150	5B	201	Bradi1g05170.1	662	6e-37	148	374	199	2	98.48	66	540	605
RAC875_c49291_156	5B	101	Bradi1g05340.1	154	5e-13	69.3	168	1	99	96.97	33	120	152
wsnp_Ex_c34842_43092205	5B	201	Bradi1g05340.1	154	7e-23	102	253	199	47	96.08	51	104	154
Excalibur_c1830_620	5B	101	Bradi1g05560.1	243	5e-12	65.9	159	1	99	84.85	33	196	228
Excalibur_c1830_620	5B	101	Bradi1g05570.1	251	1e-07	51.6	122	7	99	67.74	31	207	237
RAC875_rep_c112818_870	5B	101	Bradi1g06110.1	219	8e-11	62.0	149	99	1	87.88	33	36	68
Excalibur_c32189_941	5B	101	Bradi1g06730.1	524	0.0003	40.0	92	1	93	59.38	32	409	440
Excalibur_c32189_941	5B	101	Bradi1g06740.1	529	0.0007	38.9	89	1	93	56.25	32	414	445
BS00010573_51	5B	101	Bradi1g07190.1	727	6e-13	68.9	167	1	99	100.00	33	543	575
Kukri_c2955_281	5B	101	Bradi1g07190.1	727	3e-12	66.6	161	2	100	96.97	33	483	515
RFL_Contig2832_2410	5B	101	Bradi1g07190.1	727	2e-11	63.9	154	1	99	87.88	33	628	660
Kukri_c100408_598	5B	101	Bradi1g07380.1	461	7e-09	55.5	132	101	3	78.79	33	240	272
tplb0053c01_1628	5B	101	Bradi1g07390.1	643	2e-12	67.0	162	1	99	90.91	33	430	462
BS00097066_51	5B	101	Bradi1g07540.1	931	2e-12	67.4	163	1	99	93.94	33	874	906
Kukri_rep_c108378_52	5B	101	Bradi1g07540.1	931	1e-08	55.1	131	101	3	84.85	33	678	709
RAC875_c7011_435	5B	101	Bradi1g07540.1	931	6e-09	55.8	133	10	99	86.67	30	689	718
Kukri_c10016_369	5B	101	Bradi1g07750.1	411	9e-12	65.1	157	1	99	93.94	33	356	388
Kukri_c10016_369	5B	101	Bradi1g07810.1	382	7e-10	58.9	141	1	99	78.79	33	326	358
Excalibur_c32189_941	5B	101	Bradi1g07930.1	524	0.0003	40.0	92	1	93	59.38	32	405	436
Ku_c55173_549	5B	101	Bradi1g08690.1	254	5e-12	65.9	159	1	84	96.43	28	227	254
Excalibur_c1830_620	5B	101	Bradi1g08870.1	250	3e-11	63.5	153	1	99	75.76	33	203	235
Excalibur_c32189_941	5B	101	Bradi1g09160.1	509	1e-07	51.2	121	1	93	64.52	31	395	425
Excalibur_c32979_1152	5B	101	Bradi1g09537.1	466	2e-11	64.3	155	101	3	87.88	33	174	206
wsnp_JD_c5431_6580242	5B	201	Bradi1g09537.1	466	1e-21	97.8	242	3	200	89.39	66	227	292
wsnp_RFL_Contig3139_3096141	5B	101	Bradi1g09537.1	466	5e-12	65.9	159	1	99	93.94	33	270	302
BS00093743_51	5B	101	Bradi1g09537.2	505	2e-11	64.3	155	1	99	96.97	33	472	504
Excalibur_c32979_1152	5B	101	Bradi1g09537.2	505	2e-11	64.3	155	101	3	87.88	33	174	206
RAC875_rep_c105761_317	5B	101	Bradi1g09537.2	505	6e-06	45.8	107	101	30	95.83	24	482	505
wsnp_JD_c5431_6580242	5B	201	Bradi1g09537.2	505	1e-21	97.8	242	3	200	89.39	66	227	292
wsnp_RFL_Contig3139_3096141	5B	101	Bradi1g09537.2	505	5e-12	65.9	159	1	99	93.94	33	270	302
Excalibur_c32189_941	5B	101	Bradi1g11330.1	368	4e-05	43.1	100	1	93	48.39	31	250	280
Excalibur_c32189_941	5B	101	Bradi1g11850.1	512	3e-07	50.1	118	1	93	61.29	31	389	419
Tdurum_contig12995_722	5B	101	Bradi1g14220.1	309	0.006	35.8	81	101	3	91.18	34	152	185
Tdurum_contig12995_792	5B	101	Bradi1g14220.1	309	2e-12	67.0	162	100	2	96.97	33	129	161
Excalibur_c32189_941	5B	101	Bradi1g14900.1	516	0.002	37.4	85	1	93	60.61	33	399	431
Excalibur_c32189_941	5B	101	Bradi1g15190.1	512	5e-08	52.8	125	1	93	64.52	31	398	428
Excalibur_c32189_998	5B	101	Bradi1g15190.1	512	0.0007	38.9	89	1	99	51.52	33	417	445
wsnp_Ex_c11070_17950604	5B	201	Bradi1g15210.1	335	1e-13	71.6	174	140	3	73.91	46	216	261
wsnp_Ku_c25613_35580381	5B	201	Bradi1g15360.1	653	7e-30	125	313	201	1	94.03	67	152	218
wsnp_RFL_Contig3238_3265410	5B	101	Bradi1g16610.1	536	4e-09	56.2	134	1	99	69.70	33	280	312
Excalibur_c32189_941	5B	101	Bradi1g17180.1	522	0.0002	40.8	94	1	96	54.55	33	397	429
Excalibur_c32189_941	5B	101	Bradi1g22340.1	544	1e-05	45.1	105	1	93	65.62	32	415	446
Excalibur_c32189_941	5B	101	Bradi1g22370.1	543	1e-05	45.1	105	1	93	65.62	32	420	451
Excalibur_c32189_941	5B	101	Bradi1g24840.1	523	6e-05	42.4	98	1	96	53.12	32	398	429
Excalibur_rep_c68035_128	5B	101	Bradi1g26390.1	187	0.006	35.8	81	14	94	51.85	27	157	183
wsnp_Ex_c2481_4632928	5B	201	Bradi1g26390.1	187	2e-07	50.8	120	198	58	45.28	53	131	183
Excalibur_c32189_941	5B	101	Bradi1g28860.1	526	6e-08	52.4	124	4	96	70.97	31	410	440
Excalibur_c32189_998	5B	101	Bradi1g28860.1	526	6e-05	42.4	98	1	99	51.52	33	428	460
tplb0060p09_735	5B	101	Bradi1g28860.1	526	0.0001	41.6	96	4	99	53.12	32	217	248
tplb0060p09_735	5B	101	Bradi1g28860.2	339	0.0001	41.6	96	4	99	53.12	32	217	248
tplb0060p09_735	5B	101	Bradi1g28860.3	404	0.0001	41.6	96	4	99	53.12	32	217	248
Excalibur_c9391_1016	5B	101	Bradi1g28950.2	1220	0.002	37.7	86	71	3	69.57	23	934	956
Excalibur_c9391_1016	5B	101	Bradi1g28950.4	1220	0.002	37.7	86	71	3	69.57	23	934	956
Excalibur_c9391_1016	5B	101	Bradi1g28950.6	1092	0.002	37.7	86	71	3	69.57	23	934	956
Excalibur_c32189_941	5B	101	Bradi1g30377.1	521	0.0002	40.8	94	7	93	60.00	30	400	429
Excalibur_c9391_1016	5B	101	Bradi1g30720.1	1107	0.005	36.2	82	71	3	65.22	23	825	847
tplb0053c01_1628	5B	101	Bradi1g33470.1	659	2e-06	47.8	112	1	99	57.58	33	453	485
tplb0053c01_1628	5B	101	Bradi1g34490.1	520	2e-06	47.8	112	1	99	57.58	33	311	343
tplb0053c01_1628	5B	101	Bradi1g34490.2	520	2e-06	47.8	112	1	99	57.58	33	311	343
tplb0053c01_1628	5B	101	Bradi1g34490.3	520	2e-06	47.8	112	1	99	57.58	33	311	343
Excalibur_c32189_941	5B	101	Bradi1g35980.1	524	1e-05	45.1	105	1	96	59.38	32	403	434
Excalibur_c32189_941	5B	101	Bradi1g36790.1	435	0.002	37.4	85	1	96	43.75	32	312	343
Excalibur_c32189_941	5B	101	Bradi1g37547.1	499	0.005	36.2	82	1	96	46.88	32	388	419
Excalibur_c32189_941	5B	101	Bradi1g37576.1	512	0.005	36.2	82	1	99	45.45	33	393	425
RAC875_c7585_1097	5B	101	Bradi1g42967.1	530	6e-05	42.4	98	5	100	52.63	38	268	305
wsnp_Ex_c43518_49814933	5B	201	Bradi1g47330.1	334	0.003	37.0	84	82	192	51.35	37	256	292
Excalibur_c9391_1016	5B	101	Bradi1g47570.1	1334	0.0001	41.2	95	86	3	64.29	28	1043	1070
BS00093743_51	5B	101	Bradi1g53500.1	506	3e-07	50.1	118	4	99	75.00	32	474	505
Excalibur_c32979_1152	5B	101	Bradi1g53500.1	506	5e-10	59.3	142	101	3	78.79	33	175	207
wsnp_JD_c5431_6580242	5B	201	Bradi1g53500.1	506	5e-12	65.9	159	3	197	55.38	65	228	292
wsnp_RFL_Contig3139_3096141	5B	101	Bradi1g53500.1	506	0.002	37.7	86	1	93	54.84	31	271	301
Kukri_c45262_340	5B	101	Bradi1g54690.1	217	6e-05	42.4	98	101	3	60.61	33	173	204
RAC875_c49291_156	5B	101	Bradi1g55280.1	156	8e-13	68.6	166	1	99	93.94	33	122	154
wsnp_Ex_c34842_43092205	5B	201	Bradi1g55280.1	156	2e-22	100	250	199	47	92.16	51	106	156
Excalibur_c1830_620	5B	101	Bradi1g55650.1	252	8e-11	62.0	149	4	99	81.25	32	206	237
Excalibur_c1830_620	5B	101	Bradi1g55660.1	242	3e-09	56.6	135	4	99	75.00	32	198	229
Excalibur_c32189_941	5B	101	Bradi1g57000.1	527	7e-07	48.9	115	1	93	65.62	32	401	432
tplb0053c01_1628	5B	101	Bradi1g57480.1	623	1e-10	61.6	148	1	99	75.76	33	408	440
wsnp_Ex_c2481_4632928	5B	201	Bradi1g58410.1	390	1e-08	55.1	131	201	1	38.36	73	282	354
wsnp_Ku_c1535_3032561	5B	201	Bradi1g58410.1	390	0.0002	40.8	94	1	162	33.33	54	332	382
Kukri_c10016_369	5B	101	Bradi1g59010.1	334	7e-10	58.9	141	1	99	78.79	33	278	310
Excalibur_c9391_1016	5B	101	Bradi1g60340.1	827	1e-09	58.2	139	101	3	87.88	33	532	564
Excalibur_rep_c68035_128	5B	101	Bradi1g62100.1	498	0.0005	39.3	90	14	97	57.14	28	393	420
wsnp_Ex_c2481_4632928	5B	201	Bradi1g62100.1	498	3e-13	70.1	170	198	1	47.22	72	367	438
wsnp_Ku_c1535_3032561	5B	201	Bradi1g62100.1	498	3e-14	73.2	178	1	201	49.25	67	416	482
wsnp_Ku_c1535_3032624	5B	201	Bradi1g62100.1	498	1e-08	55.1	131	1	183	45.16	62	437	498
wsnp_RFL_Contig3238_3265410	5B	101	Bradi1g65530.1	554	3e-09	57.0	136	1	99	75.76	33	310	342
Excalibur_c32189_941	5B	101	Bradi1g68090.1	483	1e-06	48.1	113	1	99	57.58	33	371	403
tplb0053c01_1628	5B	101	Bradi1g69307.1	592	1e-05	44.7	104	1	78	53.85	26	384	409
Kukri_c10016_369	5B	101	Bradi1g70690.1	333	4e-09	56.2	134	1	99	78.79	33	278	310
Kukri_c10016_369	5B	101	Bradi1g70690.2	323	4e-09	56.2	134	1	99	78.79	33	278	310
BobWhite_rep_c62475_70	5B	101	Bradi1g75240.1	580	0.008	35.4	80	28	99	66.67	24	503	526
BobWhite_rep_c62475_70	5B	101	Bradi1g75540.1	1173	0.0002	40.4	93	28	99	70.83	24	643	666
BobWhite_rep_c62475_70	5B	101	Bradi1g75540.1	1173	0.0002	40.4	93	28	99	70.83	24	1084	1107
Excalibur_c32189_941	5B	101	Bradi1g76110.1	562	8e-06	45.4	106	1	96	59.38	32	444	475
Excalibur_c32189_941	5B	101	Bradi1g76120.1	377	0.004	36.6	83	1	84	50.00	28	334	361
Excalibur_c32189_941	5B	101	Bradi1g77597.1	538	0.002	37.4	85	1	96	50.00	32	419	450
BS00067985_51	5B	101	Bradi4g00770.1	286	2e-12	67.0	162	1	96	84.38	32	9	40
Excalibur_c74858_243	5B	101	Bradi4g00950.1	580	1e-12	67.8	164	1	99	93.94	33	474	506
Excalibur_c74858_243	5B	101	Bradi4g00950.2	537	1e-12	67.8	164	1	99	93.94	33	474	506
Excalibur_c9391_1016	5B	101	Bradi4g02900.1	1077	0.001	38.5	88	80	3	65.38	26	785	810
Excalibur_c9391_1016	5B	101	Bradi4g02900.2	896	0.001	38.5	88	80	3	65.38	26	785	810
Excalibur_c9391_1016	5B	101	Bradi4g02900.3	976	0.001	38.5	88	80	3	65.38	26	785	810
BS00097066_51	5B	101	Bradi4g02980.1	912	1e-07	51.6	122	1	99	63.64	33	853	885
Kukri_rep_c108378_52	5B	101	Bradi4g02980.1	912	0.008	35.4	80	101	27	68.00	25	658	682
BobWhite_rep_c62475_70	5B	101	Bradi4g03240.1	696	0.001	38.5	88	28	99	66.67	24	636	659
Excalibur_c32189_941	5B	101	Bradi4g03430.1	531	0.0001	41.6	96	1	93	51.61	31	403	433
Excalibur_c32189_941	5B	101	Bradi4g03440.1	536	0.0001	41.2	95	7	96	60.00	30	420	449
Excalibur_c32189_941	5B	101	Bradi4g03450.1	259	0.0003	40.0	92	7	93	55.17	29	187	215
TA005344-0744	5B	54	Bradi4g03800.1	633	0.005	35.4	80	49	2	100.00	16	437	452
wsnp_Ex_c43518_49814933	5B	201	Bradi4g03800.1	633	8e-29	121	304	1	201	89.55	67	403	469
Kukri_c40388_844	5B	101	Bradi4g04420.1	713	1e-09	57.8	138	101	3	87.88	33	375	407
Kukri_c40388_844	5B	101	Bradi4g04420.2	542	1e-09	57.8	138	101	3	87.88	33	204	236
Excalibur_c32189_941	5B	101	Bradi4g04940.1	521	5e-07	49.3	116	1	93	64.52	31	401	431
Excalibur_c32189_941	5B	101	Bradi4g05000.2	521	8e-05	42.0	97	7	93	55.17	29	408	436
RAC875_rep_c91630_132	5B	101	Bradi4g05000.2	521	8e-05	42.0	97	10	93	71.43	28	493	520
Excalibur_c32189_941	5B	101	Bradi4g07480.1	530	2e-05	44.3	103	1	93	61.29	31	414	444
wsnp_CAP8_c1210_739429	5B	201	Bradi4g07920.1	160	6e-08	52.4	124	2	82	100.00	27	134	160
Excalibur_c32189_941	5B	101	Bradi4g08990.1	571	4e-05	43.1	100	1	96	57.58	33	441	473
Excalibur_rep_c68035_128	5B	101	Bradi4g13590.1	487	0.0001	41.6	96	2	94	54.84	31	382	412
wsnp_Ex_c2481_4632928	5B	201	Bradi4g13590.1	487	3e-16	80.1	196	201	1	52.11	71	361	431
wsnp_Ku_c1535_3032561	5B	201	Bradi4g13590.1	487	1e-12	67.8	164	1	198	46.97	66	409	474
wsnp_Ku_c1535_3032624	5B	201	Bradi4g13590.1	487	0.0002	40.8	94	1	135	40.00	45	430	474
wsnp_Ex_rep_c66651_64963120	5B	201	Bradi4g14247.1	284	0.002	37.7	86	5	58	83.33	18	258	275
wsnp_Ex_rep_c66651_64963120	5B	201	Bradi4g14247.2	284	0.002	37.7	86	5	58	83.33	18	258	275
wsnp_Ex_rep_c66651_64963120	5B	201	Bradi4g14247.3	284	0.002	37.7	86	5	58	83.33	18	258	275
Excalibur_c32189_941	5B	101	Bradi4g14530.1	506	0.006	35.8	81	1	96	50.00	32	378	409
Excalibur_c1830_620	5B	101	Bradi4g15160.1	259	1e-05	45.1	105	7	99	54.84	31	217	247
Excalibur_c32189_941	5B	101	Bradi4g16560.1	531	8e-05	42.0	97	1	96	53.12	32	406	437
wsnp_Ku_c38713_47298856	5B	201	Bradi4g21990.2	327	0.004	36.6	83	3	170	40.35	57	241	296
Excalibur_c32189_941	5B	101	Bradi4g27400.1	143	7e-07	48.9	115	1	96	65.62	32	64	95
Excalibur_c32189_998	5B	101	Bradi4g27400.1	143	0.005	36.2	82	1	99	55.88	34	83	114
BS00093743_51	5B	101	Bradi4g27570.1	509	0.0007	38.9	89	1	99	51.52	33	476	508
Excalibur_c32979_1152	5B	101	Bradi4g27570.1	509	8e-05	42.0	97	101	3	57.58	33	179	208
wsnp_JD_c5431_6580242	5B	201	Bradi4g27570.1	509	3e-15	76.6	187	3	200	60.61	66	229	294
wsnp_RFL_Contig3139_3096141	5B	101	Bradi4g27570.1	509	5e-05	42.7	99	1	93	58.06	31	272	302
Excalibur_c32979_1152	5B	101	Bradi4g27570.2	493	8e-05	42.0	97	101	3	57.58	33	179	208
wsnp_JD_c5431_6580242	5B	201	Bradi4g27570.2	493	3e-15	76.6	187	3	200	60.61	66	229	294
wsnp_RFL_Contig3139_3096141	5B	101	Bradi4g27570.2	493	5e-05	42.7	99	1	93	58.06	31	272	302
Excalibur_c1925_2569	5B	101	Bradi4g28960.1	2140	3e-06	47.0	110	95	3	64.52	31	1469	1499
RAC875_rep_c109658_614	5B	101	Bradi4g28960.1	2140	4e-07	49.7	117	3	101	60.61	33	2015	2047
wsnp_Ex_rep_c66651_64963120	5B	201	Bradi4g30150.2	279	7e-07	48.9	115	2	64	100.00	21	259	279
wsnp_Ex_rep_c66651_64963120	5B	201	Bradi4g30150.3	279	7e-07	48.9	115	2	64	100.00	21	259	279
wsnp_Ex_rep_c66651_64963120	5B	201	Bradi4g30150.4	263	7e-07	48.9	115	2	64	100.00	21	243	263
wsnp_Ex_rep_c66651_64963120	5B	201	Bradi4g30150.7	279	7e-07	48.9	115	2	64	100.00	21	259	279
RFL_Contig3811_3709	5B	101	Bradi4g30200.1	1107	0.0002	40.4	93	8	100	64.52	31	988	1018
RFL_Contig3811_3709	5B	101	Bradi4g30200.2	1030	0.0002	40.4	93	8	100	64.52	31	988	1018
Excalibur_c32189_941	5B	101	Bradi4g31367.1	523	6e-09	55.8	133	1	96	71.88	32	401	432
Excalibur_c32189_941	5B	101	Bradi4g31380.1	522	8e-08	52.0	123	1	96	62.50	32	400	431
Excalibur_c32189_941	5B	101	Bradi4g31710.1	512	8e-08	52.0	123	1	96	65.62	32	393	424
Excalibur_c32189_941	5B	101	Bradi4g31720.1	508	1e-05	44.7	104	1	96	57.58	33	387	419
tplb0053c01_1628	5B	101	Bradi4g34005.1	535	3e-05	43.5	101	1	99	48.48	33	328	360
Excalibur_c32189_941	5B	101	Bradi4g35890.1	537	0.0007	38.9	89	1	96	50.00	32	418	449
Excalibur_c32189_941	5B	101	Bradi4g35940.1	518	4e-05	43.1	100	1	96	60.61	33	396	428
Kukri_c46932_155	5B	101	Bradi4g37147.1	844	4e-07	49.7	117	4	99	68.75	32	116	147
Excalibur_c32189_941	5B	101	Bradi4g38290.1	512	1e-07	51.2	121	1	93	67.74	31	390	420
Excalibur_c32189_998	5B	101	Bradi4g38290.1	512	0.006	35.8	81	1	99	60.61	33	409	438
Excalibur_c32189_941	5B	101	Bradi4g39240.1	520	0.002	37.4	85	10	93	53.57	28	396	423
Excalibur_c32189_998	5B	101	Bradi4g41690.1	512	0.008	35.4	80	1	99	47.06	34	411	444
wsnp_RFL_Contig3238_3265410	5B	101	Bradi4g44860.1	495	4e-07	49.7	117	1	99	60.61	33	255	287
wsnp_RFL_Contig3238_3265410	5B	101	Bradi4g44997.1	336	1e-07	51.2	121	1	99	63.64	33	215	247
wsnp_RFL_Contig3238_3265410	5B	101	Bradi4g44997.2	463	1e-07	51.2	121	1	99	63.64	33	215	247
wsnp_RFL_Contig3238_3265410	5B	101	Bradi4g44997.3	338	1e-07	51.2	121	1	99	63.64	33	215	247
Excalibur_c12085_276	6A	101	Bradi3g00560.1	350	0.0001	41.6	96	101	3	57.58	33	75	107
Excalibur_c12085_276	6A	101	Bradi3g00570.1	348	9e-10	58.5	140	101	3	87.88	33	73	105
wsnp_Ex_c17575_26300030	6A	201	Bradi3g00950.1	839	3e-06	46.6	109	6	197	35.82	67	652	718
wsnp_Ex_c17575_26300030	6A	201	Bradi3g00950.2	816	3e-06	46.6	109	6	197	35.82	67	652	718
wsnp_Ex_c17575_26300030	6A	201	Bradi3g00950.3	786	3e-06	46.6	109	6	197	35.82	67	652	718
wsnp_Ex_c17575_26300030	6A	201	Bradi3g00950.6	763	3e-06	46.6	109	6	197	35.82	67	652	718
wsnp_Ex_c17575_26300030	6A	201	Bradi3g01850.1	601	3e-06	47.0	110	6	197	26.56	64	447	510
wsnp_BE490604A_Ta_2_1	6A	121	Bradi3g02570.1	250	4e-16	79.7	195	4	120	97.44	39	168	206
wsnp_Ex_c17575_26299925	6A	201	Bradi3g03780.1	370	2e-05	44.3	103	39	182	41.67	48	138	185
wsnp_Ex_c17575_26299925	6A	201	Bradi3g03780.2	370	2e-05	44.3	103	39	182	41.67	48	138	185
wsnp_Ex_c17575_26299925	6A	201	Bradi3g04210.1	1057	0.0003	40.0	92	57	176	44.19	43	880	922
wsnp_Ex_c17575_26299925	6A	201	Bradi3g04630.1	466	3e-05	43.5	101	48	182	37.78	45	117	161
wsnp_Ex_c17575_26300030	6A	201	Bradi3g04630.1	466	8e-08	52.0	123	9	191	38.46	65	139	203
wsnp_Ex_c17575_26299925	6A	201	Bradi3g04940.1	401	3e-05	43.5	101	30	176	42.86	49	149	197
wsnp_Ex_c17575_26300030	6A	201	Bradi3g04940.1	401	6e-06	45.8	107	6	197	37.88	66	176	241
wsnp_Ex_c17575_26299925	6A	201	Bradi3g04940.2	389	3e-05	43.5	101	30	176	42.86	49	149	197
wsnp_Ex_c17575_26300030	6A	201	Bradi3g04940.2	389	6e-06	45.8	107	6	197	37.88	66	176	241
wsnp_Ex_c17575_26300030	6A	201	Bradi3g05520.2	424	9e-07	48.5	114	9	197	30.16	63	273	335
wsnp_Ex_c17575_26299925	6A	201	Bradi3g05790.2	455	0.0003	40.0	92	39	200	33.33	54	130	183
wsnp_Ex_c17575_26300030	6A	201	Bradi3g05790.2	455	1e-06	48.1	113	9	197	34.38	64	155	218
Kukri_c89274_86	6A	101	Bradi3g06320.1	515	0.005	36.2	82	101	6	56.25	32	58	88
Kukri_c89274_86	6A	101	Bradi3g06330.1	513	0.004	36.6	83	101	6	53.12	32	59	89
Kukri_c89274_86	6A	101	Bradi3g06340.1	525	0.006	35.8	81	101	9	54.84	31	57	86
wsnp_Ex_c17575_26299925	6A	201	Bradi3g06980.1	1318	2e-05	43.9	102	27	182	36.54	52	1127	1178
wsnp_Ex_c17575_26300030	6A	201	Bradi3g07617.1	413	9e-07	48.5	114	9	197	36.36	66	226	291
wsnp_Ex_c17575_26300030	6A	201	Bradi3g08647.1	1001	4e-06	46.2	108	3	197	33.82	68	828	895
wsnp_Ex_c17575_26300030	6A	201	Bradi3g09170.1	793	3e-07	50.1	118	6	197	36.92	65	663	727
wsnp_Ex_c17575_26300030	6A	201	Bradi3g09170.2	784	3e-07	50.1	118	6	197	36.92	65	663	727
wsnp_Ex_c17575_26300030	6A	201	Bradi3g09977.1	795	3e-06	47.0	110	9	197	38.81	67	639	705
wsnp_Ex_c17575_26300030	6A	201	Bradi3g10887.1	473	2e-08	53.9	128	9	197	37.88	66	134	199
wsnp_Ex_c17575_26299925	6A	201	Bradi3g13550.1	749	2e-05	44.3	103	6	167	37.04	54	277	330
Kukri_c89274_86	6A	101	Bradi3g15020.1	387	0.006	35.8	81	101	6	53.12	32	62	92
wsnp_Ex_c17575_26299925	6A	201	Bradi3g16430.1	1069	0.0001	41.6	96	60	188	50.00	46	882	927
wsnp_Ex_c17575_26299925	6A	201	Bradi3g16560.1	388	7e-07	48.9	115	39	188	40.00	50	160	209
wsnp_Ex_c17575_26300030	6A	201	Bradi3g16560.1	388	7e-07	48.9	115	6	197	38.46	65	184	248
wsnp_Ex_c17575_26300030	6A	201	Bradi3g18150.1	418	5e-07	49.3	116	9	197	30.16	63	267	329
Kukri_c89274_86	6A	101	Bradi3g20030.1	509	0.003	37.0	84	101	6	53.12	32	57	87
wsnp_Ex_c17575_26299925	6A	201	Bradi3g21650.1	471	0.0002	40.4	93	42	173	43.75	48	135	182
Tdurum_contig56431_637	6A	101	Bradi3g22940.1	184	2e-06	47.8	112	1	99	63.64	33	148	180
Kukri_c89274_86	6A	101	Bradi3g23200.1	512	5e-05	42.7	99	101	9	67.74	31	64	93
wsnp_Ex_c17575_26300030	6A	201	Bradi3g25930.1	430	4e-06	46.2	108	6	197	37.31	67	223	289
wsnp_Ex_c17575_26300030	6A	201	Bradi3g27197.1	827	7e-07	48.9	115	9	197	33.85	65	638	702
wsnp_Ex_c17575_26299925	6A	201	Bradi3g27580.1	688	8e-05	42.0	97	69	173	52.63	38	475	512
wsnp_Ex_c17575_26300030	6A	201	Bradi3g27580.1	688	2e-06	47.8	112	6	197	37.88	66	492	557
wsnp_Ex_c17575_26300030	6A	201	Bradi3g27590.1	702	3e-06	46.6	109	6	197	37.88	66	499	564
wsnp_Ex_c17575_26300030	6A	201	Bradi3g27640.1	429	6e-08	52.4	124	6	197	40.91	66	223	288
wsnp_Ex_c17575_26300030	6A	201	Bradi3g28710.1	566	6e-06	45.8	107	84	197	55.26	38	309	346
wsnp_Ex_c17575_26299925	6A	201	Bradi3g31110.1	745	0.0001	41.2	95	15	167	39.22	51	125	175
wsnp_Ex_c17575_26299925	6A	201	Bradi3g31110.2	735	0.0001	41.2	95	15	167	39.22	51	125	175
wsnp_Ex_c17575_26299925	6A	201	Bradi3g31967.1	546	0.0001	41.2	95	63	185	52.27	44	354	397
wsnp_Ex_c17575_26300030	6A	201	Bradi3g31967.1	546	3e-06	46.6	109	6	197	39.39	66	373	438
wsnp_Ex_c17575_26299925	6A	201	Bradi3g32000.1	376	8e-08	52.0	123	39	191	43.14	51	148	198
wsnp_Ex_c17575_26300030	6A	201	Bradi3g32000.1	376	1e-07	51.6	122	6	197	38.46	65	172	236
wsnp_Ex_c17575_26299925	6A	201	Bradi3g33460.1	664	0.0002	40.8	94	15	167	33.33	51	355	405
wsnp_Ex_c17575_26299925	6A	201	Bradi3g34470.1	1118	0.0003	40.0	92	63	194	44.68	47	926	972
wsnp_Ex_c17575_26300030	6A	201	Bradi3g34470.1	1118	5e-07	49.3	116	6	197	37.31	67	945	1011
Kukri_c89274_86	6A	101	Bradi3g35020.1	515	0.0004	39.7	91	101	6	59.38	32	64	94
Tdurum_contig56431_637	6A	101	Bradi3g35220.1	184	3e-09	56.6	135	1	99	78.79	33	148	180
Tdurum_contig56431_637	6A	101	Bradi3g35220.2	184	3e-09	56.6	135	1	99	78.79	33	148	180
Tdurum_contig56431_637	6A	101	Bradi3g35220.3	184	3e-09	56.6	135	1	99	78.79	33	148	180
Tdurum_contig56431_637	6A	101	Bradi3g35220.4	184	3e-09	56.6	135	1	99	78.79	33	148	180
Tdurum_contig56431_637	6A	101	Bradi3g35220.5	184	3e-09	56.6	135	1	99	78.79	33	148	180
wsnp_Ex_c17575_26299925	6A	201	Bradi3g36080.1	681	1e-05	44.7	104	15	170	40.38	52	222	273
wsnp_Ex_c17575_26300030	6A	201	Bradi3g36080.1	681	3e-06	46.6	109	6	197	35.38	65	254	318
wsnp_Ex_c17575_26299925	6A	201	Bradi3g36080.2	660	1e-05	44.7	104	15	170	40.38	52	222	273
wsnp_Ex_c17575_26300030	6A	201	Bradi3g36080.2	660	3e-06	46.6	109	6	197	35.38	65	254	318
Kukri_c89274_86	6A	101	Bradi3g36680.1	489	0.002	37.4	85	101	9	58.06	31	57	86
wsnp_Ex_c17575_26300030	6A	201	Bradi3g36910.1	453	5e-07	49.3	116	9	191	38.46	65	149	213
wsnp_Ex_c17575_26300030	6A	201	Bradi3g37210.1	1114	5e-07	49.3	116	6	197	37.31	67	945	1011
wsnp_Ex_c17575_26299925	6A	201	Bradi3g37537.1	327	3e-07	50.1	118	12	185	36.21	58	131	188
wsnp_Ex_c17575_26300030	6A	201	Bradi3g37600.1	480	8e-06	45.4	106	6	197	37.31	67	233	299
wsnp_Ex_c17575_26299925	6A	201	Bradi3g38300.1	554	8e-06	45.4	106	18	200	36.07	61	118	178
wsnp_Ex_c17575_26299925	6A	201	Bradi3g38440.1	440	0.0003	40.0	92	48	179	38.64	44	192	235
wsnp_Ex_c17575_26300030	6A	201	Bradi3g38440.1	440	1e-07	51.6	122	9	191	40.98	61	214	273
wsnp_Ex_c17575_26299925	6A	201	Bradi3g39070.1	600	3e-05	43.5	101	6	167	33.33	54	300	353
wsnp_Ex_c17575_26299925	6A	201	Bradi3g40250.1	760	0.0001	41.6	96	42	185	38.46	52	503	554
wsnp_Ex_c17575_26299925	6A	201	Bradi3g40257.1	749	0.0001	41.2	95	60	185	46.67	45	526	570
wsnp_Ex_c17575_26300030	6A	201	Bradi3g41770.1	580	6e-06	45.8	107	21	191	38.60	57	246	301
wsnp_Ex_c17575_26300030	6A	201	Bradi3g44707.1	764	7e-07	48.9	115	9	197	34.38	64	623	686
wsnp_Ex_c17575_26299925	6A	201	Bradi3g45400.1	497	6e-05	42.4	98	63	185	52.27	44	287	330
wsnp_Ex_c17575_26300030	6A	201	Bradi3g45400.1	497	3e-06	46.6	109	6	197	40.91	66	306	371
wsnp_Ex_c17575_26300030	6A	201	Bradi3g45660.1	732	1e-06	48.1	113	6	197	33.85	65	575	639
wsnp_Ex_c17575_26299925	6A	201	Bradi3g45790.1	689	1e-05	45.1	105	15	182	39.29	56	384	439
wsnp_Ex_c17575_26300030	6A	201	Bradi3g45790.1	689	1e-07	51.6	122	6	197	43.08	65	416	480
wsnp_Ex_c17575_26299925	6A	201	Bradi3g46007.1	736	0.0002	40.8	94	6	167	33.33	54	268	321
wsnp_Ex_c17575_26299925	6A	201	Bradi3g47370.1	530	1e-19	91.3	225	6	200	67.69	65	98	161
wsnp_Ex_c17575_26300030	6A	201	Bradi3g47370.1	530	2e-26	114	284	3	197	80.00	65	132	195
wsnp_Ex_c17575_26299925	6A	201	Bradi3g47990.1	675	0.0002	40.8	94	42	170	39.53	43	435	477
wsnp_Ex_c17575_26299925	6A	201	Bradi3g47990.3	675	0.0002	40.8	94	42	170	39.53	43	435	477
wsnp_Ex_c17575_26299925	6A	201	Bradi3g48760.1	1015	0.0002	40.4	93	45	173	50.00	46	814	859
wsnp_Ex_c17575_26300030	6A	201	Bradi3g49220.1	293	8e-06	45.4	106	39	191	41.51	53	159	211
wsnp_Ex_c17575_26299925	6A	201	Bradi3g49370.1	1054	8e-05	42.0	97	63	188	48.89	45	882	926
wsnp_Ex_c17575_26299925	6A	201	Bradi3g51380.1	892	2e-05	44.3	103	15	170	36.54	52	505	556
wsnp_Ex_c17575_26300030	6A	201	Bradi3g51380.1	892	3e-06	47.0	110	6	197	33.85	65	537	601
wsnp_Ex_c17575_26299925	6A	201	Bradi3g51457.1	616	1e-05	45.1	105	39	176	40.82	49	131	179
wsnp_Ex_c17575_26300030	6A	201	Bradi3g51457.1	616	1e-07	51.6	122	3	197	42.42	66	156	219
wsnp_Ex_c17575_26299925	6A	201	Bradi3g52530.1	459	8e-05	42.0	97	15	182	35.71	56	97	151
wsnp_Ex_c17575_26299925	6A	201	Bradi3g52530.3	370	8e-05	42.0	97	15	182	35.71	56	8	62
wsnp_Ex_c17575_26300030	6A	201	Bradi3g53070.1	422	9e-07	48.5	114	6	197	34.33	67	223	289
wsnp_Ex_c17575_26299925	6A	201	Bradi3g53180.1	752	3e-06	46.6	109	18	185	41.54	65	489	553
wsnp_Ex_c17575_26299925	6A	201	Bradi3g53650.1	358	1e-05	45.1	105	48	200	37.74	53	187	239
wsnp_Ex_c17575_26299925	6A	201	Bradi3g53837.1	629	0.0002	40.8	94	15	176	37.04	54	125	178
Tdurum_contig27888_760	6A	101	Bradi3g53870.1	415	3e-14	73.2	178	100	2	96.97	33	55	87
Excalibur_c29639_65	6A	101	Bradi3g54460.1	566	3e-09	56.6	135	4	99	87.50	32	203	234
wsnp_Ex_c17575_26300030	6A	201	Bradi3g54760.1	284	4e-07	49.7	117	36	197	40.74	54	155	208
wsnp_Ex_c17575_26300030	6A	201	Bradi3g55570.1	428	2e-06	47.8	112	6	197	38.81	67	222	288
wsnp_Ex_c17575_26299925	6A	201	Bradi3g57740.1	529	2e-07	50.8	120	21	179	37.74	53	367	419
wsnp_Ex_c17575_26300030	6A	201	Bradi3g57740.1	529	3e-10	60.1	144	3	197	43.08	65	396	460
Kukri_c8343_228	6B	101	Bradi3g07877.1	1094	1e-07	51.6	122	101	3	75.00	36	892	926
tplb0024k14_744	6B	101	Bradi3g07877.1	1094	9e-07	48.5	114	1	99	72.22	36	105	140
tplb0024k14_829	6B	101	Bradi3g07877.1	1094	1e-08	55.1	131	3	101	81.82	33	137	169
wsnp_Ex_c8011_13585237	6B	201	Bradi3g07877.1	1094	2e-24	107	266	3	200	81.16	69	878	943
Tdurum_contig47463_615	6B	101	Bradi3g16440.1	464	1e-07	51.6	122	98	3	75.00	32	398	429
Tdurum_contig92981_1091	6B	101	Bradi3g56080.1	649	2e-08	54.3	129	97	2	68.75	32	331	362
Tdurum_contig92981_1091	6B	101	Bradi3g56080.2	535	2e-08	54.3	129	97	2	68.75	32	217	248
Tdurum_contig92981_1091	6B	101	Bradi3g56080.3	535	2e-08	54.3	129	97	2	68.75	32	331	362
Tdurum_contig10729_734	6B	101	Bradi3g60477.1	523	1e-10	61.2	147	100	5	84.38	32	230	261
Tdurum_contig10729_986	6B	101	Bradi3g60477.1	523	1e-07	51.2	121	100	2	78.79	33	147	178
Tdurum_contig10729_989	6B	101	Bradi3g60477.1	523	1e-07	51.6	122	100	2	81.82	33	146	177
RAC875_c63262_67	6D	101	Bradi3g12600.1	311	7e-07	48.9	115	4	81	73.08	26	264	289
RAC875_c63262_67	6D	101	Bradi3g12600.2	311	7e-07	48.9	115	4	81	73.08	26	264	289
RAC875_c63262_67	6D	101	Bradi3g12600.3	311	7e-07	48.9	115	4	81	73.08	26	264	289
RAC875_c63262_67	6D	101	Bradi3g55560.1	306	5e-08	52.8	125	1	84	71.05	38	248	285
RAC875_c63262_67	6D	101	Bradi3g55560.2	296	8e-11	62.0	149	1	84	100.00	28	248	275
RAC875_c63262_67	6D	101	Bradi3g55560.3	278	3e-12	66.6	161	1	93	100.00	31	248	278
BobWhite_s63403_99	7A	101	Bradi1g20400.1	216	7e-07	48.9	115	3	101	57.58	33	179	211
BS00094919_51	7A	101	Bradi1g20400.1	216	7e-07	48.9	115	3	101	57.58	33	179	211
wsnp_JD_rep_c64852_41324093	7A	201	Bradi1g20890.1	786	4e-26	112	281	199	2	75.76	66	316	381
wsnp_JD_rep_c64852_41324093	7A	201	Bradi1g29570.1	865	8e-14	72.0	175	193	2	49.23	65	348	412
Kukri_c15594_386	7A	101	Bradi1g31187.1	1056	0.0007	38.9	89	1	99	48.48	33	331	363
BobWhite_c66165_77	7A	101	Bradi1g37250.1	387	1e-09	58.2	139	101	12	90.00	30	287	316
wsnp_Ku_rep_c110993_94857161	7A	201	Bradi1g37250.1	387	2e-30	127	319	3	200	93.94	66	271	336
BS00049729_51	7A	101	Bradi1g44190.1	366	2e-10	60.8	146	2	100	84.85	33	323	355
BS00041232_51	7A	101	Bradi1g45140.1	363	2e-13	70.9	172	98	3	100.00	32	262	293
BS00093895_51	7A	101	Bradi1g46130.1	438	5e-12	65.9	159	3	101	90.91	33	404	436
BobWhite_s63403_99	7A	101	Bradi1g46137.1	207	5e-12	65.9	159	3	101	90.91	33	170	202
BS00094919_51	7A	101	Bradi1g46137.1	207	5e-12	65.9	159	3	101	90.91	33	170	202
wsnp_JD_rep_c64852_41324093	7A	201	Bradi1g46670.1	809	2e-33	137	344	199	2	96.97	66	339	404
wsnp_JD_rep_c64852_41324093	7A	201	Bradi1g46670.3	748	2e-33	137	344	199	2	96.97	66	339	404
Kukri_c15594_386	7A	101	Bradi1g47320.1	939	8e-13	68.6	166	1	99	93.94	33	212	244
Kukri_c15594_386	7A	101	Bradi1g47320.3	677	8e-13	68.6	166	1	99	93.94	33	212	244
Excalibur_c60134_182	7A	101	Bradi1g49497.1	815	1e-07	51.2	121	9	101	74.19	31	687	717
Kukri_c12113_837	7A	101	Bradi1g50407.1	1035	4e-08	53.1	126	1	99	75.76	33	723	755
Kukri_c12113_837	7A	101	Bradi1g50407.2	1035	4e-08	53.1	126	1	99	75.76	33	723	755
Kukri_c12113_837	7A	101	Bradi1g50420.1	861	3e-07	50.1	118	1	99	69.70	33	552	584
wsnp_JD_rep_c64852_41324093	7A	201	Bradi1g60320.1	816	1e-27	117	294	199	2	78.79	66	346	411
wsnp_JD_rep_c64852_41324093	7A	201	Bradi1g60320.2	816	1e-27	117	294	199	2	78.79	66	346	411
wsnp_JD_rep_c64852_41324093	7A	201	Bradi1g60320.3	816	1e-27	117	294	199	2	78.79	66	346	411
BobWhite_s63403_99	7A	101	Bradi1g61270.1	217	2e-08	54.3	129	3	101	66.67	33	180	212
BS00094919_51	7A	101	Bradi1g61270.1	217	2e-08	54.3	129	3	101	66.67	33	180	212
wsnp_JD_rep_c64852_41324093	7A	201	Bradi1g62957.1	810	2e-23	103	258	193	2	71.88	64	344	407
Kukri_c15594_386	7A	101	Bradi3g09260.1	972	0.002	37.4	85	1	99	45.45	33	554	586
RAC875_c7988_1588	7A	101	Bradi3g19170.1	486	1e-05	45.1	105	1	99	87.88	33	343	375
RAC875_c7988_1588	7A	101	Bradi3g19170.3	393	0.0003	40.0	92	1	84	92.86	28	343	370
RAC875_c7988_1588	7A	101	Bradi3g19170.4	454	0.0001	41.2	95	1	93	87.10	31	343	373
RAC875_c7988_1588	7A	101	Bradi3g31460.1	521	0.005	36.2	82	1	99	60.61	33	349	381
BS00093895_51	7A	101	Bradi3g40140.1	446	1e-05	44.7	104	3	101	57.58	33	401	433
BS00049729_51	7A	101	Bradi3g41710.1	573	0.008	35.4	80	2	79	57.69	26	347	372
Kukri_c15594_386	7A	101	Bradi3g43200.1	1002	0.006	35.8	81	1	99	51.52	33	318	350
wsnp_Ku_rep_c110993_94857161	7A	201	Bradi3g51260.1	387	1e-16	81.3	199	3	197	56.92	65	272	335
wsnp_Ku_rep_c110993_94857161	7A	201	Bradi3g51260.2	387	1e-16	81.3	199	3	197	56.92	65	272	335
Kukri_c15594_386	7A	101	Bradi3g52207.1	464	2e-06	47.4	111	1	99	57.58	33	55	87
Kukri_c15594_386	7A	101	Bradi3g54040.1	1015	6e-11	62.4	150	1	99	84.85	33	163	195
Kukri_c15594_386	7A	101	Bradi3g54040.2	967	6e-11	62.4	150	1	99	84.85	33	163	195
BobWhite_s63403_99	7A	101	Bradi3g57840.1	211	8e-11	62.0	149	3	101	81.82	33	174	206
BS00094919_51	7A	101	Bradi3g57840.1	211	8e-11	62.0	149	3	101	81.82	33	174	206
wsnp_JD_rep_c64852_41324093	7A	201	Bradi3g60687.1	849	5e-13	69.3	168	199	2	46.27	67	345	411
BS00064933_51	7B	101	Bradi1g00960.1	1171	0.008	35.4	80	1	99	48.48	33	684	716
BS00064933_51	7B	101	Bradi1g00960.3	1063	0.008	35.4	80	1	99	48.48	33	684	716
Kukri_c99107_143	7B	101	Bradi1g01250.1	989	0.004	36.6	83	99	10	43.33	30	553	582
Kukri_c99107_143	7B	101	Bradi1g01377.1	916	0.003	37.0	84	99	10	46.67	30	488	517
Kukri_c99107_143	7B	101	Bradi1g01387.1	925	0.002	37.7	86	99	7	41.94	31	493	523
Kukri_c99107_143	7B	101	Bradi1g01407.1	942	0.002	37.4	85	99	10	46.67	30	490	519
IAAV503	7B	201	Bradi1g02505.1	332	5e-13	69.3	168	200	6	56.92	65	150	214
wsnp_RFL_Contig3269_3313084	7B	101	Bradi1g13630.1	302	5e-11	62.8	151	6	101	90.62	32	113	144
Kukri_c99107_143	7B	101	Bradi1g22500.1	960	0.003	37.0	84	99	10	53.33	30	508	537
Kukri_c99107_143	7B	101	Bradi1g22500.2	960	0.003	37.0	84	99	10	53.33	30	508	537
RAC875_rep_c105012_111	7B	101	Bradi1g29247.1	1886	2e-06	47.4	111	2	100	64.71	34	1843	1876
IAAV4542	7B	201	Bradi1g29400.1	716	2e-22	100	250	54	200	95.92	49	433	481
RAC875_c525_1372	7B	101	Bradi1g29400.1	716	2e-14	74.3	181	1	99	96.97	33	510	542
RAC875_c525_1885	7B	101	Bradi1g29400.1	716	1e-09	57.8	138	1	99	87.88	33	681	713
Kukri_c2348_2340	7B	101	Bradi1g29510.1	1198	0.008	35.4	80	3	98	84.38	32	871	902
RAC875_c34939_86	7B	101	Bradi1g29510.1	1198	2e-08	54.3	129	1	99	72.73	33	149	181
Ra_c21094_506	7B	101	Bradi1g31010.1	404	2e-06	47.8	112	6	101	65.62	32	333	364
Tdurum_contig12525_769	7B	101	Bradi1g31010.1	404	0.003	37.0	84	6	68	76.19	21	238	258
Ra_c21094_506	7B	101	Bradi1g31106.1	405	6e-05	42.4	98	3	101	60.61	33	319	351
Ku_c20136_198	7B	101	Bradi1g34257.1	1067	6e-08	52.4	124	1	99	81.82	33	525	557
wsnp_Ex_c5270_9324025	7B	201	Bradi1g34327.1	985	2e-29	124	310	3	200	86.36	66	859	924
wsnp_Ex_c420_831685	7B	201	Bradi1g34700.1	582	4e-16	79.7	195	3	200	64.29	70	457	525
wsnp_Ex_c420_831685	7B	201	Bradi1g34700.3	574	4e-16	79.7	195	3	200	64.29	70	457	525
Excalibur_c20931_669	7B	101	Bradi1g37760.1	524	5e-13	69.3	168	3	101	93.94	33	293	325
wsnp_RFL_Contig3854_4205716	7B	101	Bradi1g38790.1	748	0.001	38.1	87	1	99	93.94	33	534	566
BobWhite_c46772_564	7B	101	Bradi1g44860.1	263	0.004	31.2	69	23	73	88.24	17	247	263
BobWhite_c46772_564	7B	101	Bradi1g44860.1	263	0.004	2013-03-24	51	1	33	90.91	11	240	250
Tdurum_contig10932_375	7B	101	Bradi1g46900.1	358	2e-11	63.9	154	1	99	93.94	33	168	200
Jagger_c9314_100	7B	101	Bradi1g47556.1	331	0.001	38.1	87	2	58	84.21	19	313	331
Kukri_c99107_143	7B	101	Bradi1g50407.1	1035	0.001	38.1	87	99	10	56.67	30	500	529
Kukri_c99107_143	7B	101	Bradi1g50407.2	1035	0.001	38.1	87	99	10	56.67	30	500	529
Kukri_c99107_143	7B	101	Bradi1g51687.1	943	0.008	35.4	80	99	10	40.00	30	491	520
IAAV4542	7B	201	Bradi3g03185.1	730	3e-07	50.1	118	60	200	48.94	47	441	486
RAC875_c525_1372	7B	101	Bradi3g03185.1	730	4e-07	49.7	117	1	96	65.62	32	516	547
wsnp_Ex_c5270_9324025	7B	201	Bradi3g03620.1	986	2e-28	120	301	3	200	86.57	67	861	927
Ku_c20136_198	7B	101	Bradi3g03650.1	972	0.002	37.7	86	1	99	57.58	33	445	477
IAAV503	7B	201	Bradi3g07932.1	247	7e-10	58.9	141	197	6	48.48	66	60	124
Excalibur_c20931_669	7B	101	Bradi3g08400.1	594	8e-13	68.6	166	3	101	93.94	33	363	395
Excalibur_c20931_669	7B	101	Bradi3g08400.2	593	8e-13	68.6	166	3	101	93.94	33	362	394
IAAV503	7B	201	Bradi3g08537.1	160	4e-10	59.7	143	200	6	47.76	67	3	68
wsnp_RFL_Contig4753_5709032	7B	101	Bradi3g12820.1	363	4e-10	59.7	143	1	99	81.82	33	152	184
wsnp_RFL_Contig4753_5709032	7B	101	Bradi3g12820.2	362	4e-10	59.7	143	1	99	81.82	33	151	183
Tdurum_contig50984_599	7B	101	Bradi3g13140.1	518	0.002	37.7	86	78	7	62.50	24	413	436
Kukri_c99107_143	7B	101	Bradi3g15277.1	888	8e-05	42.0	97	93	4	56.67	30	461	490
IAAV503	7B	201	Bradi3g18550.1	406	7e-09	55.5	132	200	66	55.56	45	220	264
IAAV503	7B	201	Bradi3g18780.1	839	1e-08	55.1	131	200	66	55.56	45	86	130
IAAV503	7B	201	Bradi3g22090.3	404	9e-07	48.5	114	200	60	53.19	47	201	246
Kukri_c99107_143	7B	101	Bradi3g34697.1	899	5e-08	52.8	125	99	1	66.67	33	469	501
Kukri_c99107_143	7B	101	Bradi3g34697.2	899	5e-08	52.8	125	99	1	66.67	33	469	501
Kukri_c99107_143	7B	101	Bradi3g42037.1	753	0.0001	41.6	96	99	13	58.62	29	306	334
Kukri_c99107_143	7B	101	Bradi3g60446.1	886	2e-06	47.4	111	99	4	62.50	32	442	473
IAAV8855	7D	201	Bradi1g10890.1	528	2e-09	57.4	137	199	98	67.65	34	193	226
IAAV8855	7D	201	Bradi1g10917.1	513	2e-09	57.4	137	199	98	67.65	34	149	182
IAAV8855	7D	201	Bradi1g10930.1	511	1e-07	51.6	122	193	98	65.62	32	149	180
IAAV8855	7D	201	Bradi1g10940.1	571	6e-06	45.8	107	199	95	51.43	35	148	182
IAAV8855	7D	201	Bradi1g19270.1	501	6e-06	45.8	107	199	95	51.43	35	136	170
tplb0057f21_914	7D	101	Bradi1g20170.1	828	6e-05	42.4	98	98	6	67.74	31	588	618
tplb0057f21_914	7D	101	Bradi1g23010.1	363	0.0005	39.3	90	95	3	67.74	31	109	139
tplb0057f21_914	7D	101	Bradi1g23270.1	474	6e-05	42.4	98	101	3	63.64	33	222	254
D_contig05962_325	7D	250	Bradi1g33000.1	264	0.0007	38.9	89	60	1	90.00	20	62	81
IAAV8855	7D	201	Bradi1g33040.1	502	1e-15	78.2	191	199	95	97.14	35	125	159
IAAV8855	7D	201	Bradi1g33040.2	391	1e-15	78.2	191	199	95	97.14	35	125	159
IAAV8855	7D	201	Bradi1g42690.1	502	3e-08	53.5	127	199	95	62.86	35	133	167
tplb0057f21_914	7D	101	Bradi1g52390.1	608	2e-11	63.9	154	101	3	96.97	33	371	403
tplb0057f21_914	7D	101	Bradi1g66610.1	713	1e-05	45.1	105	101	3	66.67	33	422	454
IAAV8855	7D	201	Bradi1g70170.1	520	1e-12	68.2	165	199	95	82.86	35	147	181
IAAV8855	7D	201	Bradi1g70170.2	490	1e-12	68.2	165	199	95	82.86	35	147	181
IAAV8855	7D	201	Bradi3g00650.1	516	1e-09	58.2	139	199	95	71.43	35	143	177
tplb0057f21_914	7D	101	Bradi3g09000.1	732	0.0003	40.0	92	101	6	68.75	32	447	478
tplb0057f21_914	7D	101	Bradi3g17252.1	831	6e-05	42.4	98	98	6	67.74	31	591	621
tplb0057f21_914	7D	101	Bradi3g38610.1	644	0.005	36.2	82	101	6	53.12	32	408	439
IAAV8855	7D	201	Bradi3g39997.1	509	9e-07	48.5	114	193	95	57.58	33	140	172
IAAV8855	7D	201	Bradi3g40007.1	502	3e-06	47.0	110	199	95	51.43	35	134	168
IAAV8855	7D	201	Bradi3g40007.2	495	3e-06	47.0	110	199	95	51.43	35	134	168
IAAV8855	7D	201	Bradi3g45607.1	491	2e-07	50.8	120	199	95	60.00	35	109	143
IAAV8855	7D	201	Bradi3g45627.1	510	2e-06	47.4	111	193	95	60.61	33	130	162
IAAV8855	7D	201	Bradi3g45640.1	475	0.005	36.2	82	184	95	52.94	34	119	152
IAAV8855	7D	201	Bradi3g45650.1	507	7e-07	48.9	115	199	95	60.00	35	128	162
tplb0057f21_914	7D	101	Bradi3g56960.1	643	9e-07	48.5	114	101	6	71.88	32	404	435
